# Supplementary material for: Comparative Metatranscriptomics of Wheat Rhizosphere Microbiomes in Disease Suppressive and Non-suppressive Soils for Rhizoctonia solani AG8
Source: Front Microbiol. 2018 May 4;9:859. doi: 10.3389/fmicb.2018.00859 (PMC5945926; doi:10.3389/fmicb.2018.00859)
Supplement: Supplementary file 1 [file Table_1.xlsx]

## Sheet: Sheet1
Table S1. The bulk soil chemical and physical characteristics (mean and standard deviation) for the suppressive and non-suppressive fields at Avon, South Australia. The soil was collected at 8 weeks post-sowing in July 2012.
Soil traits	Suppressive	Non-suppressive
pH (1:5 Water)	8.612 (0.035)	8.650 (0.054)
pH (1:5 CaCl2)	8.000 (0)	8.050 (0.054)
EC dS/m	0.150 (0.008)	0.115 (0.011)
Total C %	3.150 (0.392)	1.733 (0.274)
Organic C %	1.625 (0.089)	0.935 (0.185)
NO3-N mg/kg	5.950 (0.838)	3.900 (1.346)
NH4- mg/kgN	2.000 (0.334)	1.812 (0.503)
Total N %	0.112 (0.022)	0.0564 (0.023)
Total P %	0.037 (0.012)	0.024 (0.004)
Colwell P mg/kg	70.000 (10.420)	55.250 (15.940)
Phosphorus Buffer Index	20.540 (4.609)	18.660 (4.541)
Colwell K mg/kg	480.00 (57.32)	326.200 (79.81)
Chloride mg/kg	10.250 (0.707)	10.000 (0)
Ca Meq/100g	25.500 (0.926)	22.620 (1.598)
K Meq/100g	1.165 (0.164)	0.749 (0.192)
Mg Meq/100g	2.625 (0.381)	1.625 (0.167)
Na Meq/100g	0.191 (0.028)	0.0464 (0.008)
Ca/Mg ratio	9.787 (1.268)	14.000 (1.069)
Silt %	12.060 (1.332)	8.463 (1.287)
Clay %	11.740 (1.622)	7.050 (1.146)
Sand Coarse %	38.070 (4.751)	49.670 (3.431)
Sand Fine %	38.120 (2.888)	34.810 (2.274)
