# Supplementary material for: Comparative Metatranscriptomics of Wheat Rhizosphere Microbiomes in Disease Suppressive and Non-suppressive Soils for Rhizoctonia solani AG8
Source: Front Microbiol. 2018 May 4;9:859. doi: 10.3389/fmicb.2018.00859 (PMC5945926; doi:10.3389/fmicb.2018.00859)
Supplement: Supplementary file 2 [file Table_2.xlsx]

## Sheet: Taxa_Species
TABLE S2. The count matrix for unassembled read annotation in MEGAN for six suppressive (AV145, AV148, AV149, AV150, AV151, AV152) and six non-suppressive samples (AV153, AV154, AV155, AV156, AV158, AV160) for NCBI taxonomy based on protein coding regions, and functional annotations in the KEGG, COG and SEED databases.
	Suppressive	Suppressive	Suppressive	Suppressive	Suppressive	Suppressive	Non-suppressive	Non-suppressive	Non-suppressive	Non-suppressive	Non-suppressive	Non-suppressive
#Datasets	AV145	AV148	AV149	AV150	AV151	AV152	AV153	AV154	AV155	AV156	AV158	AV160
root;cellular organisms;Bacteria;Actinobacteria <phylum>;Actinobacteria;Acidimicrobidae;Acidimicrobiales;Acidimicrobineae;Acidimicrobiaceae;Acidimicrobium;Acidimicrobium ferrooxidans;Acidimicrobium ferrooxidans DSM 10331;	96	322	244	189	200	160	237	180	231	153	180	310
root;cellular organisms;Bacteria;Actinobacteria <phylum>;Actinobacteria;Acidimicrobidae;Acidimicrobiales;Acidimicrobineae;Acidimicrobiaceae;Acidithiomicrobium;Acidithiomicrobium sp. P2;	0	1	0	0	0	0	0	0	0	0	0	0
root;cellular organisms;Bacteria;Actinobacteria <phylum>;Actinobacteria;Acidimicrobidae;Acidimicrobiales;Acidimicrobineae;Acidimicrobiaceae;Ilumatobacter;Ilumatobacter coccineus;Ilumatobacter coccineus YM16-304;	482	1393	1443	815	1146	942	1077	902	989	777	866	1836
root;cellular organisms;Bacteria;Actinobacteria <phylum>;Actinobacteria;Actinobacteridae;Actinomycetales;Actinomycineae;Actinomycetaceae;Actinobaculum;Actinobaculum massiliense;Actinobaculum massiliae ACS-171-V-Col2;	3	6	0	0	2	0	1	1	4	1	8	2
root;cellular organisms;Bacteria;Actinobacteria <phylum>;Actinobacteria;Actinobacteridae;Actinomycetales;Actinomycineae;Actinomycetaceae;Actinobaculum;Actinobaculum schaalii;Actinobaculum schaalii FB123-CNA-2;	0	2	4	2	3	4	6	3	3	7	3	3
root;cellular organisms;Bacteria;Actinobacteria <phylum>;Actinobacteria;Actinobacteridae;Actinomycetales;Actinomycineae;Actinomycetaceae;Actinobaculum;Actinobaculum sp. oral taxon 183;Actinobaculum sp. oral taxon 183 str. F0552;	0	1	3	3	1	3	6	0	2	4	10	4
root;cellular organisms;Bacteria;Actinobacteria <phylum>;Actinobacteria;Actinobacteridae;Actinomycetales;Actinomycineae;Actinomycetaceae;Actinobaculum;Actinobaculum urinale;	1	0	0	0	0	1	0	0	1	4	1	2
root;cellular organisms;Bacteria;Actinobacteria <phylum>;Actinobacteria;Actinobacteridae;Actinomycetales;Actinomycineae;Actinomycetaceae;Actinomyces;Actinomyces cardiffensis;Actinomyces cardiffensis F0333;	0	0	0	0	2	4	9	6	2	3	6	5
root;cellular organisms;Bacteria;Actinobacteria <phylum>;Actinobacteria;Actinobacteridae;Actinomycetales;Actinomycineae;Actinomycetaceae;Actinomyces;Actinomyces coleocanis;Actinomyces coleocanis DSM 15436;	3	6	13	3	0	2	2	8	3	3	1	5
root;cellular organisms;Bacteria;Actinobacteria <phylum>;Actinobacteria;Actinobacteridae;Actinomycetales;Actinomycineae;Actinomycetaceae;Actinomyces;Actinomyces dentalis;	0	4	2	0	4	2	5	0	2	4	3	3
root;cellular organisms;Bacteria;Actinobacteria <phylum>;Actinobacteria;Actinobacteridae;Actinomycetales;Actinomycineae;Actinomycetaceae;Actinomyces;Actinomyces europaeus;Actinomyces europaeus ACS-120-V-Col10b;	2	4	0	0	1	0	0	0	1	0	1	0
root;cellular organisms;Bacteria;Actinobacteria <phylum>;Actinobacteria;Actinobacteridae;Actinomycetales;Actinomycineae;Actinomycetaceae;Actinomyces;Actinomyces georgiae;Actinomyces georgiae F0490;	0	1	0	0	1	0	1	1	0	0	1	3
root;cellular organisms;Bacteria;Actinobacteria <phylum>;Actinobacteria;Actinobacteridae;Actinomycetales;Actinomycineae;Actinomycetaceae;Actinomyces;Actinomyces gerencseriae;	0	3	2	1	1	3	2	5	1	2	0	1
root;cellular organisms;Bacteria;Actinobacteria <phylum>;Actinobacteria;Actinobacteridae;Actinomycetales;Actinomycineae;Actinomycetaceae;Actinomyces;Actinomyces graevenitzii;Actinomyces graevenitzii C83;	3	0	3	0	0	0	0	0	1	0	2	4
root;cellular organisms;Bacteria;Actinobacteria <phylum>;Actinobacteria;Actinobacteridae;Actinomycetales;Actinomycineae;Actinomycetaceae;Actinomyces;Actinomyces graevenitzii;Actinomyces graevenitzii F0530;	3	2	10	3	9	3	20	21	18	22	19	40
root;cellular organisms;Bacteria;Actinobacteria <phylum>;Actinobacteria;Actinobacteridae;Actinomycetales;Actinomycineae;Actinomycetaceae;Actinomyces;Actinomyces johnsonii;Actinomyces johnsonii F0510;	0	0	0	3	0	0	1	1	7	2	4	1
root;cellular organisms;Bacteria;Actinobacteria <phylum>;Actinobacteria;Actinobacteridae;Actinomycetales;Actinomycineae;Actinomycetaceae;Actinomyces;Actinomyces johnsonii;Actinomyces johnsonii F0542;	0	0	0	0	0	0	0	1	0	1	0	1
root;cellular organisms;Bacteria;Actinobacteria <phylum>;Actinobacteria;Actinobacteridae;Actinomycetales;Actinomycineae;Actinomycetaceae;Actinomyces;Actinomyces massiliensis;Actinomyces massiliensis F0489;	0	2	1	1	0	1	5	0	8	3	1	0
root;cellular organisms;Bacteria;Actinobacteria <phylum>;Actinobacteria;Actinobacteridae;Actinomycetales;Actinomycineae;Actinomycetaceae;Actinomyces;Actinomyces naeslundii;Actinomyces naeslundii str. Howell 279;	0	2	0	0	0	1	1	0	0	1	0	0
root;cellular organisms;Bacteria;Actinobacteria <phylum>;Actinobacteria;Actinobacteridae;Actinomycetales;Actinomycineae;Actinomycetaceae;Actinomyces;Actinomyces neuii;Actinomyces neuii BVS029A5;	4	1	11	25	1	1	4	11	2	1	4	14
root;cellular organisms;Bacteria;Actinobacteria <phylum>;Actinobacteria;Actinobacteridae;Actinomycetales;Actinomycineae;Actinomycetaceae;Actinomyces;Actinomyces odontolyticus;Actinomyces odontolyticus ATCC 17982;	0	0	0	2	2	0	0	0	0	1	1	0
root;cellular organisms;Bacteria;Actinobacteria <phylum>;Actinobacteria;Actinobacteridae;Actinomycetales;Actinomycineae;Actinomycetaceae;Actinomyces;Actinomyces odontolyticus;Actinomyces odontolyticus F0309;	0	0	0	2	1	0	0	0	3	0	1	0
root;cellular organisms;Bacteria;Actinobacteria <phylum>;Actinobacteria;Actinobacteridae;Actinomycetales;Actinomycineae;Actinomycetaceae;Actinomyces;Actinomyces oris;	0	0	10	0	4	1	0	2	0	0	0	0
root;cellular organisms;Bacteria;Actinobacteria <phylum>;Actinobacteria;Actinobacteridae;Actinomycetales;Actinomycineae;Actinomycetaceae;Actinomyces;Actinomyces slackii;	2	5	2	0	0	1	2	1	3	1	0	2
root;cellular organisms;Bacteria;Actinobacteria <phylum>;Actinobacteria;Actinobacteridae;Actinomycetales;Actinomycineae;Actinomycetaceae;Actinomyces;Actinomyces sp. HPA0247;	0	2	0	3	0	0	0	1	3	0	0	0
root;cellular organisms;Bacteria;Actinobacteria <phylum>;Actinobacteria;Actinobacteridae;Actinomycetales;Actinomycineae;Actinomycetaceae;Actinomyces;Actinomyces sp. ICM39;	0	0	0	0	0	0	0	0	0	1	0	0
root;cellular organisms;Bacteria;Actinobacteria <phylum>;Actinobacteria;Actinobacteridae;Actinomycetales;Actinomycineae;Actinomycetaceae;Actinomyces;Actinomyces sp. ICM47;	0	0	1	2	2	1	0	0	0	1	1	1
root;cellular organisms;Bacteria;Actinobacteria <phylum>;Actinobacteria;Actinobacteridae;Actinomycetales;Actinomycineae;Actinomycetaceae;Actinomyces;Actinomyces sp. ICM54;	0	0	0	0	0	0	0	0	4	0	0	0
root;cellular organisms;Bacteria;Actinobacteria <phylum>;Actinobacteria;Actinobacteridae;Actinomycetales;Actinomycineae;Actinomycetaceae;Actinomyces;Actinomyces sp. Lu 9419;	0	0	8	1	0	0	0	0	0	2	0	1
root;cellular organisms;Bacteria;Actinobacteria <phylum>;Actinobacteria;Actinobacteridae;Actinomycetales;Actinomycineae;Actinomycetaceae;Actinomyces;Actinomyces sp. oral taxon 170;Actinomyces sp. oral taxon 170 str. F0386;	0	0	0	0	0	0	0	0	1	0	1	1
root;cellular organisms;Bacteria;Actinobacteria <phylum>;Actinobacteria;Actinobacteridae;Actinomycetales;Actinomycineae;Actinomycetaceae;Actinomyces;Actinomyces sp. oral taxon 171;Actinomyces sp. oral taxon 171 str. F0337;	0	3	6	1	1	2	4	11	2	1	0	3
root;cellular organisms;Bacteria;Actinobacteria <phylum>;Actinobacteria;Actinobacteridae;Actinomycetales;Actinomycineae;Actinomycetaceae;Actinomyces;Actinomyces sp. oral taxon 172;Actinomyces sp. oral taxon 172 str. F0311;	0	0	0	0	0	0	1	0	0	0	0	0
root;cellular organisms;Bacteria;Actinobacteria <phylum>;Actinobacteria;Actinobacteridae;Actinomycetales;Actinomycineae;Actinomycetaceae;Actinomyces;Actinomyces sp. oral taxon 175;Actinomyces sp. oral taxon 175 str. F0384;	0	0	0	0	0	0	4	0	0	0	0	1
root;cellular organisms;Bacteria;Actinobacteria <phylum>;Actinobacteria;Actinobacteridae;Actinomycetales;Actinomycineae;Actinomycetaceae;Actinomyces;Actinomyces sp. oral taxon 178;Actinomyces sp. oral taxon 178 str. F0338;	0	0	2	1	0	0	6	0	2	0	0	0
root;cellular organisms;Bacteria;Actinobacteria <phylum>;Actinobacteria;Actinobacteridae;Actinomycetales;Actinomycineae;Actinomycetaceae;Actinomyces;Actinomyces sp. oral taxon 180;Actinomyces sp. oral taxon 180 str. F0310;	0	1	4	1	0	2	0	3	0	0	3	0
root;cellular organisms;Bacteria;Actinobacteria <phylum>;Actinobacteria;Actinobacteridae;Actinomycetales;Actinomycineae;Actinomycetaceae;Actinomyces;Actinomyces sp. oral taxon 448;Actinomyces sp. oral taxon 448 str. F0400;	4	10	0	1	1	3	2	3	1	2	5	8
root;cellular organisms;Bacteria;Actinobacteria <phylum>;Actinobacteria;Actinobacteridae;Actinomycetales;Actinomycineae;Actinomycetaceae;Actinomyces;Actinomyces sp. oral taxon 848;Actinomyces sp. oral taxon 848 str. F0332;	1	2	1	0	2	3	1	0	0	3	1	4
root;cellular organisms;Bacteria;Actinobacteria <phylum>;Actinobacteria;Actinobacteridae;Actinomycetales;Actinomycineae;Actinomycetaceae;Actinomyces;Actinomyces sp. oral taxon 849;Actinomyces sp. oral taxon 849 str. F0330;	0	2	0	0	1	0	0	1	0	0	2	0
root;cellular organisms;Bacteria;Actinobacteria <phylum>;Actinobacteria;Actinobacteridae;Actinomycetales;Actinomycineae;Actinomycetaceae;Actinomyces;Actinomyces sp. oral taxon 877;Actinomyces sp. oral taxon 877 str. F0543;	4	0	0	0	0	0	0	0	0	0	0	0
root;cellular organisms;Bacteria;Actinobacteria <phylum>;Actinobacteria;Actinobacteridae;Actinomycetales;Actinomycineae;Actinomycetaceae;Actinomyces;Actinomyces sp. ph3;	0	0	0	0	0	0	0	0	0	0	1	0
root;cellular organisms;Bacteria;Actinobacteria <phylum>;Actinobacteria;Actinobacteridae;Actinomycetales;Actinomycineae;Actinomycetaceae;Actinomyces;Actinomyces sp. S4-C9;	0	0	0	0	0	2	0	0	0	1	1	0
root;cellular organisms;Bacteria;Actinobacteria <phylum>;Actinobacteria;Actinobacteridae;Actinomycetales;Actinomycineae;Actinomycetaceae;Actinomyces;Actinomyces sp. S6-Spd3;	0	0	1	0	1	0	0	2	0	0	0	4
root;cellular organisms;Bacteria;Actinobacteria <phylum>;Actinobacteria;Actinobacteridae;Actinomycetales;Actinomycineae;Actinomycetaceae;Actinomyces;Actinomyces suimastitidis;	0	3	3	1	0	1	0	0	1	1	0	2
root;cellular organisms;Bacteria;Actinobacteria <phylum>;Actinobacteria;Actinobacteridae;Actinomycetales;Actinomycineae;Actinomycetaceae;Actinomyces;Actinomyces timonensis;	0	0	1	1	7	1	3	1	5	0	1	3
root;cellular organisms;Bacteria;Actinobacteria <phylum>;Actinobacteria;Actinobacteridae;Actinomycetales;Actinomycineae;Actinomycetaceae;Actinomyces;Actinomyces turicensis;Actinomyces turicensis ACS-279-V-Col4;	3	3	3	1	3	5	4	5	0	3	0	6
root;cellular organisms;Bacteria;Actinobacteria <phylum>;Actinobacteria;Actinobacteridae;Actinomycetales;Actinomycineae;Actinomycetaceae;Actinomyces;Actinomyces urogenitalis;Actinomyces urogenitalis DORA_12;	46	51	38	31	31	32	73	42	39	29	25	83
root;cellular organisms;Bacteria;Actinobacteria <phylum>;Actinobacteria;Actinobacteridae;Actinomycetales;Actinomycineae;Actinomycetaceae;Actinomyces;Actinomyces urogenitalis;Actinomyces urogenitalis DSM 15434;	0	0	3	1	0	0	13	3	7	5	0	5
root;cellular organisms;Bacteria;Actinobacteria <phylum>;Actinobacteria;Actinobacteridae;Actinomycetales;Actinomycineae;Actinomycetaceae;Actinomyces;Actinomyces urogenitalis;Actinomyces urogenitalis S6-C4;	0	0	0	0	0	2	0	0	1	0	0	0
root;cellular organisms;Bacteria;Actinobacteria <phylum>;Actinobacteria;Actinobacteridae;Actinomycetales;Actinomycineae;Actinomycetaceae;Actinomyces;Actinomyces vaccimaxillae;	0	1	0	0	5	1	1	0	0	1	6	6
root;cellular organisms;Bacteria;Actinobacteria <phylum>;Actinobacteria;Actinobacteridae;Actinomycetales;Actinomycineae;Actinomycetaceae;Actinomyces;Actinomyces viscosus;Actinomyces viscosus C505;	0	13	5	0	0	3	0	0	6	0	0	5
root;cellular organisms;Bacteria;Actinobacteria <phylum>;Actinobacteria;Actinobacteridae;Actinomycetales;Actinomycineae;Actinomycetaceae;Arcanobacterium;Arcanobacterium canis;	0	0	1	3	0	0	0	0	5	0	3	5
root;cellular organisms;Bacteria;Actinobacteria <phylum>;Actinobacteria;Actinobacteridae;Actinomycetales;Actinomycineae;Actinomycetaceae;Arcanobacterium;Arcanobacterium haemolyticum;Arcanobacterium haemolyticum DSM 20595;	0	4	6	0	1	1	5	3	1	1	1	3
root;cellular organisms;Bacteria;Actinobacteria <phylum>;Actinobacteria;Actinobacteridae;Actinomycetales;Actinomycineae;Actinomycetaceae;Arcanobacterium;Arcanobacterium phocae;	0	0	0	0	0	0	1	3	8	0	0	0
root;cellular organisms;Bacteria;Actinobacteria <phylum>;Actinobacteria;Actinobacteridae;Actinomycetales;Actinomycineae;Actinomycetaceae;Arcanobacterium;Arcanobacterium phocisimile;	2	0	6	1	1	1	6	4	8	11	5	8
root;cellular organisms;Bacteria;Actinobacteria <phylum>;Actinobacteria;Actinobacteridae;Actinomycetales;Actinomycineae;Actinomycetaceae;Arcanobacterium;Arcanobacterium pluranimalium;	7	12	22	18	15	5	46	33	99	29	17	30
root;cellular organisms;Bacteria;Actinobacteria <phylum>;Actinobacteria;Actinobacteridae;Actinomycetales;Actinomycineae;Actinomycetaceae;Arcanobacterium;Arcanobacterium sp. S3PF19;	2	0	3	2	0	0	2	0	0	0	0	4
root;cellular organisms;Bacteria;Actinobacteria <phylum>;Actinobacteria;Actinobacteridae;Actinomycetales;Actinomycineae;Actinomycetaceae;Mobiluncus/Falcivibrio group;Mobiluncus;Mobiluncus curtisii;Mobiluncus curtisii ATCC 43063;	0	0	0	2	0	0	0	0	0	4	0	0
root;cellular organisms;Bacteria;Actinobacteria <phylum>;Actinobacteria;Actinobacteridae;Actinomycetales;Actinomycineae;Actinomycetaceae;Mobiluncus/Falcivibrio group;Mobiluncus;Mobiluncus curtisii;Mobiluncus curtisii ATCC 51333;	0	0	0	1	0	0	1	0	0	0	0	0
root;cellular organisms;Bacteria;Actinobacteria <phylum>;Actinobacteria;Actinobacteridae;Actinomycetales;Actinomycineae;Actinomycetaceae;Mobiluncus/Falcivibrio group;Mobiluncus;Mobiluncus curtisii;Mobiluncus curtisii subsp. curtisii;Mobiluncus curtisii subsp. curtisii ATCC 35241;	0	0	0	0	0	0	0	0	0	0	0	1
root;cellular organisms;Bacteria;Actinobacteria <phylum>;Actinobacteria;Actinobacteridae;Actinomycetales;Actinomycineae;Actinomycetaceae;Mobiluncus/Falcivibrio group;Mobiluncus;Mobiluncus curtisii;Mobiluncus curtisii subsp. holmesii;Mobiluncus curtisii subsp. holmesii ATCC 35242;	0	0	0	0	0	1	0	0	0	0	0	1
root;cellular organisms;Bacteria;Actinobacteria <phylum>;Actinobacteria;Actinobacteridae;Actinomycetales;Actinomycineae;Actinomycetaceae;Mobiluncus/Falcivibrio group;Mobiluncus;Mobiluncus mulieris;Mobiluncus mulieris 28-1;	0	2	4	1	1	0	0	2	0	0	1	0
root;cellular organisms;Bacteria;Actinobacteria <phylum>;Actinobacteria;Actinobacteridae;Actinomycetales;Actinomycineae;Actinomycetaceae;Mobiluncus/Falcivibrio group;Mobiluncus;Mobiluncus mulieris;Mobiluncus mulieris ATCC 35239;	0	0	0	0	0	0	0	0	0	0	1	1
root;cellular organisms;Bacteria;Actinobacteria <phylum>;Actinobacteria;Actinobacteridae;Actinomycetales;Actinomycineae;Actinomycetaceae;Mobiluncus/Falcivibrio group;Mobiluncus;Mobiluncus mulieris;Mobiluncus mulieris ATCC 35243;	0	0	0	2	0	1	0	1	1	1	1	0
root;cellular organisms;Bacteria;Actinobacteria <phylum>;Actinobacteria;Actinobacteridae;Actinomycetales;Actinomycineae;Actinomycetaceae;Mobiluncus/Falcivibrio group;Mobiluncus;Mobiluncus mulieris;Mobiluncus mulieris FB024-16;	0	0	0	1	0	0	2	3	0	4	0	2
root;cellular organisms;Bacteria;Actinobacteria <phylum>;Actinobacteria;Actinobacteridae;Actinomycetales;Actinomycineae;Actinomycetaceae;Trueperella;Trueperella bernardiae;	7	23	24	15	7	12	20	29	51	26	49	30
root;cellular organisms;Bacteria;Actinobacteria <phylum>;Actinobacteria;Actinobacteridae;Actinomycetales;Actinomycineae;Actinomycetaceae;Trueperella;Trueperella bialowiezensis;	0	7	0	2	3	1	2	2	5	3	3	3
root;cellular organisms;Bacteria;Actinobacteria <phylum>;Actinobacteria;Actinobacteridae;Actinomycetales;Actinomycineae;Actinomycetaceae;Trueperella;Trueperella bonasi;	0	0	0	1	0	1	0	0	0	3	0	0
root;cellular organisms;Bacteria;Actinobacteria <phylum>;Actinobacteria;Actinobacteridae;Actinomycetales;Actinomycineae;Actinomycetaceae;Trueperella;Trueperella pyogenes;	3	4	6	1	3	1	7	0	4	3	3	5
root;cellular organisms;Bacteria;Actinobacteria <phylum>;Actinobacteria;Actinobacteridae;Actinomycetales;Actinomycineae;Actinomycetaceae;Varibaculum;Varibaculum cambriense;Varibaculum cambriense DORA_20;	3	21	3	14	4	11	15	16	6	16	9	11
root;cellular organisms;Bacteria;Actinobacteria <phylum>;Actinobacteria;Actinobacteridae;Actinomycetales;Actinopolysporineae;Actinopolysporaceae;Actinopolyspora;Actinopolyspora erythraea;	10	19	25	6	12	9	11	8	5	13	7	16
root;cellular organisms;Bacteria;Actinobacteria <phylum>;Actinobacteria;Actinobacteridae;Actinomycetales;Actinopolysporineae;Actinopolysporaceae;Actinopolyspora;Actinopolyspora halophila;	7	11	16	7	9	11	12	14	9	20	8	17
root;cellular organisms;Bacteria;Actinobacteria <phylum>;Actinobacteria;Actinobacteridae;Actinomycetales;Actinopolysporineae;Actinopolysporaceae;Actinopolyspora;Actinopolyspora iraqiensis;	12	2	4	5	7	2	8	9	6	2	2	3
root;cellular organisms;Bacteria;Actinobacteria <phylum>;Actinobacteria;Actinobacteridae;Actinomycetales;Actinopolysporineae;Actinopolysporaceae;Actinopolyspora;Actinopolyspora mortivallis;	2	2	18	6	8	4	10	0	13	7	2	9
root;cellular organisms;Bacteria;Actinobacteria <phylum>;Actinobacteria;Actinobacteridae;Actinomycetales;Catenulisporineae;Actinospicaceae;Actinospica;Actinospica robiniae;Actinospica robiniae DSM 44927;	0	0	0	0	0	0	0	0	0	1	0	8
root;cellular organisms;Bacteria;Actinobacteria <phylum>;Actinobacteria;Actinobacteridae;Actinomycetales;Catenulisporineae;Catenulisporaceae;Catenulispora;Catenulispora acidiphila;Catenulispora acidiphila DSM 44928;	38	75	101	49	75	46	65	39	53	42	64	101
root;cellular organisms;Bacteria;Actinobacteria <phylum>;Actinobacteria;Actinobacteridae;Actinomycetales;Catenulisporineae;Catenulisporaceae;Catenulispora;environmental samples <Catenulispora>;uncultured Catenulispora sp.;	0	0	0	0	0	0	1	0	0	0	0	0
root;cellular organisms;Bacteria;Actinobacteria <phylum>;Actinobacteria;Actinobacteridae;Actinomycetales;Corynebacterineae;Corynebacteriaceae;Corynebacterium;Corynebacterium accolens;Corynebacterium accolens ATCC 49725;	0	0	1	0	0	0	0	0	0	0	0	0
root;cellular organisms;Bacteria;Actinobacteria <phylum>;Actinobacteria;Actinobacteridae;Actinomycetales;Corynebacterineae;Corynebacteriaceae;Corynebacterium;Corynebacterium ammoniagenes;Corynebacterium ammoniagenes DSM 20306;	0	0	8	1	0	1	1	2	1	1	2	2
root;cellular organisms;Bacteria;Actinobacteria <phylum>;Actinobacteria;Actinobacteridae;Actinomycetales;Corynebacterineae;Corynebacteriaceae;Corynebacterium;Corynebacterium amycolatum;Corynebacterium amycolatum SK46;	0	0	0	0	1	0	0	0	0	2	0	0
root;cellular organisms;Bacteria;Actinobacteria <phylum>;Actinobacteria;Actinobacteridae;Actinomycetales;Corynebacterineae;Corynebacteriaceae;Corynebacterium;Corynebacterium argentoratense;Corynebacterium argentoratense DSM 44202;	0	0	2	0	2	2	1	0	5	1	0	0
root;cellular organisms;Bacteria;Actinobacteria <phylum>;Actinobacteria;Actinobacteridae;Actinomycetales;Corynebacterineae;Corynebacteriaceae;Corynebacterium;Corynebacterium atypicum;	0	2	5	0	0	2	3	0	1	1	0	4
root;cellular organisms;Bacteria;Actinobacteria <phylum>;Actinobacteria;Actinobacteridae;Actinomycetales;Corynebacterineae;Corynebacteriaceae;Corynebacterium;Corynebacterium aurimucosum;Corynebacterium aurimucosum ATCC 700975;	0	0	0	3	0	1	0	4	2	0	0	2
root;cellular organisms;Bacteria;Actinobacteria <phylum>;Actinobacteria;Actinobacteridae;Actinomycetales;Corynebacterineae;Corynebacteriaceae;Corynebacterium;Corynebacterium bovis;	0	0	0	1	2	1	6	2	4	1	1	5
root;cellular organisms;Bacteria;Actinobacteria <phylum>;Actinobacteria;Actinobacteridae;Actinomycetales;Corynebacterineae;Corynebacteriaceae;Corynebacterium;Corynebacterium callunae;Corynebacterium callunae DSM 20147;	3	1	0	0	4	1	3	1	2	0	3	2
root;cellular organisms;Bacteria;Actinobacteria <phylum>;Actinobacteria;Actinobacteridae;Actinomycetales;Corynebacterineae;Corynebacteriaceae;Corynebacterium;Corynebacterium camporealensis;	0	0	0	0	0	0	0	2	3	1	4	0
root;cellular organisms;Bacteria;Actinobacteria <phylum>;Actinobacteria;Actinobacteridae;Actinomycetales;Corynebacterineae;Corynebacteriaceae;Corynebacterium;Corynebacterium capitovis;	0	0	1	2	0	0	0	0	1	1	1	0
root;cellular organisms;Bacteria;Actinobacteria <phylum>;Actinobacteria;Actinobacteridae;Actinomycetales;Corynebacterineae;Corynebacteriaceae;Corynebacterium;Corynebacterium casei;Corynebacterium casei LMG S-19264;	0	0	0	1	3	0	0	0	1	0	0	0
root;cellular organisms;Bacteria;Actinobacteria <phylum>;Actinobacteria;Actinobacteridae;Actinomycetales;Corynebacterineae;Corynebacteriaceae;Corynebacterium;Corynebacterium casei;Corynebacterium casei UCMA 3821;	0	0	0	0	2	0	1	0	0	1	1	0
root;cellular organisms;Bacteria;Actinobacteria <phylum>;Actinobacteria;Actinobacteridae;Actinomycetales;Corynebacterineae;Corynebacteriaceae;Corynebacterium;Corynebacterium caspium;	0	1	0	0	0	0	1	0	0	0	0	0
root;cellular organisms;Bacteria;Actinobacteria <phylum>;Actinobacteria;Actinobacteridae;Actinomycetales;Corynebacterineae;Corynebacteriaceae;Corynebacterium;Corynebacterium ciconiae;	0	1	0	1	1	1	3	2	0	0	2	2
root;cellular organisms;Bacteria;Actinobacteria <phylum>;Actinobacteria;Actinobacteridae;Actinomycetales;Corynebacterineae;Corynebacteriaceae;Corynebacterium;Corynebacterium crenatum;Corynebacterium crenatum MT;	0	0	0	0	0	2	0	0	0	0	0	0
root;cellular organisms;Bacteria;Actinobacteria <phylum>;Actinobacteria;Actinobacteridae;Actinomycetales;Corynebacterineae;Corynebacteriaceae;Corynebacterium;Corynebacterium diphtheriae;Corynebacterium diphtheriae 31A;	0	0	0	0	0	2	0	0	0	0	0	1
root;cellular organisms;Bacteria;Actinobacteria <phylum>;Actinobacteria;Actinobacteridae;Actinomycetales;Corynebacterineae;Corynebacteriaceae;Corynebacterium;Corynebacterium diphtheriae;Corynebacterium diphtheriae bv. intermedius str. NCTC 5011;	3	0	0	0	0	0	0	0	0	0	0	0
root;cellular organisms;Bacteria;Actinobacteria <phylum>;Actinobacteria;Actinobacteridae;Actinomycetales;Corynebacterineae;Corynebacteriaceae;Corynebacterium;Corynebacterium diphtheriae;Corynebacterium diphtheriae CDCE 8392;	0	0	0	0	0	0	15	0	0	0	0	1
root;cellular organisms;Bacteria;Actinobacteria <phylum>;Actinobacteria;Actinobacteridae;Actinomycetales;Corynebacterineae;Corynebacteriaceae;Corynebacterium;Corynebacterium diphtheriae;Corynebacterium diphtheriae HC02;	0	0	0	0	2	0	0	0	0	0	0	0
root;cellular organisms;Bacteria;Actinobacteria <phylum>;Actinobacteria;Actinobacteridae;Actinomycetales;Corynebacterineae;Corynebacteriaceae;Corynebacterium;Corynebacterium diphtheriae;Corynebacterium diphtheriae INCA 402;	0	0	0	0	0	0	0	1	0	0	0	0
root;cellular organisms;Bacteria;Actinobacteria <phylum>;Actinobacteria;Actinobacteridae;Actinomycetales;Corynebacterineae;Corynebacteriaceae;Corynebacterium;Corynebacterium diphtheriae;Corynebacterium diphtheriae NCTC 13129;	0	0	0	2	0	0	0	0	0	0	0	0
root;cellular organisms;Bacteria;Actinobacteria <phylum>;Actinobacteria;Actinobacteridae;Actinomycetales;Corynebacterineae;Corynebacteriaceae;Corynebacterium;Corynebacterium diphtheriae;Corynebacterium diphtheriae VA01;	0	2	0	0	2	0	0	0	0	0	0	0
root;cellular organisms;Bacteria;Actinobacteria <phylum>;Actinobacteria;Actinobacteridae;Actinomycetales;Corynebacterineae;Corynebacteriaceae;Corynebacterium;Corynebacterium doosanense;Corynebacterium doosanense CAU 212 = DSM 45436;	0	0	0	0	2	0	1	0	0	1	1	1
root;cellular organisms;Bacteria;Actinobacteria <phylum>;Actinobacteria;Actinobacteridae;Actinomycetales;Corynebacterineae;Corynebacteriaceae;Corynebacterium;Corynebacterium durum;Corynebacterium durum F0235;	3	8	10	5	5	2	2	11	3	5	5	11
root;cellular organisms;Bacteria;Actinobacteria <phylum>;Actinobacteria;Actinobacteridae;Actinomycetales;Corynebacterineae;Corynebacteriaceae;Corynebacterium;Corynebacterium efficiens;Corynebacterium efficiens YS-314;	3	41	81	24	46	13	79	58	26	37	51	86
root;cellular organisms;Bacteria;Actinobacteria <phylum>;Actinobacteria;Actinobacteridae;Actinomycetales;Corynebacterineae;Corynebacteriaceae;Corynebacterium;Corynebacterium falsenii;Corynebacterium falsenii DSM 44353;	0	4	0	5	0	3	1	0	0	0	6	1
root;cellular organisms;Bacteria;Actinobacteria <phylum>;Actinobacteria;Actinobacteridae;Actinomycetales;Corynebacterineae;Corynebacteriaceae;Corynebacterium;Corynebacterium freiburgense;	0	0	0	0	1	0	1	5	5	4	1	7
root;cellular organisms;Bacteria;Actinobacteria <phylum>;Actinobacteria;Actinobacteridae;Actinomycetales;Corynebacterineae;Corynebacteriaceae;Corynebacterium;Corynebacterium freneyi;Corynebacterium freneyi DNF00450;	0	2	1	1	0	2	2	0	1	2	1	3
root;cellular organisms;Bacteria;Actinobacteria <phylum>;Actinobacteria;Actinobacteridae;Actinomycetales;Corynebacterineae;Corynebacteriaceae;Corynebacterium;Corynebacterium genitalium;Corynebacterium genitalium ATCC 33030;	0	5	2	1	5	2	4	2	0	0	1	0
root;cellular organisms;Bacteria;Actinobacteria <phylum>;Actinobacteria;Actinobacteridae;Actinomycetales;Corynebacterineae;Corynebacteriaceae;Corynebacterium;Corynebacterium glucuronolyticum;Corynebacterium glucuronolyticum ATCC 51866;	0	0	0	0	0	0	6	0	0	5	0	0
root;cellular organisms;Bacteria;Actinobacteria <phylum>;Actinobacteria;Actinobacteridae;Actinomycetales;Corynebacterineae;Corynebacteriaceae;Corynebacterium;Corynebacterium glucuronolyticum;Corynebacterium glucuronolyticum ATCC 51867;	0	0	0	0	0	0	1	0	0	0	0	0
root;cellular organisms;Bacteria;Actinobacteria <phylum>;Actinobacteria;Actinobacteridae;Actinomycetales;Corynebacterineae;Corynebacteriaceae;Corynebacterium;Corynebacterium glutamicum;Corynebacterium glutamicum ATCC 13032;Corynebacterium glutamicum K051;	0	11	11	8	10	5	24	36	17	18	18	28
root;cellular organisms;Bacteria;Actinobacteria <phylum>;Actinobacteria;Actinobacteridae;Actinomycetales;Corynebacterineae;Corynebacteriaceae;Corynebacterium;Corynebacterium glutamicum;Corynebacterium glutamicum ATCC 14067;	0	1	0	0	0	1	2	2	3	3	9	1
root;cellular organisms;Bacteria;Actinobacteria <phylum>;Actinobacteria;Actinobacteridae;Actinomycetales;Corynebacterineae;Corynebacteriaceae;Corynebacterium;Corynebacterium glutamicum;Corynebacterium glutamicum R;	4	0	5	6	1	3	1	8	16	5	1	14
root;cellular organisms;Bacteria;Actinobacteria <phylum>;Actinobacteria;Actinobacteridae;Actinomycetales;Corynebacterineae;Corynebacteriaceae;Corynebacterium;Corynebacterium glutamicum;Corynebacterium glutamicum S9114;	0	0	16	0	2	0	0	0	2	9	4	7
root;cellular organisms;Bacteria;Actinobacteria <phylum>;Actinobacteria;Actinobacteridae;Actinomycetales;Corynebacterineae;Corynebacteriaceae;Corynebacterium;Corynebacterium glycinophilum;Corynebacterium glycinophilum AJ 3170;	2	6	1	4	7	2	3	2	11	5	1	9
root;cellular organisms;Bacteria;Actinobacteria <phylum>;Actinobacteria;Actinobacteridae;Actinomycetales;Corynebacterineae;Corynebacteriaceae;Corynebacterium;Corynebacterium halotolerans;Corynebacterium halotolerans YIM 70093 = DSM 44683;	1	4	4	5	3	5	2	3	2	6	4	6
root;cellular organisms;Bacteria;Actinobacteria <phylum>;Actinobacteria;Actinobacteridae;Actinomycetales;Corynebacterineae;Corynebacteriaceae;Corynebacterium;Corynebacterium imitans;	1	4	1	1	0	0	7	1	4	3	4	0
root;cellular organisms;Bacteria;Actinobacteria <phylum>;Actinobacteria;Actinobacteridae;Actinomycetales;Corynebacterineae;Corynebacteriaceae;Corynebacterium;Corynebacterium jeikeium;Corynebacterium jeikeium ATCC 43734;	0	2	0	0	0	1	1	1	0	0	1	0
root;cellular organisms;Bacteria;Actinobacteria <phylum>;Actinobacteria;Actinobacteridae;Actinomycetales;Corynebacterineae;Corynebacteriaceae;Corynebacterium;Corynebacterium kroppenstedtii;Corynebacterium kroppenstedtii DSM 44385;	4	10	6	27	0	1	5	3	0	4	3	0
root;cellular organisms;Bacteria;Actinobacteria <phylum>;Actinobacteria;Actinobacteridae;Actinomycetales;Corynebacterineae;Corynebacteriaceae;Corynebacterium;Corynebacterium lipophiloflavum;Corynebacterium lipophiloflavum DSM 44291;	0	7	7	3	5	1	4	0	1	5	3	4
root;cellular organisms;Bacteria;Actinobacteria <phylum>;Actinobacteria;Actinobacteridae;Actinomycetales;Corynebacterineae;Corynebacteriaceae;Corynebacterium;Corynebacterium lubricantis;	0	11	4	1	2	5	7	4	5	4	5	4
root;cellular organisms;Bacteria;Actinobacteria <phylum>;Actinobacteria;Actinobacteridae;Actinomycetales;Corynebacterineae;Corynebacteriaceae;Corynebacterium;Corynebacterium maris;Corynebacterium maris DSM 45190;	1	1	4	1	2	1	10	2	3	1	0	11
root;cellular organisms;Bacteria;Actinobacteria <phylum>;Actinobacteria;Actinobacteridae;Actinomycetales;Corynebacterineae;Corynebacteriaceae;Corynebacterium;Corynebacterium massiliense;	0	0	0	0	1	1	0	2	0	1	1	7
root;cellular organisms;Bacteria;Actinobacteria <phylum>;Actinobacteria;Actinobacteridae;Actinomycetales;Corynebacterineae;Corynebacteriaceae;Corynebacterium;Corynebacterium mastitidis;	2	0	0	0	2	0	1	2	2	4	2	2
root;cellular organisms;Bacteria;Actinobacteria <phylum>;Actinobacteria;Actinobacteridae;Actinomycetales;Corynebacterineae;Corynebacteriaceae;Corynebacterium;Corynebacterium matruchotii;Corynebacterium matruchotii ATCC 14266;	0	2	0	0	0	0	0	1	0	0	1	1
root;cellular organisms;Bacteria;Actinobacteria <phylum>;Actinobacteria;Actinobacteridae;Actinomycetales;Corynebacterineae;Corynebacteriaceae;Corynebacterium;Corynebacterium matruchotii;Corynebacterium matruchotii ATCC 33806;	0	0	0	0	0	0	0	0	0	0	2	0
root;cellular organisms;Bacteria;Actinobacteria <phylum>;Actinobacteria;Actinobacteridae;Actinomycetales;Corynebacterineae;Corynebacteriaceae;Corynebacterium;Corynebacterium nuruki;	0	1	2	2	0	3	2	3	4	4	3	5
root;cellular organisms;Bacteria;Actinobacteria <phylum>;Actinobacteria;Actinobacteridae;Actinomycetales;Corynebacterineae;Corynebacteriaceae;Corynebacterium;Corynebacterium pilosum;	2	9	6	1	0	2	1	0	0	0	2	4
root;cellular organisms;Bacteria;Actinobacteria <phylum>;Actinobacteria;Actinobacteridae;Actinomycetales;Corynebacterineae;Corynebacteriaceae;Corynebacterium;Corynebacterium propinquum;	8	0	1	0	2	0	5	1	2	0	0	0
root;cellular organisms;Bacteria;Actinobacteria <phylum>;Actinobacteria;Actinobacteridae;Actinomycetales;Corynebacterineae;Corynebacteriaceae;Corynebacterium;Corynebacterium pseudodiphtheriticum;Corynebacterium pseudodiphtheriticum 090104;	0	0	0	1	0	0	0	0	0	2	0	0
root;cellular organisms;Bacteria;Actinobacteria <phylum>;Actinobacteria;Actinobacteridae;Actinomycetales;Corynebacterineae;Corynebacteriaceae;Corynebacterium;Corynebacterium pseudogenitalium;Corynebacterium pseudogenitalium ATCC 33035;	1	0	0	6	1	0	0	3	1	1	0	1
root;cellular organisms;Bacteria;Actinobacteria <phylum>;Actinobacteria;Actinobacteridae;Actinomycetales;Corynebacterineae;Corynebacteriaceae;Corynebacterium;Corynebacterium pseudotuberculosis;Corynebacterium pseudotuberculosis 31;	0	0	0	0	0	1	0	0	0	0	0	0
root;cellular organisms;Bacteria;Actinobacteria <phylum>;Actinobacteria;Actinobacteridae;Actinomycetales;Corynebacterineae;Corynebacteriaceae;Corynebacterium;Corynebacterium pseudotuberculosis;Corynebacterium pseudotuberculosis Cp162;	0	0	0	4	0	0	0	0	0	0	0	0
root;cellular organisms;Bacteria;Actinobacteria <phylum>;Actinobacteria;Actinobacteridae;Actinomycetales;Corynebacterineae;Corynebacteriaceae;Corynebacterium;Corynebacterium pseudotuberculosis;Corynebacterium pseudotuberculosis FRC41;	226	284	261	327	290	367	318	261	151	138	273	280
root;cellular organisms;Bacteria;Actinobacteria <phylum>;Actinobacteria;Actinobacteridae;Actinomycetales;Corynebacterineae;Corynebacteriaceae;Corynebacterium;Corynebacterium pyruviciproducens;Corynebacterium pyruviciproducens ATCC BAA-1742;	0	0	0	5	5	0	0	4	3	3	5	8
root;cellular organisms;Bacteria;Actinobacteria <phylum>;Actinobacteria;Actinobacteridae;Actinomycetales;Corynebacterineae;Corynebacteriaceae;Corynebacterium;Corynebacterium renale;	0	0	0	0	0	0	0	0	0	2	0	0
root;cellular organisms;Bacteria;Actinobacteria <phylum>;Actinobacteria;Actinobacteridae;Actinomycetales;Corynebacterineae;Corynebacteriaceae;Corynebacterium;Corynebacterium resistens;Corynebacterium resistens DSM 45100;	1	1	6	4	8	3	5	1	0	8	3	6
root;cellular organisms;Bacteria;Actinobacteria <phylum>;Actinobacteria;Actinobacteridae;Actinomycetales;Corynebacterineae;Corynebacteriaceae;Corynebacterium;Corynebacterium sp.;	0	0	0	0	0	0	0	3	0	0	3	1
root;cellular organisms;Bacteria;Actinobacteria <phylum>;Actinobacteria;Actinobacteridae;Actinomycetales;Corynebacterineae;Corynebacteriaceae;Corynebacterium;Corynebacterium sp. ATCC 6931;	0	0	0	0	0	0	0	0	1	0	3	2
root;cellular organisms;Bacteria;Actinobacteria <phylum>;Actinobacteria;Actinobacteridae;Actinomycetales;Corynebacterineae;Corynebacteriaceae;Corynebacterium;Corynebacterium sp. KPL1818;	0	4	0	0	0	0	0	6	0	0	0	1
root;cellular organisms;Bacteria;Actinobacteria <phylum>;Actinobacteria;Actinobacteridae;Actinomycetales;Corynebacterineae;Corynebacteriaceae;Corynebacterium;Corynebacterium sp. KPL1824;	0	0	0	0	0	0	0	6	0	0	0	0
root;cellular organisms;Bacteria;Actinobacteria <phylum>;Actinobacteria;Actinobacteridae;Actinomycetales;Corynebacterineae;Corynebacteriaceae;Corynebacterium;Corynebacterium sputi;	0	3	1	1	1	0	0	7	1	0	3	1
root;cellular organisms;Bacteria;Actinobacteria <phylum>;Actinobacteria;Actinobacteridae;Actinomycetales;Corynebacterineae;Corynebacteriaceae;Corynebacterium;Corynebacterium striatum;Corynebacterium striatum ATCC 6940;	0	3	0	1	1	1	0	0	0	1	0	0
root;cellular organisms;Bacteria;Actinobacteria <phylum>;Actinobacteria;Actinobacteridae;Actinomycetales;Corynebacterineae;Corynebacteriaceae;Corynebacterium;Corynebacterium terpenotabidum;Corynebacterium terpenotabidum Y-11;	0	1	7	0	1	4	2	2	2	0	3	4
root;cellular organisms;Bacteria;Actinobacteria <phylum>;Actinobacteria;Actinobacteridae;Actinomycetales;Corynebacterineae;Corynebacteriaceae;Corynebacterium;Corynebacterium tuberculostearicum;Corynebacterium tuberculostearicum SK141;	0	0	0	0	0	0	0	0	0	0	0	1
root;cellular organisms;Bacteria;Actinobacteria <phylum>;Actinobacteria;Actinobacteridae;Actinomycetales;Corynebacterineae;Corynebacteriaceae;Corynebacterium;Corynebacterium tuscaniense;Corynebacterium tuscaniense DNF00037;	0	7	1	0	0	5	0	1	1	3	1	6
root;cellular organisms;Bacteria;Actinobacteria <phylum>;Actinobacteria;Actinobacteridae;Actinomycetales;Corynebacterineae;Corynebacteriaceae;Corynebacterium;Corynebacterium ulcerans;Corynebacterium ulcerans 0102;	0	0	0	0	1	0	0	0	0	0	0	0
root;cellular organisms;Bacteria;Actinobacteria <phylum>;Actinobacteria;Actinobacteridae;Actinomycetales;Corynebacterineae;Corynebacteriaceae;Corynebacterium;Corynebacterium ulcerans;Corynebacterium ulcerans NCTC 12077;	0	0	0	0	0	0	0	0	0	1	0	0
root;cellular organisms;Bacteria;Actinobacteria <phylum>;Actinobacteria;Actinobacteridae;Actinomycetales;Corynebacterineae;Corynebacteriaceae;Corynebacterium;Corynebacterium ulceribovis;	0	7	1	0	1	2	3	0	3	1	3	6
root;cellular organisms;Bacteria;Actinobacteria <phylum>;Actinobacteria;Actinobacteridae;Actinomycetales;Corynebacterineae;Corynebacteriaceae;Corynebacterium;Corynebacterium urealyticum;Corynebacterium urealyticum DSM 7109;	0	12	3	2	4	10	14	6	6	11	0	11
root;cellular organisms;Bacteria;Actinobacteria <phylum>;Actinobacteria;Actinobacteridae;Actinomycetales;Corynebacterineae;Corynebacteriaceae;Corynebacterium;Corynebacterium ureicelerivorans;	0	10	1	3	0	0	2	0	1	0	1	2
root;cellular organisms;Bacteria;Actinobacteria <phylum>;Actinobacteria;Actinobacteridae;Actinomycetales;Corynebacterineae;Corynebacteriaceae;Corynebacterium;Corynebacterium variabile;Corynebacterium variabile DSM 44702;	0	4	8	1	2	1	2	3	0	1	1	2
root;cellular organisms;Bacteria;Actinobacteria <phylum>;Actinobacteria;Actinobacteridae;Actinomycetales;Corynebacterineae;Corynebacteriaceae;Corynebacterium;Corynebacterium vitaeruminis;Corynebacterium vitaeruminis DSM 20294;	0	4	0	1	3	2	4	0	1	1	0	4
root;cellular organisms;Bacteria;Actinobacteria <phylum>;Actinobacteria;Actinobacteridae;Actinomycetales;Corynebacterineae;Corynebacteriaceae;Turicella;Turicella otitidis;Turicella otitidis ATCC 51513;	3	3	1	4	5	0	10	4	4	2	8	6
root;cellular organisms;Bacteria;Actinobacteria <phylum>;Actinobacteria;Actinobacteridae;Actinomycetales;Corynebacterineae;Corynebacteriaceae;unclassified Corynebacteriaceae;Corynebacterium-like bacterium B27;	16	147	118	89	79	60	198	106	83	84	114	618
root;cellular organisms;Bacteria;Actinobacteria <phylum>;Actinobacteria;Actinobacteridae;Actinomycetales;Corynebacterineae;Dietziaceae;Dietzia;Dietzia alimentaria;	2	1	12	1	1	3	6	12	6	2	1	6
root;cellular organisms;Bacteria;Actinobacteria <phylum>;Actinobacteria;Actinobacteridae;Actinomycetales;Corynebacterineae;Dietziaceae;Dietzia;Dietzia cinnamea;Dietzia cinnamea P4;	5	9	8	13	2	1	12	10	5	13	7	9
root;cellular organisms;Bacteria;Actinobacteria <phylum>;Actinobacteria;Actinobacteridae;Actinomycetales;Corynebacterineae;Dietziaceae;Dietzia;Dietzia sp. D5;	0	0	0	0	0	0	3	0	0	0	0	0
root;cellular organisms;Bacteria;Actinobacteria <phylum>;Actinobacteria;Actinobacteridae;Actinomycetales;Corynebacterineae;Dietziaceae;Dietzia;Dietzia sp. UCD-THP;	4	3	9	12	9	8	12	6	13	8	7	6
root;cellular organisms;Bacteria;Actinobacteria <phylum>;Actinobacteria;Actinobacteridae;Actinomycetales;Corynebacterineae;Gordoniaceae;Gordonia;Gordonia aichiensis;Gordonia aichiensis NBRC 108223;	0	2	6	4	5	1	3	2	3	3	4	8
root;cellular organisms;Bacteria;Actinobacteria <phylum>;Actinobacteria;Actinobacteridae;Actinomycetales;Corynebacterineae;Gordoniaceae;Gordonia;Gordonia alkanivorans;Gordonia alkanivorans CGMCC 6845;	3	3	1	0	0	0	0	1	0	1	2	2
root;cellular organisms;Bacteria;Actinobacteria <phylum>;Actinobacteria;Actinobacteridae;Actinomycetales;Corynebacterineae;Gordoniaceae;Gordonia;Gordonia alkanivorans;Gordonia alkanivorans NBRC 16433;	4	2	0	0	3	0	0	0	3	0	0	3
root;cellular organisms;Bacteria;Actinobacteria <phylum>;Actinobacteria;Actinobacteridae;Actinomycetales;Corynebacterineae;Gordoniaceae;Gordonia;Gordonia amarae;Gordonia amarae NBRC 15530;	22	16	14	4	29	2	18	29	15	12	16	28
root;cellular organisms;Bacteria;Actinobacteria <phylum>;Actinobacteria;Actinobacteridae;Actinomycetales;Corynebacterineae;Gordoniaceae;Gordonia;Gordonia amicalis;Gordonia amicalis NBRC 100051 = JCM 11271;	1	0	3	1	2	3	0	4	7	6	1	12
root;cellular organisms;Bacteria;Actinobacteria <phylum>;Actinobacteria;Actinobacteridae;Actinomycetales;Corynebacterineae;Gordoniaceae;Gordonia;Gordonia araii;Gordonia araii NBRC 100433;	4	15	4	7	17	1	15	5	10	8	7	15
root;cellular organisms;Bacteria;Actinobacteria <phylum>;Actinobacteria;Actinobacteridae;Actinomycetales;Corynebacterineae;Gordoniaceae;Gordonia;Gordonia bronchialis;Gordonia bronchialis DSM 43247;	3	3	4	11	11	6	9	3	2	6	3	21
root;cellular organisms;Bacteria;Actinobacteria <phylum>;Actinobacteria;Actinobacteridae;Actinomycetales;Corynebacterineae;Gordoniaceae;Gordonia;Gordonia effusa;Gordonia effusa NBRC 100432;	0	12	5	14	6	5	9	8	1	5	9	9
root;cellular organisms;Bacteria;Actinobacteria <phylum>;Actinobacteria;Actinobacteridae;Actinomycetales;Corynebacterineae;Gordoniaceae;Gordonia;Gordonia hirsuta;Gordonia hirsuta DSM 44140 = NBRC 16056;	0	12	22	10	5	5	6	7	8	4	6	12
root;cellular organisms;Bacteria;Actinobacteria <phylum>;Actinobacteria;Actinobacteridae;Actinomycetales;Corynebacterineae;Gordoniaceae;Gordonia;Gordonia kroppenstedtii;	5	13	4	7	3	9	8	14	5	4	5	12
root;cellular organisms;Bacteria;Actinobacteria <phylum>;Actinobacteria;Actinobacteridae;Actinomycetales;Corynebacterineae;Gordoniaceae;Gordonia;Gordonia malaquae;Gordonia malaquae NBRC 108250;	3	9	10	2	13	5	9	8	11	10	5	8
root;cellular organisms;Bacteria;Actinobacteria <phylum>;Actinobacteria;Actinobacteridae;Actinomycetales;Corynebacterineae;Gordoniaceae;Gordonia;Gordonia namibiensis;Gordonia namibiensis NBRC 108229;	1	1	2	0	4	2	5	7	2	7	10	5
root;cellular organisms;Bacteria;Actinobacteria <phylum>;Actinobacteria;Actinobacteridae;Actinomycetales;Corynebacterineae;Gordoniaceae;Gordonia;Gordonia neofelifaecis;Gordonia neofelifaecis NRRL B-59395;	2	1	9	1	2	1	4	2	13	3	6	14
root;cellular organisms;Bacteria;Actinobacteria <phylum>;Actinobacteria;Actinobacteridae;Actinomycetales;Corynebacterineae;Gordoniaceae;Gordonia;Gordonia otitidis;Gordonia otitidis NBRC 100426;	0	3	9	4	7	3	10	3	4	7	3	8
root;cellular organisms;Bacteria;Actinobacteria <phylum>;Actinobacteria;Actinobacteridae;Actinomycetales;Corynebacterineae;Gordoniaceae;Gordonia;Gordonia paraffinivorans;Gordonia paraffinivorans NBRC 108238;	3	2	10	6	3	0	10	2	12	4	7	9
root;cellular organisms;Bacteria;Actinobacteria <phylum>;Actinobacteria;Actinobacteridae;Actinomycetales;Corynebacterineae;Gordoniaceae;Gordonia;Gordonia polyisoprenivorans;Gordonia polyisoprenivorans NBRC 16320 = JCM 10675;	8	3	10	9	6	5	15	15	13	6	10	10
root;cellular organisms;Bacteria;Actinobacteria <phylum>;Actinobacteria;Actinobacteridae;Actinomycetales;Corynebacterineae;Gordoniaceae;Gordonia;Gordonia polyisoprenivorans;Gordonia polyisoprenivorans VH2;	5	12	18	0	8	5	1	8	11	1	8	4
root;cellular organisms;Bacteria;Actinobacteria <phylum>;Actinobacteria;Actinobacteridae;Actinomycetales;Corynebacterineae;Gordoniaceae;Gordonia;Gordonia rhizosphera;Gordonia rhizosphera NBRC 16068;	12	25	43	31	38	22	53	23	36	44	39	66
root;cellular organisms;Bacteria;Actinobacteria <phylum>;Actinobacteria;Actinobacteridae;Actinomycetales;Corynebacterineae;Gordoniaceae;Gordonia;Gordonia rubripertincta;Gordonia rubripertincta NBRC 101908;	1	0	2	1	1	1	3	1	0	0	3	10
root;cellular organisms;Bacteria;Actinobacteria <phylum>;Actinobacteria;Actinobacteridae;Actinomycetales;Corynebacterineae;Gordoniaceae;Gordonia;Gordonia shandongensis;	0	1	7	1	1	2	4	2	1	1	6	3
root;cellular organisms;Bacteria;Actinobacteria <phylum>;Actinobacteria;Actinobacteridae;Actinomycetales;Corynebacterineae;Gordoniaceae;Gordonia;Gordonia sihwensis;Gordonia sihwensis NBRC 108236;	0	2	1	8	2	2	1	6	10	8	3	3
root;cellular organisms;Bacteria;Actinobacteria <phylum>;Actinobacteria;Actinobacteridae;Actinomycetales;Corynebacterineae;Gordoniaceae;Gordonia;Gordonia soli;Gordonia soli NBRC 108243;	8	0	14	5	4	8	7	7	11	14	7	11
root;cellular organisms;Bacteria;Actinobacteria <phylum>;Actinobacteria;Actinobacteridae;Actinomycetales;Corynebacterineae;Gordoniaceae;Gordonia;Gordonia sp. KTR9;	1	8	4	11	2	4	20	13	42	3	10	15
root;cellular organisms;Bacteria;Actinobacteria <phylum>;Actinobacteria;Actinobacteridae;Actinomycetales;Corynebacterineae;Gordoniaceae;Gordonia;Gordonia sp. NB4-1Y;	12	35	55	38	29	26	79	27	16	19	36	53
root;cellular organisms;Bacteria;Actinobacteria <phylum>;Actinobacteria;Actinobacteridae;Actinomycetales;Corynebacterineae;Gordoniaceae;Gordonia;Gordonia sputi;Gordonia sputi NBRC 100414;	1	16	25	3	14	8	8	23	11	11	16	15
root;cellular organisms;Bacteria;Actinobacteria <phylum>;Actinobacteria;Actinobacteridae;Actinomycetales;Corynebacterineae;Gordoniaceae;Gordonia;Gordonia terrae;Gordonia terrae C-6;	0	2	5	6	4	0	11	5	5	3	11	16
root;cellular organisms;Bacteria;Actinobacteria <phylum>;Actinobacteria;Actinobacteridae;Actinomycetales;Corynebacterineae;Gordoniaceae;Gordonia;Gordonia terrae;Gordonia terrae NBRC 100016;	1	20	32	13	9	17	14	13	12	13	11	9
root;cellular organisms;Bacteria;Actinobacteria <phylum>;Actinobacteria;Actinobacteridae;Actinomycetales;Corynebacterineae;Gordoniaceae;Skermania;Skermania piniformis;	0	0	1	0	0	0	0	0	0	0	0	0
root;cellular organisms;Bacteria;Actinobacteria <phylum>;Actinobacteria;Actinobacteridae;Actinomycetales;Corynebacterineae;Mycobacteriaceae;Amycolicicoccus;Amycolicicoccus subflavus;Amycolicicoccus subflavus DQS3-9A1;	36	117	91	51	54	64	72	88	75	122	92	146
root;cellular organisms;Bacteria;Actinobacteria <phylum>;Actinobacteria;Actinobacteridae;Actinomycetales;Corynebacterineae;Mycobacteriaceae;Mycobacterium;environmental samples <Mycobacterium>;uncultured Mycobacterium sp.;	2	3	11	3	8	2	3	19	10	6	15	22
root;cellular organisms;Bacteria;Actinobacteria <phylum>;Actinobacteria;Actinobacteridae;Actinomycetales;Corynebacterineae;Mycobacteriaceae;Mycobacterium;Mycobacterium aromaticivorans;Mycobacterium aromaticivorans JS19b1 = JCM 16368;	12	23	25	9	5	4	7	6	27	3	7	13
root;cellular organisms;Bacteria;Actinobacteria <phylum>;Actinobacteria;Actinobacteridae;Actinomycetales;Corynebacterineae;Mycobacteriaceae;Mycobacterium;Mycobacterium avium complex (MAC);Mycobacterium avium;Mycobacterium avium 05-4293;	0	0	0	0	0	0	0	2	0	0	0	6
root;cellular organisms;Bacteria;Actinobacteria <phylum>;Actinobacteria;Actinobacteridae;Actinomycetales;Corynebacterineae;Mycobacteriaceae;Mycobacterium;Mycobacterium avium complex (MAC);Mycobacterium avium;Mycobacterium avium 09-5983;	0	0	0	0	0	0	4	0	0	0	0	0
root;cellular organisms;Bacteria;Actinobacteria <phylum>;Actinobacteria;Actinobacteridae;Actinomycetales;Corynebacterineae;Mycobacteriaceae;Mycobacterium;Mycobacterium avium complex (MAC);Mycobacterium avium;Mycobacterium avium 10-5560;	0	0	8	0	0	0	0	2	0	0	0	1
root;cellular organisms;Bacteria;Actinobacteria <phylum>;Actinobacteria;Actinobacteridae;Actinomycetales;Corynebacterineae;Mycobacteriaceae;Mycobacterium;Mycobacterium avium complex (MAC);Mycobacterium avium;Mycobacterium avium 10-5581;	0	0	0	0	0	0	0	0	0	0	0	1
root;cellular organisms;Bacteria;Actinobacteria <phylum>;Actinobacteria;Actinobacteridae;Actinomycetales;Corynebacterineae;Mycobacteriaceae;Mycobacterium;Mycobacterium avium complex (MAC);Mycobacterium avium;Mycobacterium avium 11-0986;	0	2	9	0	0	0	0	4	4	1	2	4
root;cellular organisms;Bacteria;Actinobacteria <phylum>;Actinobacteria;Actinobacteridae;Actinomycetales;Corynebacterineae;Mycobacteriaceae;Mycobacterium;Mycobacterium avium complex (MAC);Mycobacterium avium;Mycobacterium avium MAV_061107_1842;	0	0	6	0	0	0	1	0	1	0	0	1
root;cellular organisms;Bacteria;Actinobacteria <phylum>;Actinobacteria;Actinobacteridae;Actinomycetales;Corynebacterineae;Mycobacteriaceae;Mycobacterium;Mycobacterium avium complex (MAC);Mycobacterium avium;Mycobacterium avium MAV_120709_2344;	1	4	1	8	6	0	2	2	0	2	1	2
root;cellular organisms;Bacteria;Actinobacteria <phylum>;Actinobacteria;Actinobacteridae;Actinomycetales;Corynebacterineae;Mycobacteriaceae;Mycobacterium;Mycobacterium avium complex (MAC);Mycobacterium avium;Mycobacterium avium MAV_120809_2495;	0	0	0	0	0	0	3	0	4	1	1	2
root;cellular organisms;Bacteria;Actinobacteria <phylum>;Actinobacteria;Actinobacteridae;Actinomycetales;Corynebacterineae;Mycobacteriaceae;Mycobacterium;Mycobacterium avium complex (MAC);Mycobacterium avium;Mycobacterium avium subsp. avium;Mycobacterium avium subsp. avium 10-9275;	0	4	0	0	0	0	0	0	0	0	0	0
root;cellular organisms;Bacteria;Actinobacteria <phylum>;Actinobacteria;Actinobacteridae;Actinomycetales;Corynebacterineae;Mycobacteriaceae;Mycobacterium;Mycobacterium avium complex (MAC);Mycobacterium avium;Mycobacterium avium subsp. avium;Mycobacterium avium subsp. avium 2285 (R);	4	10	15	12	18	4	8	9	7	15	12	34
root;cellular organisms;Bacteria;Actinobacteria <phylum>;Actinobacteria;Actinobacteridae;Actinomycetales;Corynebacterineae;Mycobacteriaceae;Mycobacterium;Mycobacterium avium complex (MAC);Mycobacterium avium;Mycobacterium avium subsp. avium;Mycobacterium avium subsp. avium 2285 (S);	0	2	3	1	6	2	4	0	1	0	1	6
root;cellular organisms;Bacteria;Actinobacteria <phylum>;Actinobacteria;Actinobacteridae;Actinomycetales;Corynebacterineae;Mycobacteriaceae;Mycobacterium;Mycobacterium avium complex (MAC);Mycobacterium avium;Mycobacterium avium subsp. hominissuis;Mycobacterium avium subsp. hominissuis 10-5606;	1	5	0	3	3	0	1	0	1	0	0	3
root;cellular organisms;Bacteria;Actinobacteria <phylum>;Actinobacteria;Actinobacteridae;Actinomycetales;Corynebacterineae;Mycobacteriaceae;Mycobacterium;Mycobacterium avium complex (MAC);Mycobacterium avium;Mycobacterium avium subsp. hominissuis;Mycobacterium avium subsp. hominissuis 100;	0	0	0	4	0	0	8	0	0	2	1	1
root;cellular organisms;Bacteria;Actinobacteria <phylum>;Actinobacteria;Actinobacteridae;Actinomycetales;Corynebacterineae;Mycobacteriaceae;Mycobacterium;Mycobacterium avium complex (MAC);Mycobacterium avium;Mycobacterium avium subsp. hominissuis;Mycobacterium avium subsp. hominissuis 101;	0	0	0	1	0	1	0	0	2	0	0	1
root;cellular organisms;Bacteria;Actinobacteria <phylum>;Actinobacteria;Actinobacteridae;Actinomycetales;Corynebacterineae;Mycobacteriaceae;Mycobacterium;Mycobacterium avium complex (MAC);Mycobacterium avium;Mycobacterium avium subsp. hominissuis;Mycobacterium avium subsp. hominissuis 3388;	0	0	0	0	0	1	1	0	0	0	0	1
root;cellular organisms;Bacteria;Actinobacteria <phylum>;Actinobacteria;Actinobacteridae;Actinomycetales;Corynebacterineae;Mycobacteriaceae;Mycobacterium;Mycobacterium avium complex (MAC);Mycobacterium avium;Mycobacterium avium subsp. hominissuis;Mycobacterium avium subsp. hominissuis A5;	0	0	5	0	0	0	1	4	0	1	2	3
root;cellular organisms;Bacteria;Actinobacteria <phylum>;Actinobacteria;Actinobacteridae;Actinomycetales;Corynebacterineae;Mycobacteriaceae;Mycobacterium;Mycobacterium avium complex (MAC);Mycobacterium avium;Mycobacterium avium subsp. hominissuis;Mycobacterium avium subsp. hominissuis TH135;	0	3	2	0	2	1	0	0	0	1	0	7
root;cellular organisms;Bacteria;Actinobacteria <phylum>;Actinobacteria;Actinobacteridae;Actinomycetales;Corynebacterineae;Mycobacteriaceae;Mycobacterium;Mycobacterium avium complex (MAC);Mycobacterium avium;Mycobacterium avium subsp. paratuberculosis;Mycobacterium avium subsp. paratuberculosis 10-4404;	0	0	0	0	0	0	0	1	0	0	0	0
root;cellular organisms;Bacteria;Actinobacteria <phylum>;Actinobacteria;Actinobacteridae;Actinomycetales;Corynebacterineae;Mycobacteriaceae;Mycobacterium;Mycobacterium avium complex (MAC);Mycobacterium avium;Mycobacterium avium subsp. paratuberculosis;Mycobacterium avium subsp. paratuberculosis 10-5864;	0	0	2	0	0	1	0	0	0	0	0	1
root;cellular organisms;Bacteria;Actinobacteria <phylum>;Actinobacteria;Actinobacteridae;Actinomycetales;Corynebacterineae;Mycobacteriaceae;Mycobacterium;Mycobacterium avium complex (MAC);Mycobacterium avium;Mycobacterium avium subsp. paratuberculosis;Mycobacterium avium subsp. paratuberculosis 10-5975;	0	3	0	0	0	0	0	1	1	1	0	1
root;cellular organisms;Bacteria;Actinobacteria <phylum>;Actinobacteria;Actinobacteridae;Actinomycetales;Corynebacterineae;Mycobacteriaceae;Mycobacterium;Mycobacterium avium complex (MAC);Mycobacterium avium;Mycobacterium avium subsp. paratuberculosis;Mycobacterium avium subsp. paratuberculosis 10-8425;	0	0	0	0	0	0	5	0	0	0	0	0
root;cellular organisms;Bacteria;Actinobacteria <phylum>;Actinobacteria;Actinobacteridae;Actinomycetales;Corynebacterineae;Mycobacteriaceae;Mycobacterium;Mycobacterium avium complex (MAC);Mycobacterium avium;Mycobacterium avium subsp. paratuberculosis;Mycobacterium avium subsp. paratuberculosis K-10;	0	1	6	0	3	6	4	0	2	2	4	4
root;cellular organisms;Bacteria;Actinobacteria <phylum>;Actinobacteria;Actinobacteridae;Actinomycetales;Corynebacterineae;Mycobacteriaceae;Mycobacterium;Mycobacterium avium complex (MAC);Mycobacterium avium;Mycobacterium avium subsp. paratuberculosis;Mycobacterium avium subsp. paratuberculosis S397;	0	0	0	0	0	0	0	0	0	0	0	1
root;cellular organisms;Bacteria;Actinobacteria <phylum>;Actinobacteria;Actinobacteridae;Actinomycetales;Corynebacterineae;Mycobacteriaceae;Mycobacterium;Mycobacterium avium complex (MAC);Mycobacterium avium;Mycobacterium avium subsp. paratuberculosis;Mycobacterium avium subsp. paratuberculosis S5;	3	38	32	10	17	12	13	8	22	15	7	26
root;cellular organisms;Bacteria;Actinobacteria <phylum>;Actinobacteria;Actinobacteridae;Actinomycetales;Corynebacterineae;Mycobacteriaceae;Mycobacterium;Mycobacterium avium complex (MAC);Mycobacterium avium;Mycobacterium avium subsp. silvaticum;Mycobacterium avium subsp. silvaticum ATCC 49884;	0	7	0	0	0	0	1	0	0	0	0	0
root;cellular organisms;Bacteria;Actinobacteria <phylum>;Actinobacteria;Actinobacteridae;Actinomycetales;Corynebacterineae;Mycobacteriaceae;Mycobacterium;Mycobacterium avium complex (MAC);Mycobacterium avium;Mycobacterium avium XTB13-223;	0	0	0	0	0	0	0	0	2	0	0	0
root;cellular organisms;Bacteria;Actinobacteria <phylum>;Actinobacteria;Actinobacteridae;Actinomycetales;Corynebacterineae;Mycobacteriaceae;Mycobacterium;Mycobacterium avium complex (MAC);Mycobacterium colombiense;Mycobacterium colombiense CECT 3035;	0	0	1	4	6	1	3	0	3	0	1	11
root;cellular organisms;Bacteria;Actinobacteria <phylum>;Actinobacteria;Actinobacteridae;Actinomycetales;Corynebacterineae;Mycobacteriaceae;Mycobacterium;Mycobacterium avium complex (MAC);Mycobacterium indicus pranii;Mycobacterium indicus pranii MTCC 9506;	25	91	100	39	60	55	42	32	48	52	51	131
root;cellular organisms;Bacteria;Actinobacteria <phylum>;Actinobacteria;Actinobacteridae;Actinomycetales;Corynebacterineae;Mycobacteriaceae;Mycobacterium;Mycobacterium avium complex (MAC);Mycobacterium intracellulare;Mycobacterium intracellulare 1956;	0	2	1	1	10	2	12	4	0	7	3	3
root;cellular organisms;Bacteria;Actinobacteria <phylum>;Actinobacteria;Actinobacteridae;Actinomycetales;Corynebacterineae;Mycobacteriaceae;Mycobacterium;Mycobacterium avium complex (MAC);Mycobacterium intracellulare;Mycobacterium intracellulare ATCC 13950;	0	0	1	0	2	0	0	6	0	0	0	1
root;cellular organisms;Bacteria;Actinobacteria <phylum>;Actinobacteria;Actinobacteridae;Actinomycetales;Corynebacterineae;Mycobacteriaceae;Mycobacterium;Mycobacterium avium complex (MAC);Mycobacterium intracellulare;Mycobacterium intracellulare MIN_052511_1280;	9	9	3	2	0	1	0	2	5	0	0	4
root;cellular organisms;Bacteria;Actinobacteria <phylum>;Actinobacteria;Actinobacteridae;Actinomycetales;Corynebacterineae;Mycobacteriaceae;Mycobacterium;Mycobacterium avium complex (MAC);Mycobacterium intracellulare;Mycobacterium intracellulare MIN_061107_1834;	0	8	6	1	1	0	0	0	0	1	0	3
root;cellular organisms;Bacteria;Actinobacteria <phylum>;Actinobacteria;Actinobacteridae;Actinomycetales;Corynebacterineae;Mycobacteriaceae;Mycobacterium;Mycobacterium avium complex (MAC);Mycobacterium intracellulare;Mycobacterium intracellulare MOTT-02;	0	3	0	0	0	2	0	12	0	0	0	7
root;cellular organisms;Bacteria;Actinobacteria <phylum>;Actinobacteria;Actinobacteridae;Actinomycetales;Corynebacterineae;Mycobacteriaceae;Mycobacterium;Mycobacterium avium complex (MAC);Mycobacterium intracellulare;Mycobacterium intracellulare MOTT-64;	2	6	0	0	0	0	0	0	0	0	1	1
root;cellular organisms;Bacteria;Actinobacteria <phylum>;Actinobacteria;Actinobacteridae;Actinomycetales;Corynebacterineae;Mycobacteriaceae;Mycobacterium;Mycobacterium avium complex (MAC);Mycobacterium vulneris;	1	15	17	13	8	4	5	3	4	7	7	20
root;cellular organisms;Bacteria;Actinobacteria <phylum>;Actinobacteria;Actinobacteridae;Actinomycetales;Corynebacterineae;Mycobacteriaceae;Mycobacterium;Mycobacterium avium complex (MAC);Mycobacterium yongonense;Mycobacterium yongonense 05-1390;	0	0	0	0	0	0	0	7	0	0	0	1
root;cellular organisms;Bacteria;Actinobacteria <phylum>;Actinobacteria;Actinobacteridae;Actinomycetales;Corynebacterineae;Mycobacteriaceae;Mycobacterium;Mycobacterium botniense;	0	0	0	0	2	0	0	0	0	0	0	1
root;cellular organisms;Bacteria;Actinobacteria <phylum>;Actinobacteria;Actinobacteridae;Actinomycetales;Corynebacterineae;Mycobacteriaceae;Mycobacterium;Mycobacterium bourgelatii;	2	0	9	0	0	0	5	4	0	0	8	6
root;cellular organisms;Bacteria;Actinobacteria <phylum>;Actinobacteria;Actinobacteridae;Actinomycetales;Corynebacterineae;Mycobacteriaceae;Mycobacterium;Mycobacterium brisbanense;	0	0	0	0	0	0	0	0	0	0	0	1
root;cellular organisms;Bacteria;Actinobacteria <phylum>;Actinobacteria;Actinobacteridae;Actinomycetales;Corynebacterineae;Mycobacteriaceae;Mycobacterium;Mycobacterium chelonae group;Mycobacterium abscessus subgroup;Mycobacterium abscessus;Mycobacterium abscessus 1948;	0	0	3	0	1	0	1	1	1	3	0	1
root;cellular organisms;Bacteria;Actinobacteria <phylum>;Actinobacteria;Actinobacteridae;Actinomycetales;Corynebacterineae;Mycobacteriaceae;Mycobacterium;Mycobacterium chelonae group;Mycobacterium abscessus subgroup;Mycobacterium abscessus;Mycobacterium abscessus 21;	0	8	10	5	0	5	3	0	4	4	3	8
root;cellular organisms;Bacteria;Actinobacteria <phylum>;Actinobacteria;Actinobacteridae;Actinomycetales;Corynebacterineae;Mycobacteriaceae;Mycobacterium;Mycobacterium chelonae group;Mycobacterium abscessus subgroup;Mycobacterium abscessus;Mycobacterium abscessus 3A-0119-R;	0	0	0	0	0	0	4	0	0	0	0	0
root;cellular organisms;Bacteria;Actinobacteria <phylum>;Actinobacteria;Actinobacteridae;Actinomycetales;Corynebacterineae;Mycobacteriaceae;Mycobacterium;Mycobacterium chelonae group;Mycobacterium abscessus subgroup;Mycobacterium abscessus;Mycobacterium abscessus 3A-0122-R;	0	0	0	0	0	0	0	0	0	0	0	1
root;cellular organisms;Bacteria;Actinobacteria <phylum>;Actinobacteria;Actinobacteridae;Actinomycetales;Corynebacterineae;Mycobacteriaceae;Mycobacterium;Mycobacterium chelonae group;Mycobacterium abscessus subgroup;Mycobacterium abscessus;Mycobacterium abscessus 3A-0122-S;	0	0	1	0	0	0	0	0	1	0	0	0
root;cellular organisms;Bacteria;Actinobacteria <phylum>;Actinobacteria;Actinobacteridae;Actinomycetales;Corynebacterineae;Mycobacteriaceae;Mycobacterium;Mycobacterium chelonae group;Mycobacterium abscessus subgroup;Mycobacterium abscessus;Mycobacterium abscessus 3A-0930-S;	0	0	2	1	2	0	0	0	0	0	1	0
root;cellular organisms;Bacteria;Actinobacteria <phylum>;Actinobacteria;Actinobacteridae;Actinomycetales;Corynebacterineae;Mycobacteriaceae;Mycobacterium;Mycobacterium chelonae group;Mycobacterium abscessus subgroup;Mycobacterium abscessus;Mycobacterium abscessus 47J26;	0	1	1	0	0	0	0	0	0	0	1	0
root;cellular organisms;Bacteria;Actinobacteria <phylum>;Actinobacteria;Actinobacteridae;Actinomycetales;Corynebacterineae;Mycobacteriaceae;Mycobacterium;Mycobacterium chelonae group;Mycobacterium abscessus subgroup;Mycobacterium abscessus;Mycobacterium abscessus 4S-0116-S;	0	0	0	0	0	0	0	0	0	0	0	1
root;cellular organisms;Bacteria;Actinobacteria <phylum>;Actinobacteria;Actinobacteridae;Actinomycetales;Corynebacterineae;Mycobacteriaceae;Mycobacterium;Mycobacterium chelonae group;Mycobacterium abscessus subgroup;Mycobacterium abscessus;Mycobacterium abscessus 4S-0206;	0	3	1	0	0	0	0	1	0	0	1	2
root;cellular organisms;Bacteria;Actinobacteria <phylum>;Actinobacteria;Actinobacteridae;Actinomycetales;Corynebacterineae;Mycobacteriaceae;Mycobacterium;Mycobacterium chelonae group;Mycobacterium abscessus subgroup;Mycobacterium abscessus;Mycobacterium abscessus 5S-0304;	0	0	0	1	0	0	1	0	0	0	0	0
root;cellular organisms;Bacteria;Actinobacteria <phylum>;Actinobacteria;Actinobacteridae;Actinomycetales;Corynebacterineae;Mycobacteriaceae;Mycobacterium;Mycobacterium chelonae group;Mycobacterium abscessus subgroup;Mycobacterium abscessus;Mycobacterium abscessus 5S-0921;	0	0	0	0	0	0	0	2	0	0	0	0
root;cellular organisms;Bacteria;Actinobacteria <phylum>;Actinobacteria;Actinobacteridae;Actinomycetales;Corynebacterineae;Mycobacteriaceae;Mycobacterium;Mycobacterium chelonae group;Mycobacterium abscessus subgroup;Mycobacterium abscessus;Mycobacterium abscessus 6G-0728-S;	0	0	0	0	0	0	0	2	0	0	0	0
root;cellular organisms;Bacteria;Actinobacteria <phylum>;Actinobacteria;Actinobacteridae;Actinomycetales;Corynebacterineae;Mycobacteriaceae;Mycobacterium;Mycobacterium chelonae group;Mycobacterium abscessus subgroup;Mycobacterium abscessus;Mycobacterium abscessus ATCC 19977;	0	0	0	0	0	0	2	3	1	0	2	2
root;cellular organisms;Bacteria;Actinobacteria <phylum>;Actinobacteria;Actinobacteridae;Actinomycetales;Corynebacterineae;Mycobacteriaceae;Mycobacterium;Mycobacterium chelonae group;Mycobacterium abscessus subgroup;Mycobacterium abscessus;Mycobacterium abscessus M93;	1	14	9	3	10	2	6	15	18	6	2	10
root;cellular organisms;Bacteria;Actinobacteria <phylum>;Actinobacteria;Actinobacteridae;Actinomycetales;Corynebacterineae;Mycobacteriaceae;Mycobacterium;Mycobacterium chelonae group;Mycobacterium abscessus subgroup;Mycobacterium abscessus;Mycobacterium abscessus M94;	0	0	1	3	3	0	2	1	4	3	0	2
root;cellular organisms;Bacteria;Actinobacteria <phylum>;Actinobacteria;Actinobacteridae;Actinomycetales;Corynebacterineae;Mycobacteriaceae;Mycobacterium;Mycobacterium chelonae group;Mycobacterium abscessus subgroup;Mycobacterium abscessus;Mycobacterium abscessus MAB_030201_1061;	0	1	0	0	2	0	0	0	1	0	1	2
root;cellular organisms;Bacteria;Actinobacteria <phylum>;Actinobacteria;Actinobacteridae;Actinomycetales;Corynebacterineae;Mycobacteriaceae;Mycobacterium;Mycobacterium chelonae group;Mycobacterium abscessus subgroup;Mycobacterium abscessus;Mycobacterium abscessus MAB_030201_1075;	0	1	3	3	0	2	5	6	7	1	3	9
root;cellular organisms;Bacteria;Actinobacteria <phylum>;Actinobacteria;Actinobacteridae;Actinomycetales;Corynebacterineae;Mycobacteriaceae;Mycobacterium;Mycobacterium chelonae group;Mycobacterium abscessus subgroup;Mycobacterium abscessus;Mycobacterium abscessus MAB_082312_2258;	2	0	2	1	1	2	4	0	0	1	2	0
root;cellular organisms;Bacteria;Actinobacteria <phylum>;Actinobacteria;Actinobacteridae;Actinomycetales;Corynebacterineae;Mycobacteriaceae;Mycobacterium;Mycobacterium chelonae group;Mycobacterium abscessus subgroup;Mycobacterium abscessus;Mycobacterium abscessus MAB_082312_2272;	0	0	0	0	0	0	1	0	0	1	0	0
root;cellular organisms;Bacteria;Actinobacteria <phylum>;Actinobacteria;Actinobacteridae;Actinomycetales;Corynebacterineae;Mycobacteriaceae;Mycobacterium;Mycobacterium chelonae group;Mycobacterium abscessus subgroup;Mycobacterium abscessus;Mycobacterium abscessus MAB_091912_2446;	0	0	0	0	0	0	2	0	0	0	0	0
root;cellular organisms;Bacteria;Actinobacteria <phylum>;Actinobacteria;Actinobacteridae;Actinomycetales;Corynebacterineae;Mycobacteriaceae;Mycobacterium;Mycobacterium chelonae group;Mycobacterium abscessus subgroup;Mycobacterium abscessus;Mycobacterium abscessus MAB_110811_1470;	2	0	2	0	0	0	1	0	1	0	0	3
root;cellular organisms;Bacteria;Actinobacteria <phylum>;Actinobacteria;Actinobacteridae;Actinomycetales;Corynebacterineae;Mycobacteriaceae;Mycobacterium;Mycobacterium chelonae group;Mycobacterium abscessus subgroup;Mycobacterium abscessus;Mycobacterium abscessus subsp. abcessus;	0	0	2	0	0	0	0	0	0	0	0	6
root;cellular organisms;Bacteria;Actinobacteria <phylum>;Actinobacteria;Actinobacteridae;Actinomycetales;Corynebacterineae;Mycobacteriaceae;Mycobacterium;Mycobacterium chelonae group;Mycobacterium abscessus subgroup;Mycobacterium abscessus;Mycobacterium abscessus subsp. bolletii;Mycobacterium abscessus subsp. bolletii 103;	0	2	0	2	0	3	2	0	0	0	0	3
root;cellular organisms;Bacteria;Actinobacteria <phylum>;Actinobacteria;Actinobacteridae;Actinomycetales;Corynebacterineae;Mycobacteriaceae;Mycobacterium;Mycobacterium chelonae group;Mycobacterium abscessus subgroup;Mycobacterium abscessus;Mycobacterium abscessus subsp. bolletii;Mycobacterium abscessus subsp. bolletii 1513;	0	4	12	3	2	2	11	5	8	0	4	20
root;cellular organisms;Bacteria;Actinobacteria <phylum>;Actinobacteria;Actinobacteridae;Actinomycetales;Corynebacterineae;Mycobacteriaceae;Mycobacterium;Mycobacterium chelonae group;Mycobacterium abscessus subgroup;Mycobacterium abscessus;Mycobacterium abscessus subsp. bolletii;Mycobacterium abscessus subsp. bolletii 2B-0107;	170	63	126	490	114	231	225	236	235	121	153	194
root;cellular organisms;Bacteria;Actinobacteria <phylum>;Actinobacteria;Actinobacteridae;Actinomycetales;Corynebacterineae;Mycobacteriaceae;Mycobacterium;Mycobacterium chelonae group;Mycobacterium abscessus subgroup;Mycobacterium abscessus;Mycobacterium abscessus subsp. bolletii;Mycobacterium abscessus subsp. bolletii 2B-0307;	4	0	0	1	0	0	0	0	0	0	0	0
root;cellular organisms;Bacteria;Actinobacteria <phylum>;Actinobacteria;Actinobacteridae;Actinomycetales;Corynebacterineae;Mycobacteriaceae;Mycobacterium;Mycobacterium chelonae group;Mycobacterium abscessus subgroup;Mycobacterium abscessus;Mycobacterium abscessus subsp. bolletii;Mycobacterium abscessus subsp. bolletii 2B-0626;	0	0	0	0	0	0	0	0	0	0	0	1
root;cellular organisms;Bacteria;Actinobacteria <phylum>;Actinobacteria;Actinobacteridae;Actinomycetales;Corynebacterineae;Mycobacteriaceae;Mycobacterium;Mycobacterium chelonae group;Mycobacterium abscessus subgroup;Mycobacterium abscessus;Mycobacterium abscessus subsp. bolletii;Mycobacterium abscessus subsp. bolletii 50594;	5	11	4	3	6	5	15	9	5	14	4	4
root;cellular organisms;Bacteria;Actinobacteria <phylum>;Actinobacteria;Actinobacteridae;Actinomycetales;Corynebacterineae;Mycobacteriaceae;Mycobacterium;Mycobacterium chelonae group;Mycobacterium abscessus subgroup;Mycobacterium abscessus;Mycobacterium abscessus subsp. bolletii;Mycobacterium abscessus subsp. bolletii BD;	2	7	4	4	4	3	14	6	0	6	7	10
root;cellular organisms;Bacteria;Actinobacteria <phylum>;Actinobacteria;Actinobacteridae;Actinomycetales;Corynebacterineae;Mycobacteriaceae;Mycobacterium;Mycobacterium chelonae group;Mycobacterium abscessus subgroup;Mycobacterium abscessus;Mycobacterium abscessus subsp. bolletii;Mycobacterium abscessus subsp. bolletii CCUG 48898 = JCM 15300;	0	5	3	4	6	2	7	9	5	3	0	5
root;cellular organisms;Bacteria;Actinobacteria <phylum>;Actinobacteria;Actinobacteridae;Actinomycetales;Corynebacterineae;Mycobacteriaceae;Mycobacterium;Mycobacterium chelonae group;Mycobacterium abscessus subgroup;Mycobacterium abscessus;Mycobacterium abscessus subsp. bolletii;Mycobacterium abscessus subsp. bolletii CRM-0020;	0	0	0	0	0	0	0	0	0	3	0	1
root;cellular organisms;Bacteria;Actinobacteria <phylum>;Actinobacteria;Actinobacteridae;Actinomycetales;Corynebacterineae;Mycobacteriaceae;Mycobacterium;Mycobacterium chelonae group;Mycobacterium abscessus subgroup;Mycobacterium abscessus;Mycobacterium abscessus subsp. bolletii;Mycobacterium abscessus subsp. bolletii str. GO 06;	0	6	6	2	6	0	4	7	0	5	2	4
root;cellular organisms;Bacteria;Actinobacteria <phylum>;Actinobacteria;Actinobacteridae;Actinomycetales;Corynebacterineae;Mycobacteriaceae;Mycobacterium;Mycobacterium chelonae group;Mycobacterium abscessus subgroup;Mycobacterium abscessus;Mycobacterium abscessus V06705;	7	4	0	0	0	2	1	5	3	3	1	2
root;cellular organisms;Bacteria;Actinobacteria <phylum>;Actinobacteria;Actinobacteridae;Actinomycetales;Corynebacterineae;Mycobacteriaceae;Mycobacterium;Mycobacterium chelonae group;Mycobacterium chelonae;Mycobacterium chelonae 1518;	0	0	0	0	0	0	0	2	0	0	0	0
root;cellular organisms;Bacteria;Actinobacteria <phylum>;Actinobacteria;Actinobacteridae;Actinomycetales;Corynebacterineae;Mycobacteriaceae;Mycobacterium;Mycobacterium chubuense;Mycobacterium chubuense NBB4;	18	25	26	15	8	9	29	18	10	16	17	23
root;cellular organisms;Bacteria;Actinobacteria <phylum>;Actinobacteria;Actinobacteridae;Actinomycetales;Corynebacterineae;Mycobacteriaceae;Mycobacterium;Mycobacterium conceptionense;	0	0	0	0	0	0	0	3	0	1	2	2
root;cellular organisms;Bacteria;Actinobacteria <phylum>;Actinobacteria;Actinobacteridae;Actinomycetales;Corynebacterineae;Mycobacteriaceae;Mycobacterium;Mycobacterium conspicuum;	0	0	0	0	0	0	1	0	0	0	0	0
root;cellular organisms;Bacteria;Actinobacteria <phylum>;Actinobacteria;Actinobacteridae;Actinomycetales;Corynebacterineae;Mycobacteriaceae;Mycobacterium;Mycobacterium cosmeticum;	1	6	1	1	10	8	10	10	24	5	10	35
root;cellular organisms;Bacteria;Actinobacteria <phylum>;Actinobacteria;Actinobacteridae;Actinomycetales;Corynebacterineae;Mycobacteriaceae;Mycobacterium;Mycobacterium farcinogenes;	6	4	9	17	2	2	14	16	7	16	5	27
root;cellular organisms;Bacteria;Actinobacteria <phylum>;Actinobacteria;Actinobacteridae;Actinomycetales;Corynebacterineae;Mycobacteriaceae;Mycobacterium;Mycobacterium fortuitum;Mycobacterium fortuitum subsp. fortuitum;Mycobacterium fortuitum subsp. fortuitum DSM 46621;	10	6	5	7	5	3	4	5	11	5	3	3
root;cellular organisms;Bacteria;Actinobacteria <phylum>;Actinobacteria;Actinobacteridae;Actinomycetales;Corynebacterineae;Mycobacteriaceae;Mycobacterium;Mycobacterium gastri;Mycobacterium gastri 'Wayne';	9	9	2	10	13	7	15	9	6	4	4	9
root;cellular organisms;Bacteria;Actinobacteria <phylum>;Actinobacteria;Actinobacteridae;Actinomycetales;Corynebacterineae;Mycobacteriaceae;Mycobacterium;Mycobacterium genavense;	4	2	6	0	0	2	1	1	0	1	2	5
root;cellular organisms;Bacteria;Actinobacteria <phylum>;Actinobacteria;Actinobacteridae;Actinomycetales;Corynebacterineae;Mycobacteriaceae;Mycobacterium;Mycobacterium gilvum;Mycobacterium gilvum PYR-GCK;	2	4	5	1	0	2	3	9	4	7	13	5
root;cellular organisms;Bacteria;Actinobacteria <phylum>;Actinobacteria;Actinobacteridae;Actinomycetales;Corynebacterineae;Mycobacteriaceae;Mycobacterium;Mycobacterium gilvum;Mycobacterium gilvum Spyr1;	0	2	0	0	0	0	3	1	0	1	1	5
root;cellular organisms;Bacteria;Actinobacteria <phylum>;Actinobacteria;Actinobacteridae;Actinomycetales;Corynebacterineae;Mycobacteriaceae;Mycobacterium;Mycobacterium hassiacum;Mycobacterium hassiacum DSM 44199;	5	28	16	9	15	5	22	17	7	8	10	27
root;cellular organisms;Bacteria;Actinobacteria <phylum>;Actinobacteria;Actinobacteridae;Actinomycetales;Corynebacterineae;Mycobacteriaceae;Mycobacterium;Mycobacterium iranicum;	0	17	31	12	17	5	23	17	14	11	26	25
root;cellular organisms;Bacteria;Actinobacteria <phylum>;Actinobacteria;Actinobacteridae;Actinomycetales;Corynebacterineae;Mycobacteriaceae;Mycobacterium;Mycobacterium kansasii;Mycobacterium kansasii 662;	0	1	5	0	2	1	1	0	0	0	7	2
root;cellular organisms;Bacteria;Actinobacteria <phylum>;Actinobacteria;Actinobacteridae;Actinomycetales;Corynebacterineae;Mycobacteriaceae;Mycobacterium;Mycobacterium kansasii;Mycobacterium kansasii 732;	18	25	16	9	25	11	26	16	16	7	10	27
root;cellular organisms;Bacteria;Actinobacteria <phylum>;Actinobacteria;Actinobacteridae;Actinomycetales;Corynebacterineae;Mycobacteriaceae;Mycobacterium;Mycobacterium kansasii;Mycobacterium kansasii 824;	36	90	61	74	87	147	143	177	99	69	127	113
root;cellular organisms;Bacteria;Actinobacteria <phylum>;Actinobacteria;Actinobacteridae;Actinomycetales;Corynebacterineae;Mycobacteriaceae;Mycobacterium;Mycobacterium kansasii;Mycobacterium kansasii ATCC 12478;	0	0	0	1	1	0	0	2	1	0	1	1
root;cellular organisms;Bacteria;Actinobacteria <phylum>;Actinobacteria;Actinobacteridae;Actinomycetales;Corynebacterineae;Mycobacteriaceae;Mycobacterium;Mycobacterium leprae;Mycobacterium leprae Br4923;	0	0	1	0	0	0	0	0	0	0	0	0
root;cellular organisms;Bacteria;Actinobacteria <phylum>;Actinobacteria;Actinobacteridae;Actinomycetales;Corynebacterineae;Mycobacteriaceae;Mycobacterium;Mycobacterium llatzerense;	0	0	0	0	0	0	0	0	0	0	0	1
root;cellular organisms;Bacteria;Actinobacteria <phylum>;Actinobacteria;Actinobacteridae;Actinomycetales;Corynebacterineae;Mycobacteriaceae;Mycobacterium;Mycobacterium mageritense;Mycobacterium mageritense DSM 44476;	6	29	39	15	13	22	27	22	21	20	17	47
root;cellular organisms;Bacteria;Actinobacteria <phylum>;Actinobacteria;Actinobacteridae;Actinomycetales;Corynebacterineae;Mycobacteriaceae;Mycobacterium;Mycobacterium marinum;Mycobacterium marinum E11;	0	0	8	0	0	0	10	7	2	3	4	0
root;cellular organisms;Bacteria;Actinobacteria <phylum>;Actinobacteria;Actinobacteridae;Actinomycetales;Corynebacterineae;Mycobacteriaceae;Mycobacterium;Mycobacterium marinum;Mycobacterium marinum M;	0	1	1	8	9	6	0	4	1	4	6	10
root;cellular organisms;Bacteria;Actinobacteria <phylum>;Actinobacteria;Actinobacteridae;Actinomycetales;Corynebacterineae;Mycobacteriaceae;Mycobacterium;Mycobacterium marinum;Mycobacterium marinum MB2;	0	0	0	0	0	2	0	1	0	0	2	1
root;cellular organisms;Bacteria;Actinobacteria <phylum>;Actinobacteria;Actinobacteridae;Actinomycetales;Corynebacterineae;Mycobacteriaceae;Mycobacterium;Mycobacterium marinum;Mycobacterium marinum str. Europe;	0	0	0	0	0	0	0	0	0	0	3	5
root;cellular organisms;Bacteria;Actinobacteria <phylum>;Actinobacteria;Actinobacteridae;Actinomycetales;Corynebacterineae;Mycobacteriaceae;Mycobacterium;Mycobacterium neoaurum;Mycobacterium neoaurum VKM Ac-1815D;	1	18	32	13	13	17	22	16	14	20	7	42
root;cellular organisms;Bacteria;Actinobacteria <phylum>;Actinobacteria;Actinobacteridae;Actinomycetales;Corynebacterineae;Mycobacteriaceae;Mycobacterium;Mycobacterium parascrofulaceum;Mycobacterium parascrofulaceum ATCC BAA-614;	5	12	6	15	11	6	3	7	11	5	10	11
root;cellular organisms;Bacteria;Actinobacteria <phylum>;Actinobacteria;Actinobacteridae;Actinomycetales;Corynebacterineae;Mycobacteriaceae;Mycobacterium;Mycobacterium phlei;Mycobacterium phlei RIVM601174;	1	12	4	10	11	5	19	14	44	21	26	44
root;cellular organisms;Bacteria;Actinobacteria <phylum>;Actinobacteria;Actinobacteridae;Actinomycetales;Corynebacterineae;Mycobacteriaceae;Mycobacterium;Mycobacterium rhodesiae;Mycobacterium rhodesiae JS60;	4	23	24	23	28	16	18	22	18	16	16	43
root;cellular organisms;Bacteria;Actinobacteria <phylum>;Actinobacteria;Actinobacteridae;Actinomycetales;Corynebacterineae;Mycobacteriaceae;Mycobacterium;Mycobacterium rhodesiae;Mycobacterium rhodesiae NBB3;	27	69	82	42	84	148	79	76	79	39	96	148
root;cellular organisms;Bacteria;Actinobacteria <phylum>;Actinobacteria;Actinobacteridae;Actinomycetales;Corynebacterineae;Mycobacteriaceae;Mycobacterium;Mycobacterium rufum;	6	11	17	14	15	5	15	11	12	25	14	29
root;cellular organisms;Bacteria;Actinobacteria <phylum>;Actinobacteria;Actinobacteridae;Actinomycetales;Corynebacterineae;Mycobacteriaceae;Mycobacterium;Mycobacterium smegmatis;Mycobacterium smegmatis JS623;	31	113	87	57	69	49	114	114	66	55	76	195
root;cellular organisms;Bacteria;Actinobacteria <phylum>;Actinobacteria;Actinobacteridae;Actinomycetales;Corynebacterineae;Mycobacteriaceae;Mycobacterium;Mycobacterium smegmatis;Mycobacterium smegmatis MKD8;	7	26	26	16	11	14	40	15	13	20	27	28
root;cellular organisms;Bacteria;Actinobacteria <phylum>;Actinobacteria;Actinobacteridae;Actinomycetales;Corynebacterineae;Mycobacteriaceae;Mycobacterium;Mycobacterium smegmatis;Mycobacterium smegmatis str. MC2 155;	0	4	6	3	4	1	8	7	10	2	6	19
root;cellular organisms;Bacteria;Actinobacteria <phylum>;Actinobacteria;Actinobacteridae;Actinomycetales;Corynebacterineae;Mycobacteriaceae;Mycobacterium;Mycobacterium sp. 012931;	0	4	1	0	0	0	0	0	0	0	0	0
root;cellular organisms;Bacteria;Actinobacteria <phylum>;Actinobacteria;Actinobacteridae;Actinomycetales;Corynebacterineae;Mycobacteriaceae;Mycobacterium;Mycobacterium sp. 141;	0	0	7	2	0	2	8	8	13	4	5	5
root;cellular organisms;Bacteria;Actinobacteria <phylum>;Actinobacteria;Actinobacteridae;Actinomycetales;Corynebacterineae;Mycobacteriaceae;Mycobacterium;Mycobacterium sp. 155;	0	6	1	4	2	5	6	8	11	18	9	15
root;cellular organisms;Bacteria;Actinobacteria <phylum>;Actinobacteria;Actinobacteridae;Actinomycetales;Corynebacterineae;Mycobacteriaceae;Mycobacterium;Mycobacterium sp. 360MFTsu5.1;	0	4	1	2	2	1	4	1	0	2	2	1
root;cellular organisms;Bacteria;Actinobacteria <phylum>;Actinobacteria;Actinobacteridae;Actinomycetales;Corynebacterineae;Mycobacteriaceae;Mycobacterium;Mycobacterium sp. CH1;	0	0	0	0	0	0	0	0	0	1	0	0
root;cellular organisms;Bacteria;Actinobacteria <phylum>;Actinobacteria;Actinobacteridae;Actinomycetales;Corynebacterineae;Mycobacteriaceae;Mycobacterium;Mycobacterium sp. GP1;	0	0	6	0	0	0	0	0	0	0	0	0
root;cellular organisms;Bacteria;Actinobacteria <phylum>;Actinobacteria;Actinobacteridae;Actinomycetales;Corynebacterineae;Mycobacteriaceae;Mycobacterium;Mycobacterium sp. JDM601;	1	9	1	2	7	5	3	6	6	8	4	7
root;cellular organisms;Bacteria;Actinobacteria <phylum>;Actinobacteria;Actinobacteridae;Actinomycetales;Corynebacterineae;Mycobacteriaceae;Mycobacterium;Mycobacterium sp. JLS;	12	26	5	14	12	8	23	25	15	11	11	27
root;cellular organisms;Bacteria;Actinobacteria <phylum>;Actinobacteria;Actinobacteridae;Actinomycetales;Corynebacterineae;Mycobacteriaceae;Mycobacterium;Mycobacterium sp. KMS;	0	0	0	0	0	0	0	0	0	1	0	0
root;cellular organisms;Bacteria;Actinobacteria <phylum>;Actinobacteria;Actinobacteridae;Actinomycetales;Corynebacterineae;Mycobacteriaceae;Mycobacterium;Mycobacterium sp. MCS;	0	5	0	0	1	0	4	2	1	0	0	1
root;cellular organisms;Bacteria;Actinobacteria <phylum>;Actinobacteria;Actinobacteridae;Actinomycetales;Corynebacterineae;Mycobacteriaceae;Mycobacterium;Mycobacterium sp. MOTT36Y;	0	0	0	2	0	0	0	2	0	0	0	4
root;cellular organisms;Bacteria;Actinobacteria <phylum>;Actinobacteria;Actinobacteridae;Actinomycetales;Corynebacterineae;Mycobacteriaceae;Mycobacterium;Mycobacterium sp. SNP11;	0	0	2	0	0	1	0	0	0	0	0	0
root;cellular organisms;Bacteria;Actinobacteria <phylum>;Actinobacteria;Actinobacteridae;Actinomycetales;Corynebacterineae;Mycobacteriaceae;Mycobacterium;Mycobacterium sp. UM_RHS;	1	5	2	2	1	1	4	5	3	4	4	9
root;cellular organisms;Bacteria;Actinobacteria <phylum>;Actinobacteria;Actinobacteridae;Actinomycetales;Corynebacterineae;Mycobacteriaceae;Mycobacterium;Mycobacterium sp. UM_WGJ;	0	10	8	9	5	2	3	1	5	2	2	2
root;cellular organisms;Bacteria;Actinobacteria <phylum>;Actinobacteria;Actinobacteridae;Actinomycetales;Corynebacterineae;Mycobacteriaceae;Mycobacterium;Mycobacterium sp. UM_WWY;	4	23	47	22	26	12	45	16	32	23	23	40
root;cellular organisms;Bacteria;Actinobacteria <phylum>;Actinobacteria;Actinobacteridae;Actinomycetales;Corynebacterineae;Mycobacteriaceae;Mycobacterium;Mycobacterium sp. UNC410CL29Cvi84;	0	6	2	3	4	0	4	5	2	0	3	5
root;cellular organisms;Bacteria;Actinobacteria <phylum>;Actinobacteria;Actinobacteridae;Actinomycetales;Corynebacterineae;Mycobacteriaceae;Mycobacterium;Mycobacterium sp. URHB0044;	30	91	64	36	49	25	64	79	61	56	58	180
root;cellular organisms;Bacteria;Actinobacteria <phylum>;Actinobacteria;Actinobacteridae;Actinomycetales;Corynebacterineae;Mycobacteriaceae;Mycobacterium;Mycobacterium sp. URHD0025;	2	4	14	7	12	5	15	1	0	5	13	12
root;cellular organisms;Bacteria;Actinobacteria <phylum>;Actinobacteria;Actinobacteridae;Actinomycetales;Corynebacterineae;Mycobacteriaceae;Mycobacterium;Mycobacterium terrae complex;Mycobacterium terrae;	15	57	52	21	38	13	66	84	79	109	64	103
root;cellular organisms;Bacteria;Actinobacteria <phylum>;Actinobacteria;Actinobacteridae;Actinomycetales;Corynebacterineae;Mycobacteriaceae;Mycobacterium;Mycobacterium thermoresistibile;Mycobacterium thermoresistibile ATCC 19527;	9	4	15	19	10	6	14	10	5	7	2	21
root;cellular organisms;Bacteria;Actinobacteria <phylum>;Actinobacteria;Actinobacteridae;Actinomycetales;Corynebacterineae;Mycobacteriaceae;Mycobacterium;Mycobacterium triplex;	4	12	5	7	12	6	12	3	17	8	5	18
root;cellular organisms;Bacteria;Actinobacteria <phylum>;Actinobacteria;Actinobacteridae;Actinomycetales;Corynebacterineae;Mycobacteriaceae;Mycobacterium;Mycobacterium tuberculosis complex;Mycobacterium africanum;Mycobacterium africanum K85;	0	0	0	1	0	0	0	0	1	0	0	0
root;cellular organisms;Bacteria;Actinobacteria <phylum>;Actinobacteria;Actinobacteridae;Actinomycetales;Corynebacterineae;Mycobacteriaceae;Mycobacterium;Mycobacterium tuberculosis complex;Mycobacterium bovis;Mycobacterium bovis B2 7505;	0	0	0	0	0	0	0	0	0	0	0	2
root;cellular organisms;Bacteria;Actinobacteria <phylum>;Actinobacteria;Actinobacteridae;Actinomycetales;Corynebacterineae;Mycobacteriaceae;Mycobacterium;Mycobacterium tuberculosis complex;Mycobacterium bovis;Mycobacterium bovis BCG;Mycobacterium bovis BCG str. Korea 1168P;	0	0	0	0	0	0	1	0	0	0	0	0
root;cellular organisms;Bacteria;Actinobacteria <phylum>;Actinobacteria;Actinobacteridae;Actinomycetales;Corynebacterineae;Mycobacteriaceae;Mycobacterium;Mycobacterium tuberculosis complex;Mycobacterium canettii;Mycobacterium canettii CIPT 140010059;	0	0	0	1	0	0	2	2	0	3	0	1
root;cellular organisms;Bacteria;Actinobacteria <phylum>;Actinobacteria;Actinobacteridae;Actinomycetales;Corynebacterineae;Mycobacteriaceae;Mycobacterium;Mycobacterium tuberculosis complex;Mycobacterium canettii;Mycobacterium canettii CIPT 140060008;	0	0	1	0	0	0	0	0	0	0	0	1
root;cellular organisms;Bacteria;Actinobacteria <phylum>;Actinobacteria;Actinobacteridae;Actinomycetales;Corynebacterineae;Mycobacteriaceae;Mycobacterium;Mycobacterium tuberculosis complex;Mycobacterium canettii;Mycobacterium canettii CIPT 140070008;	0	3	0	0	0	1	0	1	0	1	1	0
root;cellular organisms;Bacteria;Actinobacteria <phylum>;Actinobacteria;Actinobacteridae;Actinomycetales;Corynebacterineae;Mycobacteriaceae;Mycobacterium;Mycobacterium tuberculosis complex;Mycobacterium canettii;Mycobacterium canettii CIPT 140070010;	0	0	1	0	0	3	2	1	0	0	2	4
root;cellular organisms;Bacteria;Actinobacteria <phylum>;Actinobacteria;Actinobacteridae;Actinomycetales;Corynebacterineae;Mycobacteriaceae;Mycobacterium;Mycobacterium tuberculosis complex;Mycobacterium canettii;Mycobacterium canettii CIPT 140070017;	1	0	2	1	0	0	10	0	1	2	2	0
root;cellular organisms;Bacteria;Actinobacteria <phylum>;Actinobacteria;Actinobacteridae;Actinomycetales;Corynebacterineae;Mycobacteriaceae;Mycobacterium;Mycobacterium tuberculosis complex;Mycobacterium sp. TKK-01-0059;	0	5	0	0	7	1	7	1	0	0	0	4
root;cellular organisms;Bacteria;Actinobacteria <phylum>;Actinobacteria;Actinobacteridae;Actinomycetales;Corynebacterineae;Mycobacteriaceae;Mycobacterium;Mycobacterium tuberculosis complex;Mycobacterium tuberculosis;Mycobacterium tuberculosis '98-R604 INH-RIF-EM';	0	0	1	0	0	0	0	0	0	0	1	0
root;cellular organisms;Bacteria;Actinobacteria <phylum>;Actinobacteria;Actinobacteridae;Actinomycetales;Corynebacterineae;Mycobacteriaceae;Mycobacterium;Mycobacterium tuberculosis complex;Mycobacterium tuberculosis;Mycobacterium tuberculosis 2097HD;	0	1	0	1	0	0	0	0	0	0	0	0
root;cellular organisms;Bacteria;Actinobacteria <phylum>;Actinobacteria;Actinobacteridae;Actinomycetales;Corynebacterineae;Mycobacteriaceae;Mycobacterium;Mycobacterium tuberculosis complex;Mycobacterium tuberculosis;Mycobacterium tuberculosis 2104HD;	0	0	0	0	0	0	0	0	0	0	0	1
root;cellular organisms;Bacteria;Actinobacteria <phylum>;Actinobacteria;Actinobacteridae;Actinomycetales;Corynebacterineae;Mycobacteriaceae;Mycobacterium;Mycobacterium tuberculosis complex;Mycobacterium tuberculosis;Mycobacterium tuberculosis 3067CJ;	0	0	0	0	1	0	0	0	0	0	0	0
root;cellular organisms;Bacteria;Actinobacteria <phylum>;Actinobacteria;Actinobacteridae;Actinomycetales;Corynebacterineae;Mycobacteriaceae;Mycobacterium;Mycobacterium tuberculosis complex;Mycobacterium tuberculosis;Mycobacterium tuberculosis 94_M4241A;	0	0	0	0	0	0	0	0	0	0	1	0
root;cellular organisms;Bacteria;Actinobacteria <phylum>;Actinobacteria;Actinobacteridae;Actinomycetales;Corynebacterineae;Mycobacteriaceae;Mycobacterium;Mycobacterium tuberculosis complex;Mycobacterium tuberculosis;Mycobacterium tuberculosis BTB04-128;	0	0	0	0	0	0	0	0	0	0	2	0
root;cellular organisms;Bacteria;Actinobacteria <phylum>;Actinobacteria;Actinobacteridae;Actinomycetales;Corynebacterineae;Mycobacteriaceae;Mycobacterium;Mycobacterium tuberculosis complex;Mycobacterium tuberculosis;Mycobacterium tuberculosis BTB07-206;	0	0	0	0	0	0	0	0	3	0	0	0
root;cellular organisms;Bacteria;Actinobacteria <phylum>;Actinobacteria;Actinobacteridae;Actinomycetales;Corynebacterineae;Mycobacteriaceae;Mycobacterium;Mycobacterium tuberculosis complex;Mycobacterium tuberculosis;Mycobacterium tuberculosis BTB07-324;	0	0	0	0	0	0	0	5	0	0	0	0
root;cellular organisms;Bacteria;Actinobacteria <phylum>;Actinobacteria;Actinobacteridae;Actinomycetales;Corynebacterineae;Mycobacteriaceae;Mycobacterium;Mycobacterium tuberculosis complex;Mycobacterium tuberculosis;Mycobacterium tuberculosis BTB07-325;	0	0	0	0	0	1	0	0	0	0	0	0
root;cellular organisms;Bacteria;Actinobacteria <phylum>;Actinobacteria;Actinobacteridae;Actinomycetales;Corynebacterineae;Mycobacteriaceae;Mycobacterium;Mycobacterium tuberculosis complex;Mycobacterium tuberculosis;Mycobacterium tuberculosis BTB09-001;	0	0	0	0	0	0	0	0	2	0	0	0
root;cellular organisms;Bacteria;Actinobacteria <phylum>;Actinobacteria;Actinobacteridae;Actinomycetales;Corynebacterineae;Mycobacteriaceae;Mycobacterium;Mycobacterium tuberculosis complex;Mycobacterium tuberculosis;Mycobacterium tuberculosis BTB09-382;	0	0	0	0	0	0	0	0	0	0	0	2
root;cellular organisms;Bacteria;Actinobacteria <phylum>;Actinobacteria;Actinobacteridae;Actinomycetales;Corynebacterineae;Mycobacteriaceae;Mycobacterium;Mycobacterium tuberculosis complex;Mycobacterium tuberculosis;Mycobacterium tuberculosis BTB09-453;	0	0	0	0	0	0	0	1	0	0	0	0
root;cellular organisms;Bacteria;Actinobacteria <phylum>;Actinobacteria;Actinobacteridae;Actinomycetales;Corynebacterineae;Mycobacteriaceae;Mycobacterium;Mycobacterium tuberculosis complex;Mycobacterium tuberculosis;Mycobacterium tuberculosis BTB09-565;	0	1	0	0	0	0	0	0	0	0	0	0
root;cellular organisms;Bacteria;Actinobacteria <phylum>;Actinobacteria;Actinobacteridae;Actinomycetales;Corynebacterineae;Mycobacteriaceae;Mycobacterium;Mycobacterium tuberculosis complex;Mycobacterium tuberculosis;Mycobacterium tuberculosis BTB10-120;	0	0	0	0	0	0	0	0	0	0	0	2
root;cellular organisms;Bacteria;Actinobacteria <phylum>;Actinobacteria;Actinobacteridae;Actinomycetales;Corynebacterineae;Mycobacteriaceae;Mycobacterium;Mycobacterium tuberculosis complex;Mycobacterium tuberculosis;Mycobacterium tuberculosis BTB11-160;	0	0	0	0	0	0	0	0	0	0	1	0
root;cellular organisms;Bacteria;Actinobacteria <phylum>;Actinobacteria;Actinobacteridae;Actinomycetales;Corynebacterineae;Mycobacteriaceae;Mycobacterium;Mycobacterium tuberculosis complex;Mycobacterium tuberculosis;Mycobacterium tuberculosis BTB11-289;	0	0	1	0	0	0	0	0	0	0	0	0
root;cellular organisms;Bacteria;Actinobacteria <phylum>;Actinobacteria;Actinobacteridae;Actinomycetales;Corynebacterineae;Mycobacteriaceae;Mycobacterium;Mycobacterium tuberculosis complex;Mycobacterium tuberculosis;Mycobacterium tuberculosis BTB11-299;	0	0	7	3	3	2	4	1	3	1	2	2
root;cellular organisms;Bacteria;Actinobacteria <phylum>;Actinobacteria;Actinobacteridae;Actinomycetales;Corynebacterineae;Mycobacteriaceae;Mycobacterium;Mycobacterium tuberculosis complex;Mycobacterium tuberculosis;Mycobacterium tuberculosis BTB12-400;	0	0	1	0	0	0	0	0	0	0	0	0
root;cellular organisms;Bacteria;Actinobacteria <phylum>;Actinobacteria;Actinobacteridae;Actinomycetales;Corynebacterineae;Mycobacteriaceae;Mycobacterium;Mycobacterium tuberculosis complex;Mycobacterium tuberculosis;Mycobacterium tuberculosis BTB12-449;	0	0	0	0	0	0	0	0	1	0	0	0
root;cellular organisms;Bacteria;Actinobacteria <phylum>;Actinobacteria;Actinobacteridae;Actinomycetales;Corynebacterineae;Mycobacteriaceae;Mycobacterium;Mycobacterium tuberculosis complex;Mycobacterium tuberculosis;Mycobacterium tuberculosis C;	3	1	4	0	0	1	9	5	3	3	0	1
root;cellular organisms;Bacteria;Actinobacteria <phylum>;Actinobacteria;Actinobacteridae;Actinomycetales;Corynebacterineae;Mycobacteriaceae;Mycobacterium;Mycobacterium tuberculosis complex;Mycobacterium tuberculosis;Mycobacterium tuberculosis CAS;Mycobacterium tuberculosis CAS/NITR204;	2	5	1	0	0	0	1	3	1	3	5	7
root;cellular organisms;Bacteria;Actinobacteria <phylum>;Actinobacteria;Actinobacteridae;Actinomycetales;Corynebacterineae;Mycobacteriaceae;Mycobacterium;Mycobacterium tuberculosis complex;Mycobacterium tuberculosis;Mycobacterium tuberculosis CDC1551;	0	4	2	0	0	0	0	1	0	0	1	0
root;cellular organisms;Bacteria;Actinobacteria <phylum>;Actinobacteria;Actinobacteridae;Actinomycetales;Corynebacterineae;Mycobacteriaceae;Mycobacterium;Mycobacterium tuberculosis complex;Mycobacterium tuberculosis;Mycobacterium tuberculosis CPHL_A;	3	2	0	0	1	3	2	1	4	0	4	5
root;cellular organisms;Bacteria;Actinobacteria <phylum>;Actinobacteria;Actinobacteridae;Actinomycetales;Corynebacterineae;Mycobacteriaceae;Mycobacterium;Mycobacterium tuberculosis complex;Mycobacterium tuberculosis;Mycobacterium tuberculosis CWCFVRF MDRTB 670;	0	0	0	0	1	0	0	0	0	0	0	0
root;cellular organisms;Bacteria;Actinobacteria <phylum>;Actinobacteria;Actinobacteridae;Actinomycetales;Corynebacterineae;Mycobacteriaceae;Mycobacterium;Mycobacterium tuberculosis complex;Mycobacterium tuberculosis;Mycobacterium tuberculosis EAI5;	0	1	0	0	0	0	0	0	0	0	0	0
root;cellular organisms;Bacteria;Actinobacteria <phylum>;Actinobacteria;Actinobacteridae;Actinomycetales;Corynebacterineae;Mycobacteriaceae;Mycobacterium;Mycobacterium tuberculosis complex;Mycobacterium tuberculosis;Mycobacterium tuberculosis EAS054;	0	0	1	0	0	0	0	0	0	1	0	0
root;cellular organisms;Bacteria;Actinobacteria <phylum>;Actinobacteria;Actinobacteridae;Actinomycetales;Corynebacterineae;Mycobacteriaceae;Mycobacterium;Mycobacterium tuberculosis complex;Mycobacterium tuberculosis;Mycobacterium tuberculosis FJ05194;	0	0	0	0	0	0	0	0	0	0	1	0
root;cellular organisms;Bacteria;Actinobacteria <phylum>;Actinobacteria;Actinobacteridae;Actinomycetales;Corynebacterineae;Mycobacteriaceae;Mycobacterium;Mycobacterium tuberculosis complex;Mycobacterium tuberculosis;Mycobacterium tuberculosis GM 1503;	1	0	0	0	0	0	2	1	3	0	2	0
root;cellular organisms;Bacteria;Actinobacteria <phylum>;Actinobacteria;Actinobacteridae;Actinomycetales;Corynebacterineae;Mycobacteriaceae;Mycobacterium;Mycobacterium tuberculosis complex;Mycobacterium tuberculosis;Mycobacterium tuberculosis H37Ra;	0	0	0	0	1	0	0	0	0	0	0	0
root;cellular organisms;Bacteria;Actinobacteria <phylum>;Actinobacteria;Actinobacteridae;Actinomycetales;Corynebacterineae;Mycobacteriaceae;Mycobacterium;Mycobacterium tuberculosis complex;Mycobacterium tuberculosis;Mycobacterium tuberculosis H37Rv;	0	1	0	0	0	0	0	0	1	3	0	0
root;cellular organisms;Bacteria;Actinobacteria <phylum>;Actinobacteria;Actinobacteridae;Actinomycetales;Corynebacterineae;Mycobacteriaceae;Mycobacterium;Mycobacterium tuberculosis complex;Mycobacterium tuberculosis;Mycobacterium tuberculosis HKBS1;	0	0	0	2	0	0	0	0	0	0	0	0
root;cellular organisms;Bacteria;Actinobacteria <phylum>;Actinobacteria;Actinobacteridae;Actinomycetales;Corynebacterineae;Mycobacteriaceae;Mycobacterium;Mycobacterium tuberculosis complex;Mycobacterium tuberculosis;Mycobacterium tuberculosis INS_SEN;	0	0	0	0	1	0	0	1	2	1	0	1
root;cellular organisms;Bacteria;Actinobacteria <phylum>;Actinobacteria;Actinobacteridae;Actinomycetales;Corynebacterineae;Mycobacteriaceae;Mycobacterium;Mycobacterium tuberculosis complex;Mycobacterium tuberculosis;Mycobacterium tuberculosis KT-0003;	0	0	0	0	0	0	0	0	0	1	0	0
root;cellular organisms;Bacteria;Actinobacteria <phylum>;Actinobacteria;Actinobacteridae;Actinomycetales;Corynebacterineae;Mycobacteriaceae;Mycobacterium;Mycobacterium tuberculosis complex;Mycobacterium tuberculosis;Mycobacterium tuberculosis KT-0010;	0	3	0	0	0	0	2	1	0	0	0	2
root;cellular organisms;Bacteria;Actinobacteria <phylum>;Actinobacteria;Actinobacteridae;Actinomycetales;Corynebacterineae;Mycobacteriaceae;Mycobacterium;Mycobacterium tuberculosis complex;Mycobacterium tuberculosis;Mycobacterium tuberculosis KT-0012;	0	0	0	1	0	0	0	0	0	0	0	0
root;cellular organisms;Bacteria;Actinobacteria <phylum>;Actinobacteria;Actinobacteridae;Actinomycetales;Corynebacterineae;Mycobacteriaceae;Mycobacterium;Mycobacterium tuberculosis complex;Mycobacterium tuberculosis;Mycobacterium tuberculosis KT-0045;	2	11	5	4	1	2	1	3	2	6	2	5
root;cellular organisms;Bacteria;Actinobacteria <phylum>;Actinobacteria;Actinobacteridae;Actinomycetales;Corynebacterineae;Mycobacteriaceae;Mycobacterium;Mycobacterium tuberculosis complex;Mycobacterium tuberculosis;Mycobacterium tuberculosis KT-0079;	0	2	1	3	0	0	0	1	1	0	1	1
root;cellular organisms;Bacteria;Actinobacteria <phylum>;Actinobacteria;Actinobacteridae;Actinomycetales;Corynebacterineae;Mycobacteriaceae;Mycobacterium;Mycobacterium tuberculosis complex;Mycobacterium tuberculosis;Mycobacterium tuberculosis KT-0107;	0	0	0	0	0	0	0	0	1	0	0	0
root;cellular organisms;Bacteria;Actinobacteria <phylum>;Actinobacteria;Actinobacteridae;Actinomycetales;Corynebacterineae;Mycobacteriaceae;Mycobacterium;Mycobacterium tuberculosis complex;Mycobacterium tuberculosis;Mycobacterium tuberculosis KZN 4207;	0	0	0	0	0	0	0	1	0	0	0	0
root;cellular organisms;Bacteria;Actinobacteria <phylum>;Actinobacteria;Actinobacteridae;Actinomycetales;Corynebacterineae;Mycobacteriaceae;Mycobacterium;Mycobacterium tuberculosis complex;Mycobacterium tuberculosis;Mycobacterium tuberculosis M1759;	0	0	2	0	0	0	0	0	0	0	0	0
root;cellular organisms;Bacteria;Actinobacteria <phylum>;Actinobacteria;Actinobacteridae;Actinomycetales;Corynebacterineae;Mycobacteriaceae;Mycobacterium;Mycobacterium tuberculosis complex;Mycobacterium tuberculosis;Mycobacterium tuberculosis M1816;	0	0	0	0	0	0	0	0	0	0	0	1
root;cellular organisms;Bacteria;Actinobacteria <phylum>;Actinobacteria;Actinobacteridae;Actinomycetales;Corynebacterineae;Mycobacteriaceae;Mycobacterium;Mycobacterium tuberculosis complex;Mycobacterium tuberculosis;Mycobacterium tuberculosis M1822;	0	0	0	0	0	0	0	0	3	0	0	0
root;cellular organisms;Bacteria;Actinobacteria <phylum>;Actinobacteria;Actinobacteridae;Actinomycetales;Corynebacterineae;Mycobacteriaceae;Mycobacterium;Mycobacterium tuberculosis complex;Mycobacterium tuberculosis;Mycobacterium tuberculosis M1893;	0	0	1	1	5	3	1	1	0	4	5	2
root;cellular organisms;Bacteria;Actinobacteria <phylum>;Actinobacteria;Actinobacteridae;Actinomycetales;Corynebacterineae;Mycobacteriaceae;Mycobacterium;Mycobacterium tuberculosis complex;Mycobacterium tuberculosis;Mycobacterium tuberculosis M1906;	0	0	0	0	0	0	0	0	0	3	0	0
root;cellular organisms;Bacteria;Actinobacteria <phylum>;Actinobacteria;Actinobacteridae;Actinomycetales;Corynebacterineae;Mycobacteriaceae;Mycobacterium;Mycobacterium tuberculosis complex;Mycobacterium tuberculosis;Mycobacterium tuberculosis M2134;	1	5	0	1	3	0	4	0	5	1	0	0
root;cellular organisms;Bacteria;Actinobacteria <phylum>;Actinobacteria;Actinobacteridae;Actinomycetales;Corynebacterineae;Mycobacteriaceae;Mycobacterium;Mycobacterium tuberculosis complex;Mycobacterium tuberculosis;Mycobacterium tuberculosis M2459;	0	0	0	0	0	0	0	0	0	0	0	1
root;cellular organisms;Bacteria;Actinobacteria <phylum>;Actinobacteria;Actinobacteridae;Actinomycetales;Corynebacterineae;Mycobacteriaceae;Mycobacterium;Mycobacterium tuberculosis complex;Mycobacterium tuberculosis;Mycobacterium tuberculosis MAL010134;	1	0	0	3	1	0	0	0	0	0	2	1
root;cellular organisms;Bacteria;Actinobacteria <phylum>;Actinobacteria;Actinobacteridae;Actinomycetales;Corynebacterineae;Mycobacteriaceae;Mycobacterium;Mycobacterium tuberculosis complex;Mycobacterium tuberculosis;Mycobacterium tuberculosis MAL020102;	0	0	0	0	0	0	0	0	1	0	0	0
root;cellular organisms;Bacteria;Actinobacteria <phylum>;Actinobacteria;Actinobacteridae;Actinomycetales;Corynebacterineae;Mycobacteriaceae;Mycobacterium;Mycobacterium tuberculosis complex;Mycobacterium tuberculosis;Mycobacterium tuberculosis MAL020160;	0	0	0	0	0	0	1	0	0	0	0	0
root;cellular organisms;Bacteria;Actinobacteria <phylum>;Actinobacteria;Actinobacteridae;Actinomycetales;Corynebacterineae;Mycobacteriaceae;Mycobacterium;Mycobacterium tuberculosis complex;Mycobacterium tuberculosis;Mycobacterium tuberculosis MAL020200;	0	0	2	0	0	0	0	0	0	0	0	0
root;cellular organisms;Bacteria;Actinobacteria <phylum>;Actinobacteria;Actinobacteridae;Actinomycetales;Corynebacterineae;Mycobacteriaceae;Mycobacterium;Mycobacterium tuberculosis complex;Mycobacterium tuberculosis;Mycobacterium tuberculosis NCGM2209;	88	109	64	100	69	159	107	86	47	50	82	73
root;cellular organisms;Bacteria;Actinobacteria <phylum>;Actinobacteria;Actinobacteridae;Actinomycetales;Corynebacterineae;Mycobacteriaceae;Mycobacterium;Mycobacterium tuberculosis complex;Mycobacterium tuberculosis;Mycobacterium tuberculosis NRITLD18;	13	24	44	13	13	4	23	13	19	16	17	44
root;cellular organisms;Bacteria;Actinobacteria <phylum>;Actinobacteria;Actinobacteridae;Actinomycetales;Corynebacterineae;Mycobacteriaceae;Mycobacterium;Mycobacterium tuberculosis complex;Mycobacterium tuberculosis;Mycobacterium tuberculosis NRITLD28;	0	0	0	0	0	0	0	0	0	0	0	2
root;cellular organisms;Bacteria;Actinobacteria <phylum>;Actinobacteria;Actinobacteridae;Actinomycetales;Corynebacterineae;Mycobacteriaceae;Mycobacterium;Mycobacterium tuberculosis complex;Mycobacterium tuberculosis;Mycobacterium tuberculosis NRITLD44;	0	0	0	0	0	0	0	1	0	0	0	0
root;cellular organisms;Bacteria;Actinobacteria <phylum>;Actinobacteria;Actinobacteridae;Actinomycetales;Corynebacterineae;Mycobacteriaceae;Mycobacterium;Mycobacterium tuberculosis complex;Mycobacterium tuberculosis;Mycobacterium tuberculosis OFXR-26;	0	1	0	0	0	0	0	0	0	0	0	0
root;cellular organisms;Bacteria;Actinobacteria <phylum>;Actinobacteria;Actinobacteridae;Actinomycetales;Corynebacterineae;Mycobacteriaceae;Mycobacterium;Mycobacterium tuberculosis complex;Mycobacterium tuberculosis;Mycobacterium tuberculosis RGTB327;	0	0	0	0	0	0	0	0	0	1	0	0
root;cellular organisms;Bacteria;Actinobacteria <phylum>;Actinobacteria;Actinobacteridae;Actinomycetales;Corynebacterineae;Mycobacteriaceae;Mycobacterium;Mycobacterium tuberculosis complex;Mycobacterium tuberculosis;Mycobacterium tuberculosis RGTB423;	1	5	5	1	6	1	19	7	4	4	9	3
root;cellular organisms;Bacteria;Actinobacteria <phylum>;Actinobacteria;Actinobacteridae;Actinomycetales;Corynebacterineae;Mycobacteriaceae;Mycobacterium;Mycobacterium tuberculosis complex;Mycobacterium tuberculosis;Mycobacterium tuberculosis str. Beijing/NITR203;	1	0	0	0	0	0	0	0	0	0	0	0
root;cellular organisms;Bacteria;Actinobacteria <phylum>;Actinobacteria;Actinobacteridae;Actinomycetales;Corynebacterineae;Mycobacteriaceae;Mycobacterium;Mycobacterium tuberculosis complex;Mycobacterium tuberculosis;Mycobacterium tuberculosis str. Erdman = ATCC 35801;	15	80	100	42	40	28	55	72	52	65	86	157
root;cellular organisms;Bacteria;Actinobacteria <phylum>;Actinobacteria;Actinobacteridae;Actinomycetales;Corynebacterineae;Mycobacteriaceae;Mycobacterium;Mycobacterium tuberculosis complex;Mycobacterium tuberculosis;Mycobacterium tuberculosis str. Haarlem;Mycobacterium tuberculosis str. Haarlem/NITR202;	1	0	2	0	0	4	1	0	0	0	0	1
root;cellular organisms;Bacteria;Actinobacteria <phylum>;Actinobacteria;Actinobacteridae;Actinomycetales;Corynebacterineae;Mycobacteriaceae;Mycobacterium;Mycobacterium tuberculosis complex;Mycobacterium tuberculosis;Mycobacterium tuberculosis SUMu010;	0	2	0	0	0	0	0	0	0	0	0	0
root;cellular organisms;Bacteria;Actinobacteria <phylum>;Actinobacteria;Actinobacteridae;Actinomycetales;Corynebacterineae;Mycobacteriaceae;Mycobacterium;Mycobacterium tuberculosis complex;Mycobacterium tuberculosis;Mycobacterium tuberculosis T17;	6	8	13	6	0	1	2	0	1	4	3	5
root;cellular organisms;Bacteria;Actinobacteria <phylum>;Actinobacteria;Actinobacteridae;Actinomycetales;Corynebacterineae;Mycobacteriaceae;Mycobacterium;Mycobacterium tuberculosis complex;Mycobacterium tuberculosis;Mycobacterium tuberculosis T46;	0	0	0	0	0	0	1	0	0	0	0	1
root;cellular organisms;Bacteria;Actinobacteria <phylum>;Actinobacteria;Actinobacteridae;Actinomycetales;Corynebacterineae;Mycobacteriaceae;Mycobacterium;Mycobacterium tuberculosis complex;Mycobacterium tuberculosis;Mycobacterium tuberculosis T92;	0	0	1	0	0	0	0	2	0	0	1	0
root;cellular organisms;Bacteria;Actinobacteria <phylum>;Actinobacteria;Actinobacteridae;Actinomycetales;Corynebacterineae;Mycobacteriaceae;Mycobacterium;Mycobacterium tuberculosis complex;Mycobacterium tuberculosis;Mycobacterium tuberculosis TB_RSA147;	0	0	0	0	0	0	1	0	0	0	0	0
root;cellular organisms;Bacteria;Actinobacteria <phylum>;Actinobacteria;Actinobacteridae;Actinomycetales;Corynebacterineae;Mycobacteriaceae;Mycobacterium;Mycobacterium tuberculosis complex;Mycobacterium tuberculosis;Mycobacterium tuberculosis TB_RSA95;	0	0	0	1	0	0	0	0	0	0	0	0
root;cellular organisms;Bacteria;Actinobacteria <phylum>;Actinobacteria;Actinobacteridae;Actinomycetales;Corynebacterineae;Mycobacteriaceae;Mycobacterium;Mycobacterium tuberculosis complex;Mycobacterium tuberculosis;Mycobacterium tuberculosis TKK-01-0051;	3	4	3	5	3	1	1	6	8	3	2	6
root;cellular organisms;Bacteria;Actinobacteria <phylum>;Actinobacteria;Actinobacteridae;Actinomycetales;Corynebacterineae;Mycobacteriaceae;Mycobacterium;Mycobacterium tuberculosis complex;Mycobacterium tuberculosis;Mycobacterium tuberculosis TKK_03_0044;	0	0	0	0	0	1	0	0	0	0	0	0
root;cellular organisms;Bacteria;Actinobacteria <phylum>;Actinobacteria;Actinobacteridae;Actinomycetales;Corynebacterineae;Mycobacteriaceae;Mycobacterium;Mycobacterium tuberculosis complex;Mycobacterium tuberculosis;Mycobacterium tuberculosis TKK_03_0100;	0	0	0	0	0	1	0	0	0	0	0	0
root;cellular organisms;Bacteria;Actinobacteria <phylum>;Actinobacteria;Actinobacteridae;Actinomycetales;Corynebacterineae;Mycobacteriaceae;Mycobacterium;Mycobacterium tuberculosis complex;Mycobacterium tuberculosis;Mycobacterium tuberculosis TKK_04_0017;	0	0	1	1	0	0	0	0	0	0	0	0
root;cellular organisms;Bacteria;Actinobacteria <phylum>;Actinobacteria;Actinobacteridae;Actinomycetales;Corynebacterineae;Mycobacteriaceae;Mycobacterium;Mycobacterium tuberculosis complex;Mycobacterium tuberculosis;Mycobacterium tuberculosis TKK_04_0030;	0	0	0	2	0	1	0	0	0	0	0	0
root;cellular organisms;Bacteria;Actinobacteria <phylum>;Actinobacteria;Actinobacteridae;Actinomycetales;Corynebacterineae;Mycobacteriaceae;Mycobacterium;Mycobacterium tuberculosis complex;Mycobacterium tuberculosis;Mycobacterium tuberculosis TKK_04_0097;	0	0	0	0	0	0	0	0	0	0	0	2
root;cellular organisms;Bacteria;Actinobacteria <phylum>;Actinobacteria;Actinobacteridae;Actinomycetales;Corynebacterineae;Mycobacteriaceae;Mycobacterium;Mycobacterium tuberculosis complex;Mycobacterium tuberculosis;Mycobacterium tuberculosis TKK_04_0113;	0	0	0	2	0	1	0	0	7	0	0	0
root;cellular organisms;Bacteria;Actinobacteria <phylum>;Actinobacteria;Actinobacteridae;Actinomycetales;Corynebacterineae;Mycobacteriaceae;Mycobacterium;Mycobacterium tuberculosis complex;Mycobacterium tuberculosis;Mycobacterium tuberculosis TKK_04_0155;	1	0	0	0	0	0	0	0	0	0	0	0
root;cellular organisms;Bacteria;Actinobacteria <phylum>;Actinobacteria;Actinobacteridae;Actinomycetales;Corynebacterineae;Mycobacteriaceae;Mycobacterium;Mycobacterium tuberculosis complex;Mycobacterium tuberculosis;Mycobacterium tuberculosis TKK_05SA_0052;	0	0	0	0	0	0	1	0	0	2	0	0
root;cellular organisms;Bacteria;Actinobacteria <phylum>;Actinobacteria;Actinobacteridae;Actinomycetales;Corynebacterineae;Mycobacteriaceae;Mycobacterium;Mycobacterium tuberculosis complex;Mycobacterium tuberculosis;Mycobacterium tuberculosis UT0060;	0	0	0	0	0	0	0	0	0	1	0	0
root;cellular organisms;Bacteria;Actinobacteria <phylum>;Actinobacteria;Actinobacteridae;Actinomycetales;Corynebacterineae;Mycobacteriaceae;Mycobacterium;Mycobacterium tuberculosis complex;Mycobacterium tuberculosis;Mycobacterium tuberculosis XTB13-104;	0	0	0	0	0	0	0	0	0	0	0	3
root;cellular organisms;Bacteria;Actinobacteria <phylum>;Actinobacteria;Actinobacteridae;Actinomycetales;Corynebacterineae;Mycobacteriaceae;Mycobacterium;Mycobacterium tuberculosis complex;Mycobacterium tuberculosis;Mycobacterium tuberculosis XTB13-201;	0	0	0	1	0	0	0	0	0	0	0	0
root;cellular organisms;Bacteria;Actinobacteria <phylum>;Actinobacteria;Actinobacteridae;Actinomycetales;Corynebacterineae;Mycobacteriaceae;Mycobacterium;Mycobacterium tuberculosis complex;Mycobacterium tuberculosis;Mycobacterium tuberculosis XTB13-205;	0	0	0	0	2	0	0	0	0	0	0	0
root;cellular organisms;Bacteria;Actinobacteria <phylum>;Actinobacteria;Actinobacteridae;Actinomycetales;Corynebacterineae;Mycobacteriaceae;Mycobacterium;Mycobacterium tusciae;	6	23	32	29	17	11	10	14	21	22	22	31
root;cellular organisms;Bacteria;Actinobacteria <phylum>;Actinobacteria;Actinobacteridae;Actinomycetales;Corynebacterineae;Mycobacteriaceae;Mycobacterium;Mycobacterium ulcerans;Mycobacterium ulcerans Agy99;	0	0	1	1	0	0	6	1	0	0	2	0
root;cellular organisms;Bacteria;Actinobacteria <phylum>;Actinobacteria;Actinobacteridae;Actinomycetales;Corynebacterineae;Mycobacteriaceae;Mycobacterium;Mycobacterium ulcerans;Mycobacterium ulcerans str. Harvey;	13	59	51	13	32	12	37	35	39	70	49	65
root;cellular organisms;Bacteria;Actinobacteria <phylum>;Actinobacteria;Actinobacteridae;Actinomycetales;Corynebacterineae;Mycobacteriaceae;Mycobacterium;Mycobacterium vaccae;Mycobacterium vaccae ATCC 25954;	13	34	44	21	23	9	53	18	35	28	44	79
root;cellular organisms;Bacteria;Actinobacteria <phylum>;Actinobacteria;Actinobacteridae;Actinomycetales;Corynebacterineae;Mycobacteriaceae;Mycobacterium;Mycobacterium vanbaalenii;Mycobacterium vanbaalenii PYR-1;	5	20	31	10	21	13	19	17	31	18	6	26
root;cellular organisms;Bacteria;Actinobacteria <phylum>;Actinobacteria;Actinobacteridae;Actinomycetales;Corynebacterineae;Mycobacteriaceae;Mycobacterium;Mycobacterium xenopi;Mycobacterium xenopi 3993;	6	33	60	25	36	18	57	88	39	35	36	92
root;cellular organisms;Bacteria;Actinobacteria <phylum>;Actinobacteria;Actinobacteridae;Actinomycetales;Corynebacterineae;Mycobacteriaceae;Mycobacterium;Mycobacterium xenopi;Mycobacterium xenopi 4042;	11	42	29	25	14	45	38	16	26	13	37	56
root;cellular organisms;Bacteria;Actinobacteria <phylum>;Actinobacteria;Actinobacteridae;Actinomycetales;Corynebacterineae;Mycobacteriaceae;Mycobacterium;Mycobacterium xenopi;Mycobacterium xenopi RIVM700367;	0	3	4	3	10	4	1	8	2	0	3	11
root;cellular organisms;Bacteria;Actinobacteria <phylum>;Actinobacteria;Actinobacteridae;Actinomycetales;Corynebacterineae;Nocardiaceae;Nocardia;Nocardia abscessus;	0	0	1	0	0	0	0	0	0	0	0	0
root;cellular organisms;Bacteria;Actinobacteria <phylum>;Actinobacteria;Actinobacteridae;Actinomycetales;Corynebacterineae;Nocardiaceae;Nocardia;Nocardia asteroides;Nocardia asteroides NBRC 15531;	2	29	23	13	20	7	22	13	10	13	5	13
root;cellular organisms;Bacteria;Actinobacteria <phylum>;Actinobacteria;Actinobacteridae;Actinomycetales;Corynebacterineae;Nocardiaceae;Nocardia;Nocardia brasiliensis;Nocardia brasiliensis ATCC 700358;	3	15	27	17	10	14	53	15	16	9	16	20
root;cellular organisms;Bacteria;Actinobacteria <phylum>;Actinobacteria;Actinobacteridae;Actinomycetales;Corynebacterineae;Nocardiaceae;Nocardia;Nocardia brasiliensis;Nocardia brasiliensis NBRC 14402;	2	6	22	5	9	13	40	14	8	12	5	23
root;cellular organisms;Bacteria;Actinobacteria <phylum>;Actinobacteria;Actinobacteridae;Actinomycetales;Corynebacterineae;Nocardiaceae;Nocardia;Nocardia carnea;Nocardia carnea NBRC 14403;	0	0	0	0	0	0	0	0	2	0	0	0
root;cellular organisms;Bacteria;Actinobacteria <phylum>;Actinobacteria;Actinobacteridae;Actinomycetales;Corynebacterineae;Nocardiaceae;Nocardia;Nocardia cyriacigeorgica;Nocardia cyriacigeorgica GUH-2;	1	10	8	10	16	4	21	11	12	19	15	13
root;cellular organisms;Bacteria;Actinobacteria <phylum>;Actinobacteria;Actinobacteridae;Actinomycetales;Corynebacterineae;Nocardiaceae;Nocardia;Nocardia farcinica;Nocardia farcinica IFM 10152;	3	20	16	7	13	17	28	16	13	18	8	25
root;cellular organisms;Bacteria;Actinobacteria <phylum>;Actinobacteria;Actinobacteridae;Actinomycetales;Corynebacterineae;Nocardiaceae;Nocardia;Nocardia nova;Nocardia nova SH22a;	11	34	30	12	15	12	28	12	20	8	22	38
root;cellular organisms;Bacteria;Actinobacteria <phylum>;Actinobacteria;Actinobacteridae;Actinomycetales;Corynebacterineae;Nocardiaceae;Nocardia;Nocardia otitidiscaviarum;	19	15	53	35	30	24	43	44	27	30	33	52
root;cellular organisms;Bacteria;Actinobacteria <phylum>;Actinobacteria;Actinobacteridae;Actinomycetales;Corynebacterineae;Nocardiaceae;Nocardia;Nocardia rhamnosiphila;	9	16	30	17	14	15	11	28	26	6	18	31
root;cellular organisms;Bacteria;Actinobacteria <phylum>;Actinobacteria;Actinobacteridae;Actinomycetales;Corynebacterineae;Nocardiaceae;Nocardia;Nocardia seriolae;Nocardia seriolae N-2927;	58	86	109	162	61	234	124	156	307	127	134	116
root;cellular organisms;Bacteria;Actinobacteria <phylum>;Actinobacteria;Actinobacteridae;Actinomycetales;Corynebacterineae;Nocardiaceae;Nocardia;Nocardia sp. 348MFTsu5.1;	6	33	38	30	27	15	14	29	24	17	31	45
root;cellular organisms;Bacteria;Actinobacteria <phylum>;Actinobacteria;Actinobacteridae;Actinomycetales;Corynebacterineae;Nocardiaceae;Nocardia;Nocardia sp. BMG111209;	6	17	18	22	15	28	34	28	31	18	26	24
root;cellular organisms;Bacteria;Actinobacteria <phylum>;Actinobacteria;Actinobacteridae;Actinomycetales;Corynebacterineae;Nocardiaceae;Nocardia;Nocardia sp. BMG51109;	5	39	18	13	24	13	40	11	21	16	18	47
root;cellular organisms;Bacteria;Actinobacteria <phylum>;Actinobacteria;Actinobacteridae;Actinomycetales;Corynebacterineae;Nocardiaceae;Nocardia;Nocardia sp. CNY236;	2	4	7	5	2	5	4	5	6	1	4	3
root;cellular organisms;Bacteria;Actinobacteria <phylum>;Actinobacteria;Actinobacteridae;Actinomycetales;Corynebacterineae;Nocardiaceae;Nocardia;Nocardia sp. NRRL WC-3656;	1	1	18	18	8	5	18	9	7	16	6	10
root;cellular organisms;Bacteria;Actinobacteria <phylum>;Actinobacteria;Actinobacteridae;Actinomycetales;Corynebacterineae;Nocardiaceae;Nocardia;Nocardia vaccinii;	0	0	1	0	0	0	0	0	0	0	0	0
root;cellular organisms;Bacteria;Actinobacteria <phylum>;Actinobacteria;Actinobacteridae;Actinomycetales;Corynebacterineae;Nocardiaceae;Nocardia;Nocardia wallacei;	0	0	0	0	0	0	0	0	0	2	0	0
root;cellular organisms;Bacteria;Actinobacteria <phylum>;Actinobacteria;Actinobacteridae;Actinomycetales;Corynebacterineae;Nocardiaceae;Rhodococcus;environmental samples <Rhodococcus>;uncultured Rhodococcus sp.;	0	0	3	3	0	2	1	0	0	0	1	1
root;cellular organisms;Bacteria;Actinobacteria <phylum>;Actinobacteria;Actinobacteridae;Actinomycetales;Corynebacterineae;Nocardiaceae;Rhodococcus;Rhodococcus coprophilus;	0	0	0	0	0	0	0	0	0	0	1	0
root;cellular organisms;Bacteria;Actinobacteria <phylum>;Actinobacteria;Actinobacteridae;Actinomycetales;Corynebacterineae;Nocardiaceae;Rhodococcus;Rhodococcus defluvii;	2	20	24	11	12	8	23	9	18	18	10	18
root;cellular organisms;Bacteria;Actinobacteria <phylum>;Actinobacteria;Actinobacteridae;Actinomycetales;Corynebacterineae;Nocardiaceae;Rhodococcus;Rhodococcus equi;Rhodococcus equi 103S;	1	6	1	1	1	0	11	4	4	4	3	17
root;cellular organisms;Bacteria;Actinobacteria <phylum>;Actinobacteria;Actinobacteridae;Actinomycetales;Corynebacterineae;Nocardiaceae;Rhodococcus;Rhodococcus equi;Rhodococcus equi ATCC 33707;	2	4	4	0	4	1	2	7	5	5	2	1
root;cellular organisms;Bacteria;Actinobacteria <phylum>;Actinobacteria;Actinobacteridae;Actinomycetales;Corynebacterineae;Nocardiaceae;Rhodococcus;Rhodococcus equi;Rhodococcus equi NBRC 101255 = C 7;	0	3	0	3	1	2	2	0	0	2	2	1
root;cellular organisms;Bacteria;Actinobacteria <phylum>;Actinobacteria;Actinobacteridae;Actinomycetales;Corynebacterineae;Nocardiaceae;Rhodococcus;Rhodococcus erythropolis;Rhodococcus erythropolis CCM2595;	10	22	9	14	9	10	29	39	18	30	8	55
root;cellular organisms;Bacteria;Actinobacteria <phylum>;Actinobacteria;Actinobacteridae;Actinomycetales;Corynebacterineae;Nocardiaceae;Rhodococcus;Rhodococcus erythropolis;Rhodococcus erythropolis DN1;	5	41	17	12	6	11	20	32	23	24	20	34
root;cellular organisms;Bacteria;Actinobacteria <phylum>;Actinobacteria;Actinobacteridae;Actinomycetales;Corynebacterineae;Nocardiaceae;Rhodococcus;Rhodococcus erythropolis;Rhodococcus erythropolis PR4;	4	14	15	16	31	3	48	25	42	42	23	67
root;cellular organisms;Bacteria;Actinobacteria <phylum>;Actinobacteria;Actinobacteridae;Actinomycetales;Corynebacterineae;Nocardiaceae;Rhodococcus;Rhodococcus erythropolis;Rhodococcus erythropolis SK121;	19	6	12	35	5	5	5	26	14	14	9	46
root;cellular organisms;Bacteria;Actinobacteria <phylum>;Actinobacteria;Actinobacteridae;Actinomycetales;Corynebacterineae;Nocardiaceae;Rhodococcus;Rhodococcus fascians;Rhodococcus fascians D188;	0	0	0	1	0	0	0	1	0	0	0	3
root;cellular organisms;Bacteria;Actinobacteria <phylum>;Actinobacteria;Actinobacteridae;Actinomycetales;Corynebacterineae;Nocardiaceae;Rhodococcus;Rhodococcus globerulus;	0	0	0	0	0	0	0	1	1	0	1	0
root;cellular organisms;Bacteria;Actinobacteria <phylum>;Actinobacteria;Actinobacteridae;Actinomycetales;Corynebacterineae;Nocardiaceae;Rhodococcus;Rhodococcus imtechensis;Rhodococcus imtechensis RKJ300 = JCM 13270;	4	0	2	3	4	0	6	19	15	11	3	18
root;cellular organisms;Bacteria;Actinobacteria <phylum>;Actinobacteria;Actinobacteridae;Actinomycetales;Corynebacterineae;Nocardiaceae;Rhodococcus;Rhodococcus jostii;Rhodococcus jostii RHA1;	212	265	197	260	193	340	359	365	221	210	337	306
root;cellular organisms;Bacteria;Actinobacteria <phylum>;Actinobacteria;Actinobacteridae;Actinomycetales;Corynebacterineae;Nocardiaceae;Rhodococcus;Rhodococcus opacus;Rhodococcus opacus B4;	4	10	36	16	19	9	39	44	29	22	11	34
root;cellular organisms;Bacteria;Actinobacteria <phylum>;Actinobacteria;Actinobacteridae;Actinomycetales;Corynebacterineae;Nocardiaceae;Rhodococcus;Rhodococcus opacus;Rhodococcus opacus M213;	6	17	68	9	17	17	67	37	59	34	36	63
root;cellular organisms;Bacteria;Actinobacteria <phylum>;Actinobacteria;Actinobacteridae;Actinomycetales;Corynebacterineae;Nocardiaceae;Rhodococcus;Rhodococcus opacus;Rhodococcus opacus PD630;	21	33	53	15	32	18	63	59	56	59	59	61
root;cellular organisms;Bacteria;Actinobacteria <phylum>;Actinobacteria;Actinobacteridae;Actinomycetales;Corynebacterineae;Nocardiaceae;Rhodococcus;Rhodococcus pyridinivorans;Rhodococcus pyridinivorans AK37;	0	17	14	12	1	15	17	12	6	3	6	15
root;cellular organisms;Bacteria;Actinobacteria <phylum>;Actinobacteria;Actinobacteridae;Actinomycetales;Corynebacterineae;Nocardiaceae;Rhodococcus;Rhodococcus pyridinivorans;Rhodococcus pyridinivorans SB3094;	1	5	6	2	0	0	1	2	5	0	3	5
root;cellular organisms;Bacteria;Actinobacteria <phylum>;Actinobacteria;Actinobacteridae;Actinomycetales;Corynebacterineae;Nocardiaceae;Rhodococcus;Rhodococcus qingshengii;Rhodococcus qingshengii BKS 20-40;	0	4	14	9	5	1	8	9	13	29	5	30
root;cellular organisms;Bacteria;Actinobacteria <phylum>;Actinobacteria;Actinobacteridae;Actinomycetales;Corynebacterineae;Nocardiaceae;Rhodococcus;Rhodococcus rhodnii;Rhodococcus rhodnii LMG 5362;	1	14	17	15	13	9	31	18	32	28	15	27
root;cellular organisms;Bacteria;Actinobacteria <phylum>;Actinobacteria;Actinobacteridae;Actinomycetales;Corynebacterineae;Nocardiaceae;Rhodococcus;Rhodococcus rhodochrous;Rhodococcus rhodochrous ATCC 21198;	0	8	11	3	18	3	4	10	3	10	10	5
root;cellular organisms;Bacteria;Actinobacteria <phylum>;Actinobacteria;Actinobacteridae;Actinomycetales;Corynebacterineae;Nocardiaceae;Rhodococcus;Rhodococcus ruber;Rhodococcus ruber BKS 20-38;	35	72	148	49	64	41	107	89	96	91	70	133
root;cellular organisms;Bacteria;Actinobacteria <phylum>;Actinobacteria;Actinobacteridae;Actinomycetales;Corynebacterineae;Nocardiaceae;Rhodococcus;Rhodococcus sp.;	0	0	0	0	0	0	0	0	0	0	1	0
root;cellular organisms;Bacteria;Actinobacteria <phylum>;Actinobacteria;Actinobacteridae;Actinomycetales;Corynebacterineae;Nocardiaceae;Rhodococcus;Rhodococcus sp. 114MFTsu3.1;	6	7	12	1	4	2	12	15	11	9	10	12
root;cellular organisms;Bacteria;Actinobacteria <phylum>;Actinobacteria;Actinobacteridae;Actinomycetales;Corynebacterineae;Nocardiaceae;Rhodococcus;Rhodococcus sp. 29MFTsu3.1;	0	3	1	1	0	3	1	5	3	8	0	16
root;cellular organisms;Bacteria;Actinobacteria <phylum>;Actinobacteria;Actinobacteridae;Actinomycetales;Corynebacterineae;Nocardiaceae;Rhodococcus;Rhodococcus sp. AW25M09;	101	102	88	90	91	126	193	145	61	61	117	121
root;cellular organisms;Bacteria;Actinobacteria <phylum>;Actinobacteria;Actinobacteridae;Actinomycetales;Corynebacterineae;Nocardiaceae;Rhodococcus;Rhodococcus sp. BCP1;	0	1	1	1	1	0	3	5	5	0	8	4
root;cellular organisms;Bacteria;Actinobacteria <phylum>;Actinobacteria;Actinobacteridae;Actinomycetales;Corynebacterineae;Nocardiaceae;Rhodococcus;Rhodococcus sp. DFA3;	0	0	1	0	0	0	0	0	0	0	0	0
root;cellular organisms;Bacteria;Actinobacteria <phylum>;Actinobacteria;Actinobacteridae;Actinomycetales;Corynebacterineae;Nocardiaceae;Rhodococcus;Rhodococcus sp. DK17;	1	1	4	3	9	4	8	10	4	5	1	8
root;cellular organisms;Bacteria;Actinobacteria <phylum>;Actinobacteria;Actinobacteridae;Actinomycetales;Corynebacterineae;Nocardiaceae;Rhodococcus;Rhodococcus sp. EsD8;	0	6	2	6	11	2	13	7	10	9	12	14
root;cellular organisms;Bacteria;Actinobacteria <phylum>;Actinobacteria;Actinobacteridae;Actinomycetales;Corynebacterineae;Nocardiaceae;Rhodococcus;Rhodococcus sp. HI-31;	0	0	1	0	0	0	0	0	0	1	0	1
root;cellular organisms;Bacteria;Actinobacteria <phylum>;Actinobacteria;Actinobacteridae;Actinomycetales;Corynebacterineae;Nocardiaceae;Rhodococcus;Rhodococcus sp. JG-3;	0	0	0	0	1	0	0	0	0	0	0	0
root;cellular organisms;Bacteria;Actinobacteria <phylum>;Actinobacteria;Actinobacteridae;Actinomycetales;Corynebacterineae;Nocardiaceae;Rhodococcus;Rhodococcus sp. JVH1;	3	10	25	6	8	7	35	13	29	14	18	10
root;cellular organisms;Bacteria;Actinobacteria <phylum>;Actinobacteria;Actinobacteridae;Actinomycetales;Corynebacterineae;Nocardiaceae;Rhodococcus;Rhodococcus sp. Mel;	0	0	0	0	0	0	1	0	0	0	0	1
root;cellular organisms;Bacteria;Actinobacteria <phylum>;Actinobacteria;Actinobacteridae;Actinomycetales;Corynebacterineae;Nocardiaceae;Rhodococcus;Rhodococcus sp. NS1;	0	0	0	0	0	0	0	0	0	2	4	0
root;cellular organisms;Bacteria;Actinobacteria <phylum>;Actinobacteria;Actinobacteridae;Actinomycetales;Corynebacterineae;Nocardiaceae;Rhodococcus;Rhodococcus sp. P14;	0	4	4	3	0	3	6	0	1	4	1	2
root;cellular organisms;Bacteria;Actinobacteria <phylum>;Actinobacteria;Actinobacteridae;Actinomycetales;Corynebacterineae;Nocardiaceae;Rhodococcus;Rhodococcus sp. P27;	2	4	1	10	6	5	13	18	25	16	11	40
root;cellular organisms;Bacteria;Actinobacteria <phylum>;Actinobacteria;Actinobacteridae;Actinomycetales;Corynebacterineae;Nocardiaceae;Rhodococcus;Rhodococcus sp. p52;	0	0	5	0	3	1	1	5	1	5	2	0
root;cellular organisms;Bacteria;Actinobacteria <phylum>;Actinobacteria;Actinobacteridae;Actinomycetales;Corynebacterineae;Nocardiaceae;Rhodococcus;Rhodococcus sp. Phi1;	0	0	0	0	0	0	0	0	0	0	0	1
root;cellular organisms;Bacteria;Actinobacteria <phylum>;Actinobacteria;Actinobacteridae;Actinomycetales;Corynebacterineae;Nocardiaceae;Rhodococcus;Rhodococcus sp. PY11;	11	2	3	2	2	2	3	0	0	8	2	6
root;cellular organisms;Bacteria;Actinobacteria <phylum>;Actinobacteria;Actinobacteridae;Actinomycetales;Corynebacterineae;Nocardiaceae;Rhodococcus;Rhodococcus sp. R1101;	0	7	4	2	8	3	1	6	3	3	10	2
root;cellular organisms;Bacteria;Actinobacteria <phylum>;Actinobacteria;Actinobacteridae;Actinomycetales;Corynebacterineae;Nocardiaceae;Rhodococcus;Rhodococcus sp. TK6;	0	1	0	0	0	0	0	0	0	0	0	0
root;cellular organisms;Bacteria;Actinobacteria <phylum>;Actinobacteria;Actinobacteridae;Actinomycetales;Corynebacterineae;Nocardiaceae;Rhodococcus;Rhodococcus sp. TMP1;	0	0	1	0	0	0	0	0	0	0	0	0
root;cellular organisms;Bacteria;Actinobacteria <phylum>;Actinobacteria;Actinobacteridae;Actinomycetales;Corynebacterineae;Nocardiaceae;Rhodococcus;Rhodococcus sp. UNC23MFCrub1.1;	6	32	12	9	9	8	18	12	27	6	20	21
root;cellular organisms;Bacteria;Actinobacteria <phylum>;Actinobacteria;Actinobacteridae;Actinomycetales;Corynebacterineae;Nocardiaceae;Rhodococcus;Rhodococcus sp. UNC363MFTsu5.1;	2	16	63	22	18	21	33	17	16	13	13	29
root;cellular organisms;Bacteria;Actinobacteria <phylum>;Actinobacteria;Actinobacteridae;Actinomycetales;Corynebacterineae;Nocardiaceae;Rhodococcus;Rhodococcus sp. Y22;	0	0	0	0	0	0	0	0	0	0	0	1
root;cellular organisms;Bacteria;Actinobacteria <phylum>;Actinobacteria;Actinobacteridae;Actinomycetales;Corynebacterineae;Nocardiaceae;Rhodococcus;Rhodococcus sp. YK2;	0	0	0	0	0	0	0	2	0	0	0	0
root;cellular organisms;Bacteria;Actinobacteria <phylum>;Actinobacteria;Actinobacteridae;Actinomycetales;Corynebacterineae;Nocardiaceae;Rhodococcus;Rhodococcus triatomae;Rhodococcus triatomae BKS 15-14;	14	34	17	10	8	9	21	20	12	20	9	33
root;cellular organisms;Bacteria;Actinobacteria <phylum>;Actinobacteria;Actinobacteridae;Actinomycetales;Corynebacterineae;Nocardiaceae;Rhodococcus;Rhodococcus wratislaviensis;Rhodococcus wratislaviensis IFP 2016;	3	3	21	5	7	4	10	23	8	4	23	15
root;cellular organisms;Bacteria;Actinobacteria <phylum>;Actinobacteria;Actinobacteridae;Actinomycetales;Corynebacterineae;Nocardiaceae;Rhodococcus;Rhodococcus wratislaviensis;Rhodococcus wratislaviensis NBRC 100605;	4	85	90	53	63	25	97	115	80	101	56	107
root;cellular organisms;Bacteria;Actinobacteria <phylum>;Actinobacteria;Actinobacteridae;Actinomycetales;Corynebacterineae;Nocardiaceae;Smaragdicoccus;Smaragdicoccus niigatensis;	25	89	60	44	13	32	69	44	31	31	34	72
root;cellular organisms;Bacteria;Actinobacteria <phylum>;Actinobacteria;Actinobacteridae;Actinomycetales;Corynebacterineae;Segniliparaceae;Segniliparus;Segniliparus rotundus;Segniliparus rotundus DSM 44985;	4	6	1	6	2	5	9	4	1	13	5	15
root;cellular organisms;Bacteria;Actinobacteria <phylum>;Actinobacteria;Actinobacteridae;Actinomycetales;Corynebacterineae;Segniliparaceae;Segniliparus;Segniliparus rugosus;Segniliparus rugosus ATCC BAA-974;	3	4	4	3	1	4	8	3	9	1	2	9
root;cellular organisms;Bacteria;Actinobacteria <phylum>;Actinobacteria;Actinobacteridae;Actinomycetales;Corynebacterineae;Tsukamurellaceae;Tsukamurella;Tsukamurella paurometabola;Tsukamurella paurometabola DSM 20162;	28	59	38	59	31	18	74	49	21	19	15	51
root;cellular organisms;Bacteria;Actinobacteria <phylum>;Actinobacteria;Actinobacteridae;Actinomycetales;Corynebacterineae;unclassified Corynebacterineae;Tomitella;Tomitella biformata;	2	39	29	22	27	17	29	22	12	21	24	42
root;cellular organisms;Bacteria;Actinobacteria <phylum>;Actinobacteria;Actinobacteridae;Actinomycetales;Corynebacterineae;Williamsiaceae;Williamsia;Williamsia sp. D3;	0	13	15	12	13	3	12	12	6	20	5	22
root;cellular organisms;Bacteria;Actinobacteria <phylum>;Actinobacteria;Actinobacteridae;Actinomycetales;environmental samples <Actinomycetales>;uncultured Actinomycetales bacterium;	0	0	0	0	0	1	0	0	0	0	0	0
root;cellular organisms;Bacteria;Actinobacteria <phylum>;Actinobacteria;Actinobacteridae;Actinomycetales;environmental samples <Actinomycetales>;uncultured actinomycete;	0	0	0	0	0	0	0	0	2	0	0	0
root;cellular organisms;Bacteria;Actinobacteria <phylum>;Actinobacteria;Actinobacteridae;Actinomycetales;Frankineae;Acidothermaceae;Acidothermus;Acidothermus cellulolyticus;Acidothermus cellulolyticus 11B;	21	92	87	47	82	53	51	42	54	39	78	118
root;cellular organisms;Bacteria;Actinobacteria <phylum>;Actinobacteria;Actinobacteridae;Actinomycetales;Frankineae;Cryptosporangiaceae;Cryptosporangium;Cryptosporangium arvum;Cryptosporangium arvum DSM 44712;	49	195	262	172	99	129	181	234	155	119	143	320
root;cellular organisms;Bacteria;Actinobacteria <phylum>;Actinobacteria;Actinobacteridae;Actinomycetales;Frankineae;Frankiaceae;Frankia;environmental samples <Frankia>;uncultured Frankia sp.;	0	0	0	0	1	1	0	0	0	0	0	0
root;cellular organisms;Bacteria;Actinobacteria <phylum>;Actinobacteria;Actinobacteridae;Actinomycetales;Frankineae;Frankiaceae;Frankia;Frankia alni;Frankia alni ACN14a;	12	26	21	23	23	19	26	35	26	33	21	57
root;cellular organisms;Bacteria;Actinobacteria <phylum>;Actinobacteria;Actinobacteridae;Actinomycetales;Frankineae;Frankiaceae;Frankia;Frankia sp. Allo2;	0	0	0	5	1	0	2	3	1	1	2	3
root;cellular organisms;Bacteria;Actinobacteria <phylum>;Actinobacteria;Actinobacteridae;Actinomycetales;Frankineae;Frankiaceae;Frankia;Frankia sp. BCU110501;	5	18	13	19	18	16	16	5	15	19	30	27
root;cellular organisms;Bacteria;Actinobacteria <phylum>;Actinobacteria;Actinobacteridae;Actinomycetales;Frankineae;Frankiaceae;Frankia;Frankia sp. BMG5.12;	16	58	73	36	20	33	47	45	36	36	33	72
root;cellular organisms;Bacteria;Actinobacteria <phylum>;Actinobacteria;Actinobacteridae;Actinomycetales;Frankineae;Frankiaceae;Frankia;Frankia sp. BMG5.23;	0	1	9	6	1	2	6	4	6	1	1	3
root;cellular organisms;Bacteria;Actinobacteria <phylum>;Actinobacteria;Actinobacteridae;Actinomycetales;Frankineae;Frankiaceae;Frankia;Frankia sp. CcI3;	2	4	2	1	0	1	3	1	2	3	4	5
root;cellular organisms;Bacteria;Actinobacteria <phylum>;Actinobacteria;Actinobacteridae;Actinomycetales;Frankineae;Frankiaceae;Frankia;Frankia sp. CcI6;	0	0	0	0	0	0	0	0	3	0	0	0
root;cellular organisms;Bacteria;Actinobacteria <phylum>;Actinobacteria;Actinobacteridae;Actinomycetales;Frankineae;Frankiaceae;Frankia;Frankia sp. CeD;	0	9	2	1	0	2	16	2	9	2	6	11
root;cellular organisms;Bacteria;Actinobacteria <phylum>;Actinobacteria;Actinobacteridae;Actinomycetales;Frankineae;Frankiaceae;Frankia;Frankia sp. CN3;	29	109	126	75	66	50	54	71	79	65	73	112
root;cellular organisms;Bacteria;Actinobacteria <phylum>;Actinobacteria;Actinobacteridae;Actinomycetales;Frankineae;Frankiaceae;Frankia;Frankia sp. EAN1pec;	17	59	69	33	34	25	58	40	70	49	43	78
root;cellular organisms;Bacteria;Actinobacteria <phylum>;Actinobacteria;Actinobacteridae;Actinomycetales;Frankineae;Frankiaceae;Frankia;Frankia sp. EuI1c;	28	50	72	71	62	46	67	63	41	78	61	90
root;cellular organisms;Bacteria;Actinobacteria <phylum>;Actinobacteria;Actinobacteridae;Actinomycetales;Frankineae;Frankiaceae;Frankia;Frankia sp. EUN1f;	8	69	47	35	33	24	57	45	51	33	30	102
root;cellular organisms;Bacteria;Actinobacteria <phylum>;Actinobacteria;Actinobacteridae;Actinomycetales;Frankineae;Frankiaceae;Frankia;Frankia sp. Iso899;	31	147	197	90	103	72	141	139	122	76	99	205
root;cellular organisms;Bacteria;Actinobacteria <phylum>;Actinobacteria;Actinobacteridae;Actinomycetales;Frankineae;Frankiaceae;Frankia;Frankia sp. NRRLB-16412;	0	0	1	0	0	0	0	0	0	0	0	0
root;cellular organisms;Bacteria;Actinobacteria <phylum>;Actinobacteria;Actinobacteridae;Actinomycetales;Frankineae;Frankiaceae;Frankia;Frankia sp. QA3;	22	48	42	31	16	33	35	47	60	32	21	40
root;cellular organisms;Bacteria;Actinobacteria <phylum>;Actinobacteria;Actinobacteridae;Actinomycetales;Frankineae;Frankiaceae;Frankia;Frankia symbiont of Datisca glomerata;	10	46	83	43	55	43	65	47	30	47	54	94
root;cellular organisms;Bacteria;Actinobacteria <phylum>;Actinobacteria;Actinobacteridae;Actinomycetales;Frankineae;Geodermatophilaceae;Blastococcus;Blastococcus saxobsidens;Blastococcus saxobsidens DD2;	9152	9110	9677	13559	9697	19337	17255	20551	15830	8692	9327	17070
root;cellular organisms;Bacteria;Actinobacteria <phylum>;Actinobacteria;Actinobacteridae;Actinomycetales;Frankineae;Geodermatophilaceae;Blastococcus;Blastococcus sp. URHD0036;	211	1095	1190	647	726	479	767	765	796	610	715	1552
root;cellular organisms;Bacteria;Actinobacteria <phylum>;Actinobacteria;Actinobacteridae;Actinomycetales;Frankineae;Geodermatophilaceae;Geodermatophilus;environmental samples <Geodermatophilus>;uncultured Geodermatophilus sp.;	0	0	1	0	0	2	0	0	0	4	0	2
root;cellular organisms;Bacteria;Actinobacteria <phylum>;Actinobacteria;Actinobacteridae;Actinomycetales;Frankineae;Geodermatophilaceae;Geodermatophilus;Geodermatophilus obscurus;Geodermatophilus obscurus DSM 43160;	3249	9783	14108	7121	7051	5540	8441	10403	9892	8400	7840	18615
root;cellular organisms;Bacteria;Actinobacteria <phylum>;Actinobacteria;Actinobacteridae;Actinomycetales;Frankineae;Geodermatophilaceae;Modestobacter;Modestobacter marinus;	234	674	786	498	457	352	596	547	604	474	509	1149
root;cellular organisms;Bacteria;Actinobacteria <phylum>;Actinobacteria;Actinobacteridae;Actinomycetales;Frankineae;Geodermatophilaceae;Modestobacter;Modestobacter sp. KNN45-2b;	836	1725	1584	1239	1336	2534	1495	1876	2147	1239	1475	1953
root;cellular organisms;Bacteria;Actinobacteria <phylum>;Actinobacteria;Actinobacteridae;Actinomycetales;Frankineae;Geodermatophilaceae;unclassified Geodermatophilaceae;Geodermatophilaceae bacterium URHA0031;	114	381	491	243	250	185	265	264	335	224	225	552
root;cellular organisms;Bacteria;Actinobacteria <phylum>;Actinobacteria;Actinobacteridae;Actinomycetales;Frankineae;Geodermatophilaceae;unclassified Geodermatophilaceae;Geodermatophilaceae bacterium URHB0048;	630	2600	2837	1608	1680	1094	1654	1638	1629	1419	1461	3639
root;cellular organisms;Bacteria;Actinobacteria <phylum>;Actinobacteria;Actinobacteridae;Actinomycetales;Frankineae;Geodermatophilaceae;unclassified Geodermatophilaceae;Geodermatophilaceae bacterium URHB0062;	531	2109	2148	1339	1568	936	1360	1397	1596	1276	1293	2829
root;cellular organisms;Bacteria;Actinobacteria <phylum>;Actinobacteria;Actinobacteridae;Actinomycetales;Frankineae;Nakamurellaceae;Nakamurella;environmental samples <Nakamurella>;uncultured Nakamurella sp.;	2	0	0	0	0	0	0	0	0	1	0	1
root;cellular organisms;Bacteria;Actinobacteria <phylum>;Actinobacteria;Actinobacteridae;Actinomycetales;Frankineae;Nakamurellaceae;Nakamurella;Nakamurella lactea;	13	74	70	59	39	29	47	43	49	34	34	74
root;cellular organisms;Bacteria;Actinobacteria <phylum>;Actinobacteria;Actinobacteridae;Actinomycetales;Frankineae;Nakamurellaceae;Nakamurella;Nakamurella multipartita;Nakamurella multipartita DSM 44233;	86	202	308	122	205	103	234	275	215	184	214	429
root;cellular organisms;Bacteria;Actinobacteria <phylum>;Actinobacteria;Actinobacteridae;Actinomycetales;Frankineae;Sporichthyaceae;Sporichthya;Sporichthya polymorpha;	97	309	288	172	211	173	319	289	238	183	246	398
root;cellular organisms;Bacteria;Actinobacteria <phylum>;Actinobacteria;Actinobacteridae;Actinomycetales;Glycomycineae;Glycomycetaceae;Glycomyces;Glycomyces arizonensis;	6	25	42	16	23	17	38	24	6	24	30	45
root;cellular organisms;Bacteria;Actinobacteria <phylum>;Actinobacteria;Actinobacteridae;Actinomycetales;Glycomycineae;Glycomycetaceae;Glycomyces;Glycomyces sp. NRRL B-16210;	40	119	244	112	112	73	281	53	33	52	88	104
root;cellular organisms;Bacteria;Actinobacteria <phylum>;Actinobacteria;Actinobacteridae;Actinomycetales;Glycomycineae;Glycomycetaceae;Glycomyces;Glycomyces tenuis;	8	42	54	17	22	16	43	14	21	19	19	41
root;cellular organisms;Bacteria;Actinobacteria <phylum>;Actinobacteria;Actinobacteridae;Actinomycetales;Glycomycineae;Glycomycetaceae;Haloglycomyces;Haloglycomyces albus;	3	10	13	8	10	12	11	8	1	14	7	7
root;cellular organisms;Bacteria;Actinobacteria <phylum>;Actinobacteria;Actinobacteridae;Actinomycetales;Glycomycineae;Glycomycetaceae;Stackebrandtia;Stackebrandtia nassauensis;Stackebrandtia nassauensis DSM 44728;	21	107	152	62	119	33	82	35	91	46	49	111
root;cellular organisms;Bacteria;Actinobacteria <phylum>;Actinobacteria;Actinobacteridae;Actinomycetales;Jiangellineae;Jiangellaceae;Jiangella;Jiangella gansuensis;	57	263	335	87	189	173	233	214	198	235	194	443
root;cellular organisms;Bacteria;Actinobacteria <phylum>;Actinobacteria;Actinobacteridae;Actinomycetales;Kineosporiineae;Kineosporiaceae;Kineococcus;Kineococcus radiotolerans;Kineococcus radiotolerans SRS30216 = ATCC BAA-149;	46	106	175	98	121	62	146	104	120	80	78	176
root;cellular organisms;Bacteria;Actinobacteria <phylum>;Actinobacteria;Actinobacteridae;Actinomycetales;Micrococcineae;Beutenbergiaceae;Beutenbergia;Beutenbergia cavernae;Beutenbergia cavernae DSM 12333;	20	115	145	67	60	38	113	94	102	79	71	162
root;cellular organisms;Bacteria;Actinobacteria <phylum>;Actinobacteria;Actinobacteridae;Actinomycetales;Micrococcineae;Beutenbergiaceae;Beutenbergia;environmental samples <Beutenbergia>;uncultured Beutenbergia sp.;	0	0	0	1	0	0	0	0	2	0	0	0
root;cellular organisms;Bacteria;Actinobacteria <phylum>;Actinobacteria;Actinobacteridae;Actinomycetales;Micrococcineae;Bogoriellaceae;Georgenia;Georgenia sp. SUBG003;	137	576	496	245	335	175	591	409	555	458	943	897
root;cellular organisms;Bacteria;Actinobacteria <phylum>;Actinobacteria;Actinobacteridae;Actinomycetales;Micrococcineae;Brevibacteriaceae;Brevibacterium;Brevibacterium album;	2	14	14	12	4	6	5	8	12	12	13	10
root;cellular organisms;Bacteria;Actinobacteria <phylum>;Actinobacteria;Actinobacteridae;Actinomycetales;Micrococcineae;Brevibacteriaceae;Brevibacterium;Brevibacterium casei;Brevibacterium casei S18;	61	49	66	47	16	12	16	32	44	11	22	21
root;cellular organisms;Bacteria;Actinobacteria <phylum>;Actinobacteria;Actinobacteridae;Actinomycetales;Micrococcineae;Brevibacteriaceae;Brevibacterium;Brevibacterium linens;	5	6	11	23	8	9	6	6	13	9	8	14
root;cellular organisms;Bacteria;Actinobacteria <phylum>;Actinobacteria;Actinobacteridae;Actinomycetales;Micrococcineae;Brevibacteriaceae;Brevibacterium;Brevibacterium massiliense;	4	5	3	0	0	5	0	3	7	1	0	2
root;cellular organisms;Bacteria;Actinobacteria <phylum>;Actinobacteria;Actinobacteridae;Actinomycetales;Micrococcineae;Brevibacteriaceae;Brevibacterium;Brevibacterium mcbrellneri;Brevibacterium mcbrellneri ATCC 49030;	0	4	1	2	2	1	14	3	7	8	9	14
root;cellular organisms;Bacteria;Actinobacteria <phylum>;Actinobacteria;Actinobacteridae;Actinomycetales;Micrococcineae;Brevibacteriaceae;Brevibacterium;Brevibacterium senegalense;	0	14	4	2	6	2	9	2	10	2	5	16
root;cellular organisms;Bacteria;Actinobacteria <phylum>;Actinobacteria;Actinobacteridae;Actinomycetales;Micrococcineae;Brevibacteriaceae;Brevibacterium;Brevibacterium sp. Ap13;	0	0	0	0	4	3	0	0	0	0	0	0
root;cellular organisms;Bacteria;Actinobacteria <phylum>;Actinobacteria;Actinobacteridae;Actinomycetales;Micrococcineae;Brevibacteriaceae;Brevibacterium;Brevibacterium sp. VCM10;	18	16	5	7	11	2	8	9	12	21	7	13
root;cellular organisms;Bacteria;Actinobacteria <phylum>;Actinobacteria;Actinobacteridae;Actinomycetales;Micrococcineae;Cellulomonadaceae;Actinotalea;Actinotalea fermentans;Actinotalea fermentans ATCC 43279 = JCM 9966 = DSM 3133;	16	55	67	71	49	31	64	36	50	39	59	102
root;cellular organisms;Bacteria;Actinobacteria <phylum>;Actinobacteria;Actinobacteridae;Actinomycetales;Micrococcineae;Cellulomonadaceae;Actinotalea;Actinotalea ferrariae;Actinotalea ferrariae CF5-4;	17	123	118	58	51	38	75	59	83	71	60	151
root;cellular organisms;Bacteria;Actinobacteria <phylum>;Actinobacteria;Actinobacteridae;Actinomycetales;Micrococcineae;Cellulomonadaceae;Cellulomonas;[Cellvibrio] gilvus;[Cellvibrio] gilvus ATCC 13127;	0	0	0	25	45	23	55	43	32	37	17	71
root;cellular organisms;Bacteria;Actinobacteria <phylum>;Actinobacteria;Actinobacteridae;Actinomycetales;Micrococcineae;Cellulomonadaceae;Cellulomonas;Cellulomonas biazotea;	0	0	2	0	0	0	0	0	0	0	0	0
root;cellular organisms;Bacteria;Actinobacteria <phylum>;Actinobacteria;Actinobacteridae;Actinomycetales;Micrococcineae;Cellulomonadaceae;Cellulomonas;Cellulomonas bogoriensis;Cellulomonas bogoriensis 69B4 = DSM 16987;	7	33	31	27	38	19	24	25	36	21	18	90
root;cellular organisms;Bacteria;Actinobacteria <phylum>;Actinobacteria;Actinobacteridae;Actinomycetales;Micrococcineae;Cellulomonadaceae;Cellulomonas;Cellulomonas carbonis;Cellulomonas carbonis T26;	32	145	149	90	66	57	92	87	69	63	55	183
root;cellular organisms;Bacteria;Actinobacteria <phylum>;Actinobacteria;Actinobacteridae;Actinomycetales;Micrococcineae;Cellulomonadaceae;Cellulomonas;Cellulomonas cellasea;Cellulomonas cellasea DSM 20118;	117	428	451	256	294	196	300	437	321	277	306	1015
root;cellular organisms;Bacteria;Actinobacteria <phylum>;Actinobacteria;Actinobacteridae;Actinomycetales;Micrococcineae;Cellulomonadaceae;Cellulomonas;Cellulomonas fimi;Cellulomonas fimi ATCC 484;	20	125	172	71	92	53	92	62	56	64	78	190
root;cellular organisms;Bacteria;Actinobacteria <phylum>;Actinobacteria;Actinobacteridae;Actinomycetales;Micrococcineae;Cellulomonadaceae;Cellulomonas;Cellulomonas flavigena;Cellulomonas flavigena DSM 20109;	14	107	68	45	40	31	64	57	33	31	36	110
root;cellular organisms;Bacteria;Actinobacteria <phylum>;Actinobacteria;Actinobacteridae;Actinomycetales;Micrococcineae;Cellulomonadaceae;Cellulomonas;Cellulomonas massiliensis;	98	164	164	122	156	285	214	197	220	94	211	159
root;cellular organisms;Bacteria;Actinobacteria <phylum>;Actinobacteria;Actinobacteridae;Actinomycetales;Micrococcineae;Cellulomonadaceae;Cellulomonas;Cellulomonas sp. HZM;	6	27	68	25	26	22	28	34	34	18	25	61
root;cellular organisms;Bacteria;Actinobacteria <phylum>;Actinobacteria;Actinobacteridae;Actinomycetales;Micrococcineae;Cellulomonadaceae;Cellulomonas;Cellulomonas sp. KRMCY2;	46	150	131	95	110	80	139	82	110	85	83	240
root;cellular organisms;Bacteria;Actinobacteria <phylum>;Actinobacteria;Actinobacteridae;Actinomycetales;Micrococcineae;Cellulomonadaceae;Cellulomonas;Cellulomonas sp. NT3060;	0	0	0	0	0	0	0	0	0	1	0	0
root;cellular organisms;Bacteria;Actinobacteria <phylum>;Actinobacteria;Actinobacteridae;Actinomycetales;Micrococcineae;Cellulomonadaceae;Cellulomonas;Cellulomonas sp. URHD0024;	26	77	71	56	62	47	47	62	50	49	55	157
root;cellular organisms;Bacteria;Actinobacteria <phylum>;Actinobacteria;Actinobacteridae;Actinomycetales;Micrococcineae;Cellulomonadaceae;Cellulomonas;Cellulomonas sp. URHE0023;	18	89	96	51	85	50	48	41	39	42	41	182
root;cellular organisms;Bacteria;Actinobacteria <phylum>;Actinobacteria;Actinobacteridae;Actinomycetales;Micrococcineae;Cellulomonadaceae;Cellulomonas;environmental samples <Cellulomonas>;uncultured Cellulomonas sp.;	0	0	2	1	2	0	4	0	0	0	4	4
root;cellular organisms;Bacteria;Actinobacteria <phylum>;Actinobacteria;Actinobacteridae;Actinomycetales;Micrococcineae;Cellulomonadaceae;Oerskovia;Oerskovia sp. Y1;	0	0	0	0	1	0	0	0	0	0	0	0
root;cellular organisms;Bacteria;Actinobacteria <phylum>;Actinobacteria;Actinobacteridae;Actinomycetales;Micrococcineae;Cellulomonadaceae;Oerskovia;Oerskovia turbata;	14	50	56	25	46	25	60	55	71	28	41	119
root;cellular organisms;Bacteria;Actinobacteria <phylum>;Actinobacteria;Actinobacteridae;Actinomycetales;Micrococcineae;Cellulomonadaceae;Paraoerskovia;Paraoerskovia marina;	12	26	18	11	22	14	28	12	8	9	12	31
root;cellular organisms;Bacteria;Actinobacteria <phylum>;Actinobacteria;Actinobacteridae;Actinomycetales;Micrococcineae;Dermabacteraceae;Brachybacterium;Brachybacterium faecium;Brachybacterium faecium DSM 4810;	1	9	6	5	6	1	7	14	4	6	9	20
root;cellular organisms;Bacteria;Actinobacteria <phylum>;Actinobacteria;Actinobacteridae;Actinomycetales;Micrococcineae;Dermabacteraceae;Brachybacterium;Brachybacterium muris;Brachybacterium muris UCD-AY4;	1	5	26	5	7	5	12	15	11	9	12	17
root;cellular organisms;Bacteria;Actinobacteria <phylum>;Actinobacteria;Actinobacteridae;Actinomycetales;Micrococcineae;Dermabacteraceae;Brachybacterium;Brachybacterium paraconglomeratum;	3	9	3	4	7	4	24	12	3	12	12	18
root;cellular organisms;Bacteria;Actinobacteria <phylum>;Actinobacteria;Actinobacteridae;Actinomycetales;Micrococcineae;Dermabacteraceae;Brachybacterium;Brachybacterium phenoliresistens;	10	13	28	17	19	12	36	21	55	17	22	40
root;cellular organisms;Bacteria;Actinobacteria <phylum>;Actinobacteria;Actinobacteridae;Actinomycetales;Micrococcineae;Dermabacteraceae;Brachybacterium;Brachybacterium squillarum;	0	3	7	8	7	3	7	3	4	7	4	8
root;cellular organisms;Bacteria;Actinobacteria <phylum>;Actinobacteria;Actinobacteridae;Actinomycetales;Micrococcineae;Dermabacteraceae;Dermabacter;Dermabacter hominis;Dermabacter hominis 1368;	6	3	0	2	0	0	1	7	3	4	4	0
root;cellular organisms;Bacteria;Actinobacteria <phylum>;Actinobacteria;Actinobacteridae;Actinomycetales;Micrococcineae;Dermabacteraceae;Dermabacter;Dermabacter sp. HFH0086;	0	0	1	3	1	0	1	0	0	0	0	2
root;cellular organisms;Bacteria;Actinobacteria <phylum>;Actinobacteria;Actinobacteridae;Actinomycetales;Micrococcineae;Dermacoccaceae;Demetria;Demetria terragena;	10	40	43	24	28	26	28	20	26	22	29	42
root;cellular organisms;Bacteria;Actinobacteria <phylum>;Actinobacteria;Actinobacteridae;Actinomycetales;Micrococcineae;Dermacoccaceae;Dermacoccus;Dermacoccus nishinomiyaensis;	0	4	8	7	2	0	2	2	12	1	5	1
root;cellular organisms;Bacteria;Actinobacteria <phylum>;Actinobacteria;Actinobacteridae;Actinomycetales;Micrococcineae;Dermacoccaceae;Dermacoccus;Dermacoccus sp. Ellin185;	7	1	4	2	7	2	17	11	13	8	12	26
root;cellular organisms;Bacteria;Actinobacteria <phylum>;Actinobacteria;Actinobacteridae;Actinomycetales;Micrococcineae;Dermacoccaceae;Kytococcus;Kytococcus sedentarius;Kytococcus sedentarius DSM 20547;	5	9	14	8	10	15	15	9	11	13	15	21
root;cellular organisms;Bacteria;Actinobacteria <phylum>;Actinobacteria;Actinobacteridae;Actinomycetales;Micrococcineae;Dermatophilaceae;Austwickia;Austwickia chelonae;Austwickia chelonae NBRC 105200;	11	20	14	15	16	11	19	4	4	6	11	21
root;cellular organisms;Bacteria;Actinobacteria <phylum>;Actinobacteria;Actinobacteridae;Actinomycetales;Micrococcineae;Dermatophilaceae;Dermatophilus;Dermatophilus congolensis;	0	3	3	2	4	1	3	3	10	4	8	10
root;cellular organisms;Bacteria;Actinobacteria <phylum>;Actinobacteria;Actinobacteridae;Actinomycetales;Micrococcineae;Dermatophilaceae;Kineosphaera;Kineosphaera limosa;Kineosphaera limosa NBRC 100340;	24	91	77	43	24	24	62	37	50	33	48	62
root;cellular organisms;Bacteria;Actinobacteria <phylum>;Actinobacteria;Actinobacteridae;Actinomycetales;Micrococcineae;Dermatophilaceae;Mobilicoccus;Mobilicoccus pelagius;Mobilicoccus pelagius NBRC 104925;	19	24	54	10	18	16	23	17	22	17	12	22
root;cellular organisms;Bacteria;Actinobacteria <phylum>;Actinobacteria;Actinobacteridae;Actinomycetales;Micrococcineae;Intrasporangiaceae;Arsenicicoccus;Arsenicicoccus bolidensis;	7	28	49	30	27	28	46	15	25	23	31	62
root;cellular organisms;Bacteria;Actinobacteria <phylum>;Actinobacteria;Actinobacteridae;Actinomycetales;Micrococcineae;Intrasporangiaceae;Intrasporangium;Intrasporangium calvum;Intrasporangium calvum DSM 43043;	43	136	219	100	113	81	186	127	136	103	101	203
root;cellular organisms;Bacteria;Actinobacteria <phylum>;Actinobacteria;Actinobacteridae;Actinomycetales;Micrococcineae;Intrasporangiaceae;Intrasporangium;Intrasporangium chromatireducens;Intrasporangium chromatireducens Q5-1;	18	92	84	54	93	39	125	112	92	67	81	120
root;cellular organisms;Bacteria;Actinobacteria <phylum>;Actinobacteria;Actinobacteridae;Actinomycetales;Micrococcineae;Intrasporangiaceae;Intrasporangium;Intrasporangium oryzae;Intrasporangium oryzae NRRL B-24470;	49	177	174	113	158	81	119	90	129	60	111	182
root;cellular organisms;Bacteria;Actinobacteria <phylum>;Actinobacteria;Actinobacteridae;Actinomycetales;Micrococcineae;Intrasporangiaceae;Janibacter;Janibacter hoylei;Janibacter hoylei PVAS-1;	6	56	40	13	20	23	29	22	27	18	33	54
root;cellular organisms;Bacteria;Actinobacteria <phylum>;Actinobacteria;Actinobacteridae;Actinomycetales;Micrococcineae;Intrasporangiaceae;Janibacter;Janibacter sp. HTCC2649;	127	370	371	192	157	142	452	358	396	295	244	496
root;cellular organisms;Bacteria;Actinobacteria <phylum>;Actinobacteria;Actinobacteridae;Actinomycetales;Micrococcineae;Intrasporangiaceae;Ornithinimicrobium;Ornithinimicrobium pekingense;	49	266	309	126	200	108	429	319	416	364	255	463
root;cellular organisms;Bacteria;Actinobacteria <phylum>;Actinobacteria;Actinobacteridae;Actinomycetales;Micrococcineae;Intrasporangiaceae;Phycicoccus;Phycicoccus jejuensis;	136	501	631	300	372	192	409	401	322	317	331	579
root;cellular organisms;Bacteria;Actinobacteria <phylum>;Actinobacteria;Actinobacteridae;Actinomycetales;Micrococcineae;Intrasporangiaceae;Serinicoccus;Serinicoccus marinus;	5	10	19	7	6	8	20	20	15	17	16	22
root;cellular organisms;Bacteria;Actinobacteria <phylum>;Actinobacteria;Actinobacteridae;Actinomycetales;Micrococcineae;Intrasporangiaceae;Serinicoccus;Serinicoccus profundi;	6	33	27	18	37	8	28	28	27	24	10	45
root;cellular organisms;Bacteria;Actinobacteria <phylum>;Actinobacteria;Actinobacteridae;Actinomycetales;Micrococcineae;Intrasporangiaceae;Terrabacter;Terrabacter sp. DBF63;	0	0	8	9	6	2	5	6	11	6	1	6
root;cellular organisms;Bacteria;Actinobacteria <phylum>;Actinobacteria;Actinobacteridae;Actinomycetales;Micrococcineae;Intrasporangiaceae;Terracoccus;Terracoccus sp. 273MFTsu3.1;	30	122	103	36	83	27	69	100	93	64	69	106
root;cellular organisms;Bacteria;Actinobacteria <phylum>;Actinobacteria;Actinobacteridae;Actinomycetales;Micrococcineae;Intrasporangiaceae;Tetrasphaera;Tetrasphaera australiensis;Tetrasphaera australiensis Ben110;	6	77	84	48	32	30	76	49	54	53	80	88
root;cellular organisms;Bacteria;Actinobacteria <phylum>;Actinobacteria;Actinobacteridae;Actinomycetales;Micrococcineae;Intrasporangiaceae;Tetrasphaera;Tetrasphaera duodecadis;	0	0	0	0	0	0	0	0	0	0	0	1
root;cellular organisms;Bacteria;Actinobacteria <phylum>;Actinobacteria;Actinobacteridae;Actinomycetales;Micrococcineae;Intrasporangiaceae;Tetrasphaera;Tetrasphaera elongata;Tetrasphaera elongata Lp2;	19	89	100	51	69	43	110	51	96	59	62	115
root;cellular organisms;Bacteria;Actinobacteria <phylum>;Actinobacteria;Actinobacteridae;Actinomycetales;Micrococcineae;Intrasporangiaceae;Tetrasphaera;Tetrasphaera japonica;Tetrasphaera japonica T1-X7;	584	640	702	821	529	1130	993	951	834	593	728	976
root;cellular organisms;Bacteria;Actinobacteria <phylum>;Actinobacteria;Actinobacteridae;Actinomycetales;Micrococcineae;Intrasporangiaceae;Tetrasphaera;Tetrasphaera jenkinsii;Tetrasphaera jenkinsii Ben 74;	19	46	52	30	41	29	58	27	61	31	35	76
root;cellular organisms;Bacteria;Actinobacteria <phylum>;Actinobacteria;Actinobacteridae;Actinomycetales;Micrococcineae;Intrasporangiaceae;unclassified Intrasporangiaceae;Intrasporangiaceae bacterium JGI 0001002-M5;	1	0	0	0	0	4	1	4	0	0	1	1
root;cellular organisms;Bacteria;Actinobacteria <phylum>;Actinobacteria;Actinobacteridae;Actinomycetales;Micrococcineae;Intrasporangiaceae;unclassified Intrasporangiaceae;Intrasporangiaceae bacterium URHB0013;	26	145	142	74	134	53	130	142	89	115	116	185
root;cellular organisms;Bacteria;Actinobacteria <phylum>;Actinobacteria;Actinobacteridae;Actinomycetales;Micrococcineae;Jonesiaceae;Jonesia;Jonesia denitrificans;Jonesia denitrificans DSM 20603;	3	8	22	12	9	2	18	17	13	6	14	13
root;cellular organisms;Bacteria;Actinobacteria <phylum>;Actinobacteria;Actinobacteridae;Actinomycetales;Micrococcineae;Jonesiaceae;Jonesia;Jonesia quinghaiensis;	6	11	6	6	5	4	5	5	11	1	8	16
root;cellular organisms;Bacteria;Actinobacteria <phylum>;Actinobacteria;Actinobacteridae;Actinomycetales;Micrococcineae;Microbacteriaceae;Agreia;Agreia bicolorata;	0	0	0	0	0	0	1	0	0	0	0	0
root;cellular organisms;Bacteria;Actinobacteria <phylum>;Actinobacteria;Actinobacteridae;Actinomycetales;Micrococcineae;Microbacteriaceae;Agrococcus;Agrococcus lahaulensis;	1	27	11	9	14	4	20	5	12	7	9	23
root;cellular organisms;Bacteria;Actinobacteria <phylum>;Actinobacteria;Actinobacteridae;Actinomycetales;Micrococcineae;Microbacteriaceae;Agrococcus;Agrococcus pavilionensis;Agrococcus pavilionensis RW1;	45	62	67	47	56	15	165	102	44	71	63	233
root;cellular organisms;Bacteria;Actinobacteria <phylum>;Actinobacteria;Actinobacteridae;Actinomycetales;Micrococcineae;Microbacteriaceae;Agromyces;Agromyces albus;	0	0	10	0	0	0	0	0	0	3	0	2
root;cellular organisms;Bacteria;Actinobacteria <phylum>;Actinobacteria;Actinobacteridae;Actinomycetales;Micrococcineae;Microbacteriaceae;Agromyces;Agromyces cerinus;Agromyces cerinus subsp. nitratus;	0	0	0	0	0	0	0	0	0	0	1	0
root;cellular organisms;Bacteria;Actinobacteria <phylum>;Actinobacteria;Actinobacteridae;Actinomycetales;Micrococcineae;Microbacteriaceae;Agromyces;Agromyces italicus;	77	517	586	293	345	128	836	322	311	358	341	630
root;cellular organisms;Bacteria;Actinobacteria <phylum>;Actinobacteria;Actinobacteridae;Actinomycetales;Micrococcineae;Microbacteriaceae;Agromyces;Agromyces ramosus;	0	0	0	0	2	0	0	0	0	0	0	0
root;cellular organisms;Bacteria;Actinobacteria <phylum>;Actinobacteria;Actinobacteridae;Actinomycetales;Micrococcineae;Microbacteriaceae;Agromyces;Agromyces subbeticus;	275	1931	2245	883	1445	629	3324	1292	1490	3226	1217	2959
root;cellular organisms;Bacteria;Actinobacteria <phylum>;Actinobacteria;Actinobacteridae;Actinomycetales;Micrococcineae;Microbacteriaceae;Candidatus Aquiluna;Candidatus Aquiluna sp. IMCC13023;	1	12	12	3	10	10	16	4	25	12	16	16
root;cellular organisms;Bacteria;Actinobacteria <phylum>;Actinobacteria;Actinobacteridae;Actinomycetales;Micrococcineae;Microbacteriaceae;Candidatus Rhodoluna;Candidatus Rhodoluna lacicola;	3	1	3	3	4	3	19	5	10	2	5	12
root;cellular organisms;Bacteria;Actinobacteria <phylum>;Actinobacteria;Actinobacteridae;Actinomycetales;Micrococcineae;Microbacteriaceae;Clavibacter;Clavibacter michiganensis;Clavibacter cf. michiganensis LMG 26808;	0	1	13	7	1	2	25	4	5	9	8	13
root;cellular organisms;Bacteria;Actinobacteria <phylum>;Actinobacteria;Actinobacteridae;Actinomycetales;Micrococcineae;Microbacteriaceae;Clavibacter;Clavibacter michiganensis;Clavibacter michiganensis subsp. michiganensis;Clavibacter michiganensis subsp. michiganensis NCPPB 382;	0	3	12	2	10	4	9	6	7	3	2	6
root;cellular organisms;Bacteria;Actinobacteria <phylum>;Actinobacteria;Actinobacteridae;Actinomycetales;Micrococcineae;Microbacteriaceae;Clavibacter;Clavibacter michiganensis;Clavibacter michiganensis subsp. nebraskensis;Clavibacter michiganensis subsp. nebraskensis NCPPB 2581;	1	11	6	2	1	2	9	3	17	5	5	17
root;cellular organisms;Bacteria;Actinobacteria <phylum>;Actinobacteria;Actinobacteridae;Actinomycetales;Micrococcineae;Microbacteriaceae;Clavibacter;Clavibacter michiganensis;Clavibacter michiganensis subsp. sepedonicus;	12	43	56	33	39	16	144	35	42	40	38	80
root;cellular organisms;Bacteria;Actinobacteria <phylum>;Actinobacteria;Actinobacteridae;Actinomycetales;Micrococcineae;Microbacteriaceae;Cryobacterium;Cryobacterium roopkundense;	18	42	24	77	33	17	77	49	56	66	44	105
root;cellular organisms;Bacteria;Actinobacteria <phylum>;Actinobacteria;Actinobacteridae;Actinomycetales;Micrococcineae;Microbacteriaceae;Cryobacterium;Cryobacterium sp. MLB-32;	77	62	111	89	78	94	429	418	182	130	129	251
root;cellular organisms;Bacteria;Actinobacteria <phylum>;Actinobacteria;Actinobacteridae;Actinomycetales;Micrococcineae;Microbacteriaceae;Cryocola;Cryocola sp. 340MFSha3.1;	1	4	0	6	4	1	27	5	6	10	7	11
root;cellular organisms;Bacteria;Actinobacteria <phylum>;Actinobacteria;Actinobacteridae;Actinomycetales;Micrococcineae;Microbacteriaceae;Curtobacterium;Curtobacterium flaccumfaciens;Curtobacterium flaccumfaciens UCD-AKU;	0	8	8	17	10	12	20	8	13	147	15	19
root;cellular organisms;Bacteria;Actinobacteria <phylum>;Actinobacteria;Actinobacteridae;Actinomycetales;Micrococcineae;Microbacteriaceae;Curtobacterium;Curtobacterium sp. B18;	5	19	19	11	15	6	27	21	12	80	11	39
root;cellular organisms;Bacteria;Actinobacteria <phylum>;Actinobacteria;Actinobacteridae;Actinomycetales;Micrococcineae;Microbacteriaceae;Curtobacterium;Curtobacterium sp. B8;	7	17	13	7	4	4	48	10	44	41	7	29
root;cellular organisms;Bacteria;Actinobacteria <phylum>;Actinobacteria;Actinobacteridae;Actinomycetales;Micrococcineae;Microbacteriaceae;Curtobacterium;Curtobacterium sp. S6;	6	10	11	7	20	6	4	6	13	12	2	12
root;cellular organisms;Bacteria;Actinobacteria <phylum>;Actinobacteria;Actinobacteridae;Actinomycetales;Micrococcineae;Microbacteriaceae;Curtobacterium;Curtobacterium sp. UNCCL17;	2	23	10	4	5	1	21	3	17	37	5	16
root;cellular organisms;Bacteria;Actinobacteria <phylum>;Actinobacteria;Actinobacteridae;Actinomycetales;Micrococcineae;Microbacteriaceae;Glaciibacter;Glaciibacter superstes;	14	140	167	207	188	75	307	135	191	145	173	374
root;cellular organisms;Bacteria;Actinobacteria <phylum>;Actinobacteria;Actinobacteridae;Actinomycetales;Micrococcineae;Microbacteriaceae;Gryllotalpicola;Gryllotalpicola ginsengisoli;	5	25	27	12	11	7	38	12	21	8	24	47
root;cellular organisms;Bacteria;Actinobacteria <phylum>;Actinobacteria;Actinobacteridae;Actinomycetales;Micrococcineae;Microbacteriaceae;Gulosibacter;Gulosibacter molinativorax;	3	18	20	7	9	11	27	25	34	29	36	30
root;cellular organisms;Bacteria;Actinobacteria <phylum>;Actinobacteria;Actinobacteridae;Actinomycetales;Micrococcineae;Microbacteriaceae;Humibacter;Humibacter albus;	7	61	23	22	21	12	57	34	19	25	32	68
root;cellular organisms;Bacteria;Actinobacteria <phylum>;Actinobacteria;Actinobacteridae;Actinomycetales;Micrococcineae;Microbacteriaceae;Leifsonia;environmental samples <Leifsonia>;uncultured Leifsonia sp.;	1	0	0	0	0	0	0	0	0	0	0	0
root;cellular organisms;Bacteria;Actinobacteria <phylum>;Actinobacteria;Actinobacteridae;Actinomycetales;Micrococcineae;Microbacteriaceae;Leifsonia;Leifsonia aquatica;Leifsonia aquatica ATCC 14665;	59	152	113	121	110	73	487	405	300	149	191	388
root;cellular organisms;Bacteria;Actinobacteria <phylum>;Actinobacteria;Actinobacteridae;Actinomycetales;Micrococcineae;Microbacteriaceae;Leifsonia;Leifsonia poae;	0	0	1	0	1	1	0	0	0	0	1	1
root;cellular organisms;Bacteria;Actinobacteria <phylum>;Actinobacteria;Actinobacteridae;Actinomycetales;Micrococcineae;Microbacteriaceae;Leifsonia;Leifsonia rubra;Leifsonia rubra CMS 76R;	13	56	27	26	33	36	219	39	39	69	69	209
root;cellular organisms;Bacteria;Actinobacteria <phylum>;Actinobacteria;Actinobacteridae;Actinomycetales;Micrococcineae;Microbacteriaceae;Leifsonia;Leifsonia sp. 109;	0	8	6	4	5	0	9	5	9	4	11	14
root;cellular organisms;Bacteria;Actinobacteria <phylum>;Actinobacteria;Actinobacteridae;Actinomycetales;Micrococcineae;Microbacteriaceae;Leifsonia;Leifsonia xyli;Leifsonia xyli subsp. cynodontis;Leifsonia xyli subsp. cynodontis DSM 46306;	1	18	14	14	8	1	33	14	6	16	23	25
root;cellular organisms;Bacteria;Actinobacteria <phylum>;Actinobacteria;Actinobacteridae;Actinomycetales;Micrococcineae;Microbacteriaceae;Leifsonia;Leifsonia xyli;Leifsonia xyli subsp. xyli;Leifsonia xyli subsp. xyli str. CTCB07;	1	14	4	11	11	5	34	17	21	4	14	25
root;cellular organisms;Bacteria;Actinobacteria <phylum>;Actinobacteria;Actinobacteridae;Actinomycetales;Micrococcineae;Microbacteriaceae;Leucobacter;Leucobacter chironomi;	0	0	7	6	6	4	12	6	3	2	9	18
root;cellular organisms;Bacteria;Actinobacteria <phylum>;Actinobacteria;Actinobacteridae;Actinomycetales;Micrococcineae;Microbacteriaceae;Leucobacter;Leucobacter chromiiresistens;	5	3	17	16	21	5	22	11	9	55	29	26
root;cellular organisms;Bacteria;Actinobacteria <phylum>;Actinobacteria;Actinobacteridae;Actinomycetales;Micrococcineae;Microbacteriaceae;Leucobacter;Leucobacter salsicius;	1	17	7	13	5	5	24	2	3	3	10	13
root;cellular organisms;Bacteria;Actinobacteria <phylum>;Actinobacteria;Actinobacteridae;Actinomycetales;Micrococcineae;Microbacteriaceae;Leucobacter;Leucobacter sp. PH1c;	10	34	40	30	33	13	29	21	32	37	19	15
root;cellular organisms;Bacteria;Actinobacteria <phylum>;Actinobacteria;Actinobacteridae;Actinomycetales;Micrococcineae;Microbacteriaceae;Leucobacter;Leucobacter sp. UCD-THU;	2	0	6	2	1	1	21	3	26	16	2	18
root;cellular organisms;Bacteria;Actinobacteria <phylum>;Actinobacteria;Actinobacteridae;Actinomycetales;Micrococcineae;Microbacteriaceae;Microbacterium;Microbacterium ammoniaphilum;	0	0	0	0	1	1	0	0	4	0	0	3
root;cellular organisms;Bacteria;Actinobacteria <phylum>;Actinobacteria;Actinobacteridae;Actinomycetales;Micrococcineae;Microbacteriaceae;Microbacterium;Microbacterium barkeri;	23	55	66	79	44	37	120	59	81	98	70	148
root;cellular organisms;Bacteria;Actinobacteria <phylum>;Actinobacteria;Actinobacteridae;Actinomycetales;Micrococcineae;Microbacteriaceae;Microbacterium;Microbacterium gubbeenense;	15	13	14	10	18	2	14	9	11	24	11	36
root;cellular organisms;Bacteria;Actinobacteria <phylum>;Actinobacteria;Actinobacteridae;Actinomycetales;Micrococcineae;Microbacteriaceae;Microbacterium;Microbacterium indicum;	5	18	21	11	7	6	15	10	10	18	11	21
root;cellular organisms;Bacteria;Actinobacteria <phylum>;Actinobacteria;Actinobacteridae;Actinomycetales;Micrococcineae;Microbacteriaceae;Microbacterium;Microbacterium laevaniformans;Microbacterium laevaniformans OR221;	4	6	3	50	16	25	34	48	54	27	17	103
root;cellular organisms;Bacteria;Actinobacteria <phylum>;Actinobacteria;Actinobacteridae;Actinomycetales;Micrococcineae;Microbacteriaceae;Microbacterium;Microbacterium luteolum;	0	3	0	0	0	0	0	0	0	0	0	0
root;cellular organisms;Bacteria;Actinobacteria <phylum>;Actinobacteria;Actinobacteridae;Actinomycetales;Micrococcineae;Microbacteriaceae;Microbacterium;Microbacterium luticocti;	4	32	40	8	29	16	46	25	44	27	41	98
root;cellular organisms;Bacteria;Actinobacteria <phylum>;Actinobacteria;Actinobacteridae;Actinomycetales;Micrococcineae;Microbacteriaceae;Microbacterium;Microbacterium maritypicum;Microbacterium maritypicum MF109;	9	97	70	28	24	17	51	31	47	59	37	55
root;cellular organisms;Bacteria;Actinobacteria <phylum>;Actinobacteria;Actinobacteridae;Actinomycetales;Micrococcineae;Microbacteriaceae;Microbacterium;Microbacterium oleivorans;	6	38	16	11	17	22	43	23	6	10	11	51
root;cellular organisms;Bacteria;Actinobacteria <phylum>;Actinobacteria;Actinobacteridae;Actinomycetales;Micrococcineae;Microbacteriaceae;Microbacterium;Microbacterium oxydans;	1	12	23	15	6	0	3	4	7	6	5	9
root;cellular organisms;Bacteria;Actinobacteria <phylum>;Actinobacteria;Actinobacteridae;Actinomycetales;Micrococcineae;Microbacteriaceae;Microbacterium;Microbacterium paraoxydans;	13	62	64	39	59	30	80	65	106	99	92	130
root;cellular organisms;Bacteria;Actinobacteria <phylum>;Actinobacteria;Actinobacteridae;Actinomycetales;Micrococcineae;Microbacteriaceae;Microbacterium;Microbacterium phyllosphaerae;	0	0	0	0	0	0	0	0	0	0	0	1
root;cellular organisms;Bacteria;Actinobacteria <phylum>;Actinobacteria;Actinobacteridae;Actinomycetales;Micrococcineae;Microbacteriaceae;Microbacterium;Microbacterium profundi;	52	168	132	102	74	58	207	137	204	271	130	229
root;cellular organisms;Bacteria;Actinobacteria <phylum>;Actinobacteria;Actinobacteridae;Actinomycetales;Micrococcineae;Microbacteriaceae;Microbacterium;Microbacterium saccharophilum;	0	0	0	0	0	0	2	6	0	2	0	9
root;cellular organisms;Bacteria;Actinobacteria <phylum>;Actinobacteria;Actinobacteridae;Actinomycetales;Micrococcineae;Microbacteriaceae;Microbacterium;Microbacterium sp. 11MF;	4	1	2	0	1	2	9	4	2	0	0	3
root;cellular organisms;Bacteria;Actinobacteria <phylum>;Actinobacteria;Actinobacteridae;Actinomycetales;Micrococcineae;Microbacteriaceae;Microbacterium;Microbacterium sp. 292MF;	43	393	289	164	218	132	286	225	171	185	181	711
root;cellular organisms;Bacteria;Actinobacteria <phylum>;Actinobacteria;Actinobacteridae;Actinomycetales;Micrococcineae;Microbacteriaceae;Microbacterium;Microbacterium sp. 4N2-2;	0	0	0	0	0	0	1	0	0	0	0	0
root;cellular organisms;Bacteria;Actinobacteria <phylum>;Actinobacteria;Actinobacteridae;Actinomycetales;Micrococcineae;Microbacteriaceae;Microbacterium;Microbacterium sp. B19;	24	35	61	33	22	17	53	31	36	32	41	69
root;cellular organisms;Bacteria;Actinobacteria <phylum>;Actinobacteria;Actinobacteridae;Actinomycetales;Micrococcineae;Microbacteriaceae;Microbacterium;Microbacterium sp. C448;	19048	9238	8123	17788	11578	21848	48724	38272	26592	20688	23235	19227
root;cellular organisms;Bacteria;Actinobacteria <phylum>;Actinobacteria;Actinobacteridae;Actinomycetales;Micrococcineae;Microbacteriaceae;Microbacterium;Microbacterium sp. CH12i;	5	49	48	49	29	17	95	53	66	70	56	99
root;cellular organisms;Bacteria;Actinobacteria <phylum>;Actinobacteria;Actinobacteridae;Actinomycetales;Micrococcineae;Microbacteriaceae;Microbacterium;Microbacterium sp. Cr-K1W;	0	0	0	4	0	0	0	0	0	0	1	1
root;cellular organisms;Bacteria;Actinobacteria <phylum>;Actinobacteria;Actinobacteridae;Actinomycetales;Micrococcineae;Microbacteriaceae;Microbacterium;Microbacterium sp. Cr-K20;	0	0	0	0	1	0	4	0	1	0	0	1
root;cellular organisms;Bacteria;Actinobacteria <phylum>;Actinobacteria;Actinobacteridae;Actinomycetales;Micrococcineae;Microbacteriaceae;Microbacterium;Microbacterium sp. Cr-K29;	0	0	0	1	0	0	9	0	0	13	10	1
root;cellular organisms;Bacteria;Actinobacteria <phylum>;Actinobacteria;Actinobacteridae;Actinomycetales;Micrococcineae;Microbacteriaceae;Microbacterium;Microbacterium sp. Cr-K32;	0	9	31	9	2	2	35	15	17	16	15	19
root;cellular organisms;Bacteria;Actinobacteria <phylum>;Actinobacteria;Actinobacteridae;Actinomycetales;Micrococcineae;Microbacteriaceae;Microbacterium;Microbacterium sp. Gsoil167;	0	0	6	0	0	2	0	1	5	0	0	0
root;cellular organisms;Bacteria;Actinobacteria <phylum>;Actinobacteria;Actinobacteridae;Actinomycetales;Micrococcineae;Microbacteriaceae;Microbacterium;Microbacterium sp. GWS-BW-H145;	0	0	0	0	0	0	0	0	0	4	0	0
root;cellular organisms;Bacteria;Actinobacteria <phylum>;Actinobacteria;Actinobacteridae;Actinomycetales;Micrococcineae;Microbacteriaceae;Microbacterium;Microbacterium sp. KROCY2;	0	6	1	1	1	1	1	0	4	1	4	3
root;cellular organisms;Bacteria;Actinobacteria <phylum>;Actinobacteria;Actinobacteridae;Actinomycetales;Micrococcineae;Microbacteriaceae;Microbacterium;Microbacterium sp. MA1;	0	0	3	0	0	0	0	0	0	0	0	3
root;cellular organisms;Bacteria;Actinobacteria <phylum>;Actinobacteria;Actinobacteridae;Actinomycetales;Micrococcineae;Microbacteriaceae;Microbacterium;Microbacterium sp. MRS-1;	74	186	225	144	212	447	150	138	185	146	168	200
root;cellular organisms;Bacteria;Actinobacteria <phylum>;Actinobacteria;Actinobacteridae;Actinomycetales;Micrococcineae;Microbacteriaceae;Microbacterium;Microbacterium sp. oral taxon 186;Microbacterium sp. oral taxon 186 str. F0373;	2	8	16	13	3	4	16	5	2	6	0	9
root;cellular organisms;Bacteria;Actinobacteria <phylum>;Actinobacteria;Actinobacteridae;Actinomycetales;Micrococcineae;Microbacteriaceae;Microbacterium;Microbacterium sp. SUBG005;	5	21	31	68	49	17	24	39	60	118	61	67
root;cellular organisms;Bacteria;Actinobacteria <phylum>;Actinobacteria;Actinobacteridae;Actinomycetales;Micrococcineae;Microbacteriaceae;Microbacterium;Microbacterium sp. TS-1;	11	102	56	39	71	27	75	41	43	42	48	125
root;cellular organisms;Bacteria;Actinobacteria <phylum>;Actinobacteria;Actinobacteridae;Actinomycetales;Micrococcineae;Microbacteriaceae;Microbacterium;Microbacterium sp. UCD-TDU;	1	22	59	17	33	11	32	23	50	38	57	59
root;cellular organisms;Bacteria;Actinobacteria <phylum>;Actinobacteria;Actinobacteridae;Actinomycetales;Micrococcineae;Microbacteriaceae;Microbacterium;Microbacterium sp. UNC423CL45Tsu;	14	98	67	33	73	15	78	29	52	49	38	155
root;cellular organisms;Bacteria;Actinobacteria <phylum>;Actinobacteria;Actinobacteridae;Actinomycetales;Micrococcineae;Microbacteriaceae;Microbacterium;Microbacterium sp. URHA0036;	14	23	35	26	27	15	77	38	71	48	37	87
root;cellular organisms;Bacteria;Actinobacteria <phylum>;Actinobacteria;Actinobacteridae;Actinomycetales;Micrococcineae;Microbacteriaceae;Microbacterium;Microbacterium sp. zzj4-1;	0	0	0	0	1	0	0	0	0	0	0	0
root;cellular organisms;Bacteria;Actinobacteria <phylum>;Actinobacteria;Actinobacteridae;Actinomycetales;Micrococcineae;Microbacteriaceae;Microbacterium;Microbacterium terregens;	0	0	0	0	0	1	0	0	0	0	2	0
root;cellular organisms;Bacteria;Actinobacteria <phylum>;Actinobacteria;Actinobacteridae;Actinomycetales;Micrococcineae;Microbacteriaceae;Microbacterium;Microbacterium testaceum;Microbacterium testaceum StLB037;	10	14	38	16	43	21	55	33	40	26	30	98
root;cellular organisms;Bacteria;Actinobacteria <phylum>;Actinobacteria;Actinobacteridae;Actinomycetales;Micrococcineae;Microbacteriaceae;Microbacterium;Microbacterium yannicii;	133	1046	727	369	560	305	598	698	445	438	434	1924
root;cellular organisms;Bacteria;Actinobacteria <phylum>;Actinobacteria;Actinobacteridae;Actinomycetales;Micrococcineae;Microbacteriaceae;Mycetocola;Mycetocola saprophilus;	0	0	0	0	0	0	0	0	0	1	0	1
root;cellular organisms;Bacteria;Actinobacteria <phylum>;Actinobacteria;Actinobacteridae;Actinomycetales;Micrococcineae;Microbacteriaceae;Plantibacter;Plantibacter flavus;	0	0	1	0	0	0	0	0	0	0	0	0
root;cellular organisms;Bacteria;Actinobacteria <phylum>;Actinobacteria;Actinobacteridae;Actinomycetales;Micrococcineae;Microbacteriaceae;Pseudoclavibacter;Pseudoclavibacter faecalis;	3	20	33	12	11	7	10	14	12	14	11	21
root;cellular organisms;Bacteria;Actinobacteria <phylum>;Actinobacteria;Actinobacteridae;Actinomycetales;Micrococcineae;Microbacteriaceae;Pseudoclavibacter;Pseudoclavibacter soli;	0	3	4	6	1	1	6	1	1	3	0	13
root;cellular organisms;Bacteria;Actinobacteria <phylum>;Actinobacteria;Actinobacteridae;Actinomycetales;Micrococcineae;Microbacteriaceae;Rathayibacter;Rathayibacter festucae;	0	0	0	0	1	0	0	0	0	0	0	0
root;cellular organisms;Bacteria;Actinobacteria <phylum>;Actinobacteria;Actinobacteridae;Actinomycetales;Micrococcineae;Microbacteriaceae;Rathayibacter;Rathayibacter iranicus;	0	0	0	0	0	0	0	0	0	0	0	1
root;cellular organisms;Bacteria;Actinobacteria <phylum>;Actinobacteria;Actinobacteridae;Actinomycetales;Micrococcineae;Microbacteriaceae;Rathayibacter;Rathayibacter toxicus;	0	38	38	22	15	7	64	43	16	14	23	48
root;cellular organisms;Bacteria;Actinobacteria <phylum>;Actinobacteria;Actinobacteridae;Actinomycetales;Micrococcineae;Microbacteriaceae;Salinibacterium;Salinibacterium amurskyense;	0	0	0	0	0	0	1	0	0	0	0	0
root;cellular organisms;Bacteria;Actinobacteria <phylum>;Actinobacteria;Actinobacteridae;Actinomycetales;Micrococcineae;Microbacteriaceae;Salinibacterium;Salinibacterium sp. PAMC 21357;	17	57	51	37	42	10	142	41	77	73	55	124
root;cellular organisms;Bacteria;Actinobacteria <phylum>;Actinobacteria;Actinobacteridae;Actinomycetales;Micrococcineae;Microbacteriaceae;Subtercola;Subtercola boreus;	0	0	0	0	0	0	1	0	0	0	0	0
root;cellular organisms;Bacteria;Actinobacteria <phylum>;Actinobacteria;Actinobacteridae;Actinomycetales;Micrococcineae;Micrococcaceae;Acaricomes;Acaricomes phytoseiuli;	10	10	35	29	32	7	179	73	47	32	46	73
root;cellular organisms;Bacteria;Actinobacteria <phylum>;Actinobacteria;Actinobacteridae;Actinomycetales;Micrococcineae;Micrococcaceae;Arthrobacter;Arthrobacter albus;Arthrobacter albus DNF00011;	0	0	9	1	3	3	7	1	16	3	2	3
root;cellular organisms;Bacteria;Actinobacteria <phylum>;Actinobacteria;Actinobacteridae;Actinomycetales;Micrococcineae;Micrococcaceae;Arthrobacter;Arthrobacter arilaitensis;Arthrobacter arilaitensis Re117;	814	93	1067	533	721	91	4868	694	6329	49	124	258
root;cellular organisms;Bacteria;Actinobacteria <phylum>;Actinobacteria;Actinobacteridae;Actinomycetales;Micrococcineae;Micrococcaceae;Arthrobacter;Arthrobacter aurescens;Arthrobacter aurescens TC1;	668	884	1535	1296	1127	429	4996	2669	2925	2080	2218	3256
root;cellular organisms;Bacteria;Actinobacteria <phylum>;Actinobacteria;Actinobacteridae;Actinomycetales;Micrococcineae;Micrococcaceae;Arthrobacter;Arthrobacter castelli;	12	41	21	16	34	13	62	75	70	54	39	70
root;cellular organisms;Bacteria;Actinobacteria <phylum>;Actinobacteria;Actinobacteridae;Actinomycetales;Micrococcineae;Micrococcaceae;Arthrobacter;Arthrobacter chlorophenolicus;Arthrobacter chlorophenolicus A6;	146	488	389	293	443	158	906	840	864	876	793	1285
root;cellular organisms;Bacteria;Actinobacteria <phylum>;Actinobacteria;Actinobacteridae;Actinomycetales;Micrococcineae;Micrococcaceae;Arthrobacter;Arthrobacter citreus;	0	0	0	0	1	0	0	0	0	0	0	0
root;cellular organisms;Bacteria;Actinobacteria <phylum>;Actinobacteria;Actinobacteridae;Actinomycetales;Micrococcineae;Micrococcaceae;Arthrobacter;Arthrobacter crystallopoietes;Arthrobacter crystallopoietes BAB-32;	137	638	424	199	238	151	1085	782	1059	834	867	1141
root;cellular organisms;Bacteria;Actinobacteria <phylum>;Actinobacteria;Actinobacteridae;Actinomycetales;Micrococcineae;Micrococcaceae;Arthrobacter;Arthrobacter gangotriensis;Arthrobacter gangotriensis Lz1y;	29	54	45	62	26	23	145	71	1358	417	106	254
root;cellular organisms;Bacteria;Actinobacteria <phylum>;Actinobacteria;Actinobacteridae;Actinomycetales;Micrococcineae;Micrococcaceae;Arthrobacter;Arthrobacter globiformis;Arthrobacter globiformis NBRC 12137;	1712	6171	5715	3162	4137	2530	8210	9318	12328	9481	7921	9409
root;cellular organisms;Bacteria;Actinobacteria <phylum>;Actinobacteria;Actinobacteridae;Actinomycetales;Micrococcineae;Micrococcaceae;Arthrobacter;Arthrobacter keyseri;	0	0	0	0	0	0	0	0	0	0	0	2
root;cellular organisms;Bacteria;Actinobacteria <phylum>;Actinobacteria;Actinobacteridae;Actinomycetales;Micrococcineae;Micrococcaceae;Arthrobacter;Arthrobacter nicotinovorans;	232	626	915	489	645	167	1998	1070	962	975	1343	1741
root;cellular organisms;Bacteria;Actinobacteria <phylum>;Actinobacteria;Actinobacteridae;Actinomycetales;Micrococcineae;Micrococcaceae;Arthrobacter;Arthrobacter oxydans;	3	1	6	3	7	1	13	2	5	4	3	5
root;cellular organisms;Bacteria;Actinobacteria <phylum>;Actinobacteria;Actinobacteridae;Actinomycetales;Micrococcineae;Micrococcaceae;Arthrobacter;Arthrobacter pascens;	0	0	0	0	0	0	0	1	0	0	0	2
root;cellular organisms;Bacteria;Actinobacteria <phylum>;Actinobacteria;Actinobacteridae;Actinomycetales;Micrococcineae;Micrococcaceae;Arthrobacter;Arthrobacter phenanthrenivorans;Arthrobacter phenanthrenivorans Sphe3;	210	791	840	431	581	227	1434	1203	1144	1226	1001	1545
root;cellular organisms;Bacteria;Actinobacteria <phylum>;Actinobacteria;Actinobacteridae;Actinomycetales;Micrococcineae;Micrococcaceae;Arthrobacter;Arthrobacter photogonimos;	0	5	0	0	0	0	0	3	0	0	0	0
root;cellular organisms;Bacteria;Actinobacteria <phylum>;Actinobacteria;Actinobacteridae;Actinomycetales;Micrococcineae;Micrococcaceae;Arthrobacter;Arthrobacter sanguinis;	6	8	14	4	8	9	12	5	14	14	9	14
root;cellular organisms;Bacteria;Actinobacteria <phylum>;Actinobacteria;Actinobacteridae;Actinomycetales;Micrococcineae;Micrococcaceae;Arthrobacter;Arthrobacter siccitolerans;	553	2131	2000	1116	1436	559	3918	2793	2148	2267	1962	3788
root;cellular organisms;Bacteria;Actinobacteria <phylum>;Actinobacteria;Actinobacteridae;Actinomycetales;Micrococcineae;Micrococcaceae;Arthrobacter;Arthrobacter sp.;	0	0	0	0	0	0	2	0	1	2	0	1
root;cellular organisms;Bacteria;Actinobacteria <phylum>;Actinobacteria;Actinobacteridae;Actinomycetales;Micrococcineae;Micrococcaceae;Arthrobacter;Arthrobacter sp. 11W110_air;	12	60	75	48	42	16	143	92	91	87	91	126
root;cellular organisms;Bacteria;Actinobacteria <phylum>;Actinobacteria;Actinobacteridae;Actinomycetales;Micrococcineae;Micrococcaceae;Arthrobacter;Arthrobacter sp. 131MFCol6.1;	19	105	48	22	34	26	91	130	86	98	99	146
root;cellular organisms;Bacteria;Actinobacteria <phylum>;Actinobacteria;Actinobacteridae;Actinomycetales;Micrococcineae;Micrococcaceae;Arthrobacter;Arthrobacter sp. 135MFCol5.1;	85	252	223	127	185	81	425	331	293	353	310	475
root;cellular organisms;Bacteria;Actinobacteria <phylum>;Actinobacteria;Actinobacteridae;Actinomycetales;Micrococcineae;Micrococcaceae;Arthrobacter;Arthrobacter sp. 161MFSha2.1;	122	174	350	240	197	66	839	521	407	332	523	679
root;cellular organisms;Bacteria;Actinobacteria <phylum>;Actinobacteria;Actinobacteridae;Actinomycetales;Micrococcineae;Micrococcaceae;Arthrobacter;Arthrobacter sp. 162MFSha1.1;	109	393	366	232	295	163	622	559	691	699	508	798
root;cellular organisms;Bacteria;Actinobacteria <phylum>;Actinobacteria;Actinobacteridae;Actinomycetales;Micrococcineae;Micrococcaceae;Arthrobacter;Arthrobacter sp. 31-32;	3	7	0	2	1	0	7	1	12	12	13	20
root;cellular organisms;Bacteria;Actinobacteria <phylum>;Actinobacteria;Actinobacteridae;Actinomycetales;Micrococcineae;Micrococcaceae;Arthrobacter;Arthrobacter sp. 31Y;	219	550	805	522	474	170	1897	987	1007	1086	1073	1758
root;cellular organisms;Bacteria;Actinobacteria <phylum>;Actinobacteria;Actinobacteridae;Actinomycetales;Micrococcineae;Micrococcaceae;Arthrobacter;Arthrobacter sp. 32c;	0	0	0	0	1	0	0	1	0	0	2	0
root;cellular organisms;Bacteria;Actinobacteria <phylum>;Actinobacteria;Actinobacteridae;Actinomycetales;Micrococcineae;Micrococcaceae;Arthrobacter;Arthrobacter sp. 32cB;	0	0	0	0	1	0	0	0	0	0	0	1
root;cellular organisms;Bacteria;Actinobacteria <phylum>;Actinobacteria;Actinobacteridae;Actinomycetales;Micrococcineae;Micrococcaceae;Arthrobacter;Arthrobacter sp. 35/47;	18	114	65	44	76	24	69	74	44	46	77	116
root;cellular organisms;Bacteria;Actinobacteria <phylum>;Actinobacteria;Actinobacteridae;Actinomycetales;Micrococcineae;Micrococcaceae;Arthrobacter;Arthrobacter sp. 35W;	26	110	128	64	91	40	186	188	133	189	200	248
root;cellular organisms;Bacteria;Actinobacteria <phylum>;Actinobacteria;Actinobacteridae;Actinomycetales;Micrococcineae;Micrococcaceae;Arthrobacter;Arthrobacter sp. 9MFCol3.1;	43	149	125	64	117	70	279	243	242	243	192	241
root;cellular organisms;Bacteria;Actinobacteria <phylum>;Actinobacteria;Actinobacteridae;Actinomycetales;Micrococcineae;Micrococcaceae;Arthrobacter;Arthrobacter sp. AK-1;	6	3	0	4	4	5	28	8	18	14	12	20
root;cellular organisms;Bacteria;Actinobacteria <phylum>;Actinobacteria;Actinobacteridae;Actinomycetales;Micrococcineae;Micrococcaceae;Arthrobacter;Arthrobacter sp. AK-YN10;	325	574	761	566	592	228	2374	1485	1382	1112	1181	1695
root;cellular organisms;Bacteria;Actinobacteria <phylum>;Actinobacteria;Actinobacteridae;Actinomycetales;Micrococcineae;Micrococcaceae;Arthrobacter;Arthrobacter sp. BP2;	0	0	0	0	0	0	0	2	0	0	0	0
root;cellular organisms;Bacteria;Actinobacteria <phylum>;Actinobacteria;Actinobacteridae;Actinomycetales;Micrococcineae;Micrococcaceae;Arthrobacter;Arthrobacter sp. Br18;	20	77	69	56	38	21	77	89	70	84	43	165
root;cellular organisms;Bacteria;Actinobacteria <phylum>;Actinobacteria;Actinobacteridae;Actinomycetales;Micrococcineae;Micrococcaceae;Arthrobacter;Arthrobacter sp. BT801;	0	0	0	0	2	0	0	0	0	0	0	0
root;cellular organisms;Bacteria;Actinobacteria <phylum>;Actinobacteria;Actinobacteridae;Actinomycetales;Micrococcineae;Micrococcaceae;Arthrobacter;Arthrobacter sp. CAL618;	8	37	26	26	26	8	73	42	36	40	34	75
root;cellular organisms;Bacteria;Actinobacteria <phylum>;Actinobacteria;Actinobacteridae;Actinomycetales;Micrococcineae;Micrococcaceae;Arthrobacter;Arthrobacter sp. Chr15;	4	8	10	12	17	0	100	3	53	36	14	60
root;cellular organisms;Bacteria;Actinobacteria <phylum>;Actinobacteria;Actinobacteridae;Actinomycetales;Micrococcineae;Micrococcaceae;Arthrobacter;Arthrobacter sp. FB24;	360	1441	1227	701	897	360	2281	2101	2050	1955	1867	2577
root;cellular organisms;Bacteria;Actinobacteria <phylum>;Actinobacteria;Actinobacteridae;Actinomycetales;Micrococcineae;Micrococcaceae;Arthrobacter;Arthrobacter sp. H14;	27	54	53	48	50	26	73	66	73	73	66	102
root;cellular organisms;Bacteria;Actinobacteria <phylum>;Actinobacteria;Actinobacteridae;Actinomycetales;Micrococcineae;Micrococcaceae;Arthrobacter;Arthrobacter sp. H20;	9	47	30	17	38	16	53	27	77	25	43	62
root;cellular organisms;Bacteria;Actinobacteria <phylum>;Actinobacteria;Actinobacteridae;Actinomycetales;Micrococcineae;Micrococcaceae;Arthrobacter;Arthrobacter sp. H41;	3	21	31	30	14	15	46	39	39	30	43	58
root;cellular organisms;Bacteria;Actinobacteria <phylum>;Actinobacteria;Actinobacteridae;Actinomycetales;Micrococcineae;Micrococcaceae;Arthrobacter;Arthrobacter sp. H5;	50	109	143	52	98	42	264	178	162	247	162	338
root;cellular organisms;Bacteria;Actinobacteria <phylum>;Actinobacteria;Actinobacteridae;Actinomycetales;Micrococcineae;Micrococcaceae;Arthrobacter;Arthrobacter sp. H65-7;	0	0	0	0	0	0	1	0	0	0	0	1
root;cellular organisms;Bacteria;Actinobacteria <phylum>;Actinobacteria;Actinobacteridae;Actinomycetales;Micrococcineae;Micrococcaceae;Arthrobacter;Arthrobacter sp. HW08;	0	0	0	2	5	2	9	16	26	6	4	12
root;cellular organisms;Bacteria;Actinobacteria <phylum>;Actinobacteria;Actinobacteridae;Actinomycetales;Micrococcineae;Micrococcaceae;Arthrobacter;Arthrobacter sp. I3;	54	139	126	63	134	48	216	176	208	241	463	323
root;cellular organisms;Bacteria;Actinobacteria <phylum>;Actinobacteria;Actinobacteridae;Actinomycetales;Micrococcineae;Micrococcaceae;Arthrobacter;Arthrobacter sp. IBN110;	1	0	0	0	0	0	0	0	0	0	0	0
root;cellular organisms;Bacteria;Actinobacteria <phylum>;Actinobacteria;Actinobacteridae;Actinomycetales;Micrococcineae;Micrococcaceae;Arthrobacter;Arthrobacter sp. J3-37;	0	0	0	4	13	14	4	10	9	9	2	5
root;cellular organisms;Bacteria;Actinobacteria <phylum>;Actinobacteria;Actinobacteridae;Actinomycetales;Micrococcineae;Micrococcaceae;Arthrobacter;Arthrobacter sp. J3-40;	9	1	0	3	4	4	5	15	4	8	8	23
root;cellular organisms;Bacteria;Actinobacteria <phylum>;Actinobacteria;Actinobacteridae;Actinomycetales;Micrococcineae;Micrococcaceae;Arthrobacter;Arthrobacter sp. J3-49;	0	0	0	6	6	3	10	9	12	18	1	17
root;cellular organisms;Bacteria;Actinobacteria <phylum>;Actinobacteria;Actinobacteridae;Actinomycetales;Micrococcineae;Micrococcaceae;Arthrobacter;Arthrobacter sp. JBH1;	1	2	0	1	2	3	8	7	13	10	11	11
root;cellular organisms;Bacteria;Actinobacteria <phylum>;Actinobacteria;Actinobacteridae;Actinomycetales;Micrococcineae;Micrococcaceae;Arthrobacter;Arthrobacter sp. KW;	0	0	0	0	12	2	0	0	1	0	0	4
root;cellular organisms;Bacteria;Actinobacteria <phylum>;Actinobacteria;Actinobacteridae;Actinomycetales;Micrococcineae;Micrococcaceae;Arthrobacter;Arthrobacter sp. M2012083;	596	1252	2039	1147	1471	246	6919	2617	1945	2850	3155	5646
root;cellular organisms;Bacteria;Actinobacteria <phylum>;Actinobacteria;Actinobacteridae;Actinomycetales;Micrococcineae;Micrococcaceae;Arthrobacter;Arthrobacter sp. MA-N2;	112	334	331	244	328	117	650	605	616	588	508	789
root;cellular organisms;Bacteria;Actinobacteria <phylum>;Actinobacteria;Actinobacteridae;Actinomycetales;Micrococcineae;Micrococcaceae;Arthrobacter;Arthrobacter sp. NyZ415;	0	0	0	1	0	0	0	0	0	0	0	0
root;cellular organisms;Bacteria;Actinobacteria <phylum>;Actinobacteria;Actinobacteridae;Actinomycetales;Micrococcineae;Micrococcaceae;Arthrobacter;Arthrobacter sp. PAO19;	99	97	132	72	84	4	6511	1095	10404	14	143	180
root;cellular organisms;Bacteria;Actinobacteria <phylum>;Actinobacteria;Actinobacteridae;Actinomycetales;Micrococcineae;Micrococcaceae;Arthrobacter;Arthrobacter sp. Q36;	0	3	3	0	0	0	0	0	0	0	0	0
root;cellular organisms;Bacteria;Actinobacteria <phylum>;Actinobacteria;Actinobacteridae;Actinomycetales;Micrococcineae;Micrococcaceae;Arthrobacter;Arthrobacter sp. Rue61a;	228	483	761	476	469	191	2130	1170	1097	956	1035	1810
root;cellular organisms;Bacteria;Actinobacteria <phylum>;Actinobacteria;Actinobacteridae;Actinomycetales;Micrococcineae;Micrococcaceae;Arthrobacter;Arthrobacter sp. S;	0	0	0	0	0	0	0	0	0	0	1	0
root;cellular organisms;Bacteria;Actinobacteria <phylum>;Actinobacteria;Actinobacteridae;Actinomycetales;Micrococcineae;Micrococcaceae;Arthrobacter;Arthrobacter sp. SB;	0	0	0	0	0	0	0	0	0	0	1	0
root;cellular organisms;Bacteria;Actinobacteria <phylum>;Actinobacteria;Actinobacteridae;Actinomycetales;Micrococcineae;Micrococcaceae;Arthrobacter;Arthrobacter sp. SJCon;	272	1486	1180	763	935	421	2291	2045	2019	1987	1603	2573
root;cellular organisms;Bacteria;Actinobacteria <phylum>;Actinobacteria;Actinobacteridae;Actinomycetales;Micrococcineae;Micrococcaceae;Arthrobacter;Arthrobacter sp. TB 23;	7	12	4	3	11	4	15	22	13	12	17	41
root;cellular organisms;Bacteria;Actinobacteria <phylum>;Actinobacteria;Actinobacteridae;Actinomycetales;Micrococcineae;Micrococcaceae;Arthrobacter;Arthrobacter sp. TB 26;	148	612	447	363	525	174	873	841	847	809	816	1228
root;cellular organisms;Bacteria;Actinobacteria <phylum>;Actinobacteria;Actinobacteridae;Actinomycetales;Micrococcineae;Micrococcaceae;Arthrobacter;Arthrobacter sp. TM1;	0	0	0	0	0	0	1	1	0	6	0	1
root;cellular organisms;Bacteria;Actinobacteria <phylum>;Actinobacteria;Actinobacteridae;Actinomycetales;Micrococcineae;Micrococcaceae;Arthrobacter;Arthrobacter sp. UNC362MFTsu5.1;	76	561	523	364	633	221	1106	1176	994	1241	1036	1532
root;cellular organisms;Bacteria;Actinobacteria <phylum>;Actinobacteria;Actinobacteridae;Actinomycetales;Micrococcineae;Micrococcaceae;Arthrobacter;environmental samples <Arthrobacter>;uncultured Arthrobacter sp.;	0	0	4	0	0	1	2	1	0	0	1	1
root;cellular organisms;Bacteria;Actinobacteria <phylum>;Actinobacteria;Actinobacteridae;Actinomycetales;Micrococcineae;Micrococcaceae;Citricoccus;Citricoccus sp. CH26A;	6	95	50	34	39	21	114	107	98	65	60	219
root;cellular organisms;Bacteria;Actinobacteria <phylum>;Actinobacteria;Actinobacteridae;Actinomycetales;Micrococcineae;Micrococcaceae;Kocuria;environmental samples <Kocuria>;uncultured Kocuria sp.;	0	0	0	0	0	0	0	1	0	0	0	0
root;cellular organisms;Bacteria;Actinobacteria <phylum>;Actinobacteria;Actinobacteridae;Actinomycetales;Micrococcineae;Micrococcaceae;Kocuria;Kocuria atrinae;	0	4	4	9	4	6	12	13	6	14	14	11
root;cellular organisms;Bacteria;Actinobacteria <phylum>;Actinobacteria;Actinobacteridae;Actinomycetales;Micrococcineae;Micrococcaceae;Kocuria;Kocuria palustris;Kocuria palustris PEL;	0	4	3	1	0	0	3	3	1	4	2	3
root;cellular organisms;Bacteria;Actinobacteria <phylum>;Actinobacteria;Actinobacteridae;Actinomycetales;Micrococcineae;Micrococcaceae;Kocuria;Kocuria rhizophila;Kocuria rhizophila DC2201;	0	11	12	9	14	1	14	6	5	17	12	21
root;cellular organisms;Bacteria;Actinobacteria <phylum>;Actinobacteria;Actinobacteridae;Actinomycetales;Micrococcineae;Micrococcaceae;Kocuria;Kocuria sp. UCD-OTCP;	195	691	778	697	336	263	745	803	895	680	498	1275
root;cellular organisms;Bacteria;Actinobacteria <phylum>;Actinobacteria;Actinobacteridae;Actinomycetales;Micrococcineae;Micrococcaceae;Micrococcus;environmental samples <Micrococcus>;uncultured Micrococcus sp.;	0	1	0	0	0	0	0	0	0	0	0	0
root;cellular organisms;Bacteria;Actinobacteria <phylum>;Actinobacteria;Actinobacteridae;Actinomycetales;Micrococcineae;Micrococcaceae;Micrococcus;Micrococcus luteus;Micrococcus luteus NCTC 2665;	1	5	14	5	6	4	10	2	5	7	4	11
root;cellular organisms;Bacteria;Actinobacteria <phylum>;Actinobacteria;Actinobacteridae;Actinomycetales;Micrococcineae;Micrococcaceae;Micrococcus;Micrococcus luteus;Micrococcus luteus SK58;	30	80	54	43	49	32	112	72	93	69	55	114
root;cellular organisms;Bacteria;Actinobacteria <phylum>;Actinobacteria;Actinobacteridae;Actinomycetales;Micrococcineae;Micrococcaceae;Micrococcus;Micrococcus sp. 28;	0	0	0	0	0	0	3	0	0	1	0	2
root;cellular organisms;Bacteria;Actinobacteria <phylum>;Actinobacteria;Actinobacteridae;Actinomycetales;Micrococcineae;Micrococcaceae;Micrococcus;Micrococcus sp. V7;	0	0	0	0	0	1	1	2	7	2	6	2
root;cellular organisms;Bacteria;Actinobacteria <phylum>;Actinobacteria;Actinobacteridae;Actinomycetales;Micrococcineae;Micrococcaceae;Nesterenkonia;Nesterenkonia alba;	1	6	6	5	4	4	5	1	8	3	2	6
root;cellular organisms;Bacteria;Actinobacteria <phylum>;Actinobacteria;Actinobacteridae;Actinomycetales;Micrococcineae;Micrococcaceae;Nesterenkonia;Nesterenkonia sp. AN1;	10	15	16	5	5	6	12	15	8	11	0	14
root;cellular organisms;Bacteria;Actinobacteria <phylum>;Actinobacteria;Actinobacteridae;Actinomycetales;Micrococcineae;Micrococcaceae;Nesterenkonia;Nesterenkonia sp. F;	2	11	13	6	14	6	39	20	43	7	8	32
root;cellular organisms;Bacteria;Actinobacteria <phylum>;Actinobacteria;Actinobacteridae;Actinomycetales;Micrococcineae;Micrococcaceae;Renibacterium;Renibacterium salmoninarum;Renibacterium salmoninarum ATCC 33209;	255	472	693	536	527	224	1632	1502	1581	1083	985	1688
root;cellular organisms;Bacteria;Actinobacteria <phylum>;Actinobacteria;Actinobacteridae;Actinomycetales;Micrococcineae;Micrococcaceae;Rothia;environmental samples <Rothia>;uncultured Rothia sp.;	0	0	0	0	2	0	0	0	0	0	0	0
root;cellular organisms;Bacteria;Actinobacteria <phylum>;Actinobacteria;Actinobacteridae;Actinomycetales;Micrococcineae;Micrococcaceae;Rothia;Rothia aeria;Rothia aeria F0184;	0	0	0	0	0	0	5	0	4	0	1	0
root;cellular organisms;Bacteria;Actinobacteria <phylum>;Actinobacteria;Actinobacteridae;Actinomycetales;Micrococcineae;Micrococcaceae;Rothia;Rothia dentocariosa;Rothia dentocariosa ATCC 17931;	6	0	0	0	0	1	0	0	0	0	0	2
root;cellular organisms;Bacteria;Actinobacteria <phylum>;Actinobacteria;Actinobacteridae;Actinomycetales;Micrococcineae;Micrococcaceae;Rothia;Rothia dentocariosa;Rothia dentocariosa M567;	0	0	0	0	2	1	2	9	0	0	1	3
root;cellular organisms;Bacteria;Actinobacteria <phylum>;Actinobacteria;Actinobacteridae;Actinomycetales;Micrococcineae;Micrococcaceae;Rothia;Rothia mucilaginosa;Rothia mucilaginosa ATCC 25296;	0	0	0	4	0	0	1	0	0	0	4	0
root;cellular organisms;Bacteria;Actinobacteria <phylum>;Actinobacteria;Actinobacteridae;Actinomycetales;Micrococcineae;Micrococcaceae;Rothia;Rothia mucilaginosa;Rothia mucilaginosa DY-18;	644	1035	794	714	762	998	1831	1801	1191	983	1174	1361
root;cellular organisms;Bacteria;Actinobacteria <phylum>;Actinobacteria;Actinobacteridae;Actinomycetales;Micrococcineae;Micrococcaceae;Rothia;Rothia mucilaginosa;Rothia mucilaginosa M508;	0	0	0	1	0	1	0	0	0	1	0	1
root;cellular organisms;Bacteria;Actinobacteria <phylum>;Actinobacteria;Actinobacteridae;Actinomycetales;Micrococcineae;Micrococcaceae;Yaniella;Yaniella halotolerans;	1	3	9	0	0	2	7	3	1	14	4	16
root;cellular organisms;Bacteria;Actinobacteria <phylum>;Actinobacteria;Actinobacteridae;Actinomycetales;Micrococcineae;Promicromonosporaceae;Cellulosimicrobium;Cellulosimicrobium cellulans;	13	55	117	49	32	14	58	50	34	20	43	130
root;cellular organisms;Bacteria;Actinobacteria <phylum>;Actinobacteria;Actinobacteridae;Actinomycetales;Micrococcineae;Promicromonosporaceae;Cellulosimicrobium;Cellulosimicrobium sp. HY-13;	0	0	0	0	0	0	0	0	0	3	0	0
root;cellular organisms;Bacteria;Actinobacteria <phylum>;Actinobacteria;Actinobacteridae;Actinomycetales;Micrococcineae;Promicromonosporaceae;Cellulosimicrobium;Cellulosimicrobium sp. MM;	0	0	2	4	5	5	16	7	6	1	7	15
root;cellular organisms;Bacteria;Actinobacteria <phylum>;Actinobacteria;Actinobacteridae;Actinomycetales;Micrococcineae;Promicromonosporaceae;Isoptericola;Isoptericola variabilis;Isoptericola variabilis 225;	41	131	178	183	111	61	129	124	69	74	69	203
root;cellular organisms;Bacteria;Actinobacteria <phylum>;Actinobacteria;Actinobacteridae;Actinomycetales;Micrococcineae;Promicromonosporaceae;Promicromonospora;Promicromonospora sukumoe;	372	2440	2169	1279	1034	909	2020	1635	741	1185	470	3174
root;cellular organisms;Bacteria;Actinobacteria <phylum>;Actinobacteria;Actinobacteridae;Actinomycetales;Micrococcineae;Promicromonosporaceae;Xylanimicrobium;Xylanimicrobium pachnodae;	0	0	2	0	0	0	0	0	0	0	0	0
root;cellular organisms;Bacteria;Actinobacteria <phylum>;Actinobacteria;Actinobacteridae;Actinomycetales;Micrococcineae;Promicromonosporaceae;Xylanimonas;environmental samples <Xylanimonas>;uncultured Xylanimonas sp.;	0	0	0	0	0	0	0	1	0	0	0	0
root;cellular organisms;Bacteria;Actinobacteria <phylum>;Actinobacteria;Actinobacteridae;Actinomycetales;Micrococcineae;Promicromonosporaceae;Xylanimonas;Xylanimonas cellulosilytica;Xylanimonas cellulosilytica DSM 15894;	22	57	80	44	53	18	47	46	31	37	38	91
root;cellular organisms;Bacteria;Actinobacteria <phylum>;Actinobacteria;Actinobacteridae;Actinomycetales;Micrococcineae;Ruaniaceae;Ruania;Ruania albidiflava;	12	41	40	13	28	17	27	10	29	23	20	37
root;cellular organisms;Bacteria;Actinobacteria <phylum>;Actinobacteria;Actinobacteridae;Actinomycetales;Micrococcineae;Sanguibacteraceae;Sanguibacter;environmental samples <Sanguibacter>;uncultured Sanguibacter sp.;	0	1	0	0	0	0	6	0	0	0	0	0
root;cellular organisms;Bacteria;Actinobacteria <phylum>;Actinobacteria;Actinobacteridae;Actinomycetales;Micrococcineae;Sanguibacteraceae;Sanguibacter;Sanguibacter keddieii;Sanguibacter keddieii DSM 10542;	18	217	587	263	755	114	58	43	257	39	80	276
root;cellular organisms;Bacteria;Actinobacteria <phylum>;Actinobacteria;Actinobacteridae;Actinomycetales;Micrococcineae;unclassified Micrococcineae;Tropheryma;Tropheryma whipplei;	1	0	0	0	0	0	4	0	1	6	0	1
root;cellular organisms;Bacteria;Actinobacteria <phylum>;Actinobacteria;Actinobacteridae;Actinomycetales;Micromonosporineae;Micromonosporaceae;Actinocatenispora;Actinocatenispora sera;	20	115	125	64	95	66	84	99	108	60	61	140
root;cellular organisms;Bacteria;Actinobacteria <phylum>;Actinobacteria;Actinobacteridae;Actinomycetales;Micromonosporineae;Micromonosporaceae;Actinoplanes;Actinoplanes auranticolor;	0	0	2	0	6	1	1	0	0	2	0	14
root;cellular organisms;Bacteria;Actinobacteria <phylum>;Actinobacteria;Actinobacteridae;Actinomycetales;Micromonosporineae;Micromonosporaceae;Actinoplanes;Actinoplanes brasiliensis;	0	0	0	0	0	0	0	2	0	0	0	0
root;cellular organisms;Bacteria;Actinobacteria <phylum>;Actinobacteria;Actinobacteridae;Actinomycetales;Micromonosporineae;Micromonosporaceae;Actinoplanes;Actinoplanes friuliensis;Actinoplanes friuliensis DSM 7358;	184	1809	1814	958	626	721	1211	1581	1150	582	807	1515
root;cellular organisms;Bacteria;Actinobacteria <phylum>;Actinobacteria;Actinobacteridae;Actinomycetales;Micromonosporineae;Micromonosporaceae;Actinoplanes;Actinoplanes garbadinensis;	0	5	10	3	1	1	1	1	6	0	3	12
root;cellular organisms;Bacteria;Actinobacteria <phylum>;Actinobacteria;Actinobacteridae;Actinomycetales;Micromonosporineae;Micromonosporaceae;Actinoplanes;Actinoplanes globisporus;	97	393	489	226	373	214	368	314	316	266	243	609
root;cellular organisms;Bacteria;Actinobacteria <phylum>;Actinobacteria;Actinobacteridae;Actinomycetales;Micromonosporineae;Micromonosporaceae;Actinoplanes;Actinoplanes liguriensis;	0	0	0	0	1	0	0	0	2	0	1	1
root;cellular organisms;Bacteria;Actinobacteria <phylum>;Actinobacteria;Actinobacteridae;Actinomycetales;Micromonosporineae;Micromonosporaceae;Actinoplanes;Actinoplanes missouriensis;Actinoplanes missouriensis 431;	98	447	555	297	241	224	373	317	319	198	257	614
root;cellular organisms;Bacteria;Actinobacteria <phylum>;Actinobacteria;Actinobacteridae;Actinomycetales;Micromonosporineae;Micromonosporaceae;Actinoplanes;Actinoplanes sp. A40644;	0	0	0	0	0	0	0	1	0	0	0	1
root;cellular organisms;Bacteria;Actinobacteria <phylum>;Actinobacteria;Actinobacteridae;Actinomycetales;Micromonosporineae;Micromonosporaceae;Actinoplanes;Actinoplanes sp. ATCC 31351;	0	9	3	0	0	0	0	0	0	0	0	0
root;cellular organisms;Bacteria;Actinobacteria <phylum>;Actinobacteria;Actinobacteridae;Actinomycetales;Micromonosporineae;Micromonosporaceae;Actinoplanes;Actinoplanes sp. ATCC 53533;	0	0	14	1	0	0	1	0	12	0	2	2
root;cellular organisms;Bacteria;Actinobacteria <phylum>;Actinobacteria;Actinobacteridae;Actinomycetales;Micromonosporineae;Micromonosporaceae;Actinoplanes;Actinoplanes sp. MN07-A0326;	0	0	0	0	0	0	0	1	2	0	0	0
root;cellular organisms;Bacteria;Actinobacteria <phylum>;Actinobacteria;Actinobacteridae;Actinomycetales;Micromonosporineae;Micromonosporaceae;Actinoplanes;Actinoplanes sp. N902-109;	834	1387	1310	1251	998	1573	1219	1405	1043	726	1049	1378
root;cellular organisms;Bacteria;Actinobacteria <phylum>;Actinobacteria;Actinobacteridae;Actinomycetales;Micromonosporineae;Micromonosporaceae;Actinoplanes;Actinoplanes sp. NAI112;	0	5	0	1	1	0	0	0	0	0	1	2
root;cellular organisms;Bacteria;Actinobacteria <phylum>;Actinobacteria;Actinobacteridae;Actinomycetales;Micromonosporineae;Micromonosporaceae;Actinoplanes;Actinoplanes sp. SE50/110;	1517	1871	1923	2407	1373	3073	3922	4603	2340	1315	1618	2535
root;cellular organisms;Bacteria;Actinobacteria <phylum>;Actinobacteria;Actinobacteridae;Actinomycetales;Micromonosporineae;Micromonosporaceae;Actinoplanes;Actinoplanes subtropicus;	70	305	374	228	198	149	225	264	225	173	189	397
root;cellular organisms;Bacteria;Actinobacteria <phylum>;Actinobacteria;Actinobacteridae;Actinomycetales;Micromonosporineae;Micromonosporaceae;Actinoplanes;Actinoplanes teichomyceticus;	2	0	8	5	1	2	1	0	1	1	8	3
root;cellular organisms;Bacteria;Actinobacteria <phylum>;Actinobacteria;Actinobacteridae;Actinomycetales;Micromonosporineae;Micromonosporaceae;Actinoplanes;Actinoplanes utahensis;	0	0	1	0	0	1	0	0	0	0	0	2
root;cellular organisms;Bacteria;Actinobacteria <phylum>;Actinobacteria;Actinobacteridae;Actinomycetales;Micromonosporineae;Micromonosporaceae;Catelliglobosispora;Catelliglobosispora koreensis;	271	765	1070	536	928	536	1496	649	579	545	424	833
root;cellular organisms;Bacteria;Actinobacteria <phylum>;Actinobacteria;Actinobacteridae;Actinomycetales;Micromonosporineae;Micromonosporaceae;Couchioplanes;Couchioplanes caeruleus;	0	0	0	0	0	0	3	0	1	3	3	4
root;cellular organisms;Bacteria;Actinobacteria <phylum>;Actinobacteria;Actinobacteridae;Actinomycetales;Micromonosporineae;Micromonosporaceae;Dactylosporangium;Dactylosporangium aurantiacum;Dactylosporangium aurantiacum subsp. hamdenensis;	0	1	0	0	1	0	0	1	2	2	4	1
root;cellular organisms;Bacteria;Actinobacteria <phylum>;Actinobacteria;Actinobacteridae;Actinomycetales;Micromonosporineae;Micromonosporaceae;Dactylosporangium;Dactylosporangium sp. SC14051;	0	0	0	0	0	0	1	0	0	0	0	0
root;cellular organisms;Bacteria;Actinobacteria <phylum>;Actinobacteria;Actinobacteridae;Actinomycetales;Micromonosporineae;Micromonosporaceae;Hamadaea;Hamadaea tsunoensis;	47	217	258	124	247	129	254	186	203	139	143	252
root;cellular organisms;Bacteria;Actinobacteria <phylum>;Actinobacteria;Actinobacteridae;Actinomycetales;Micromonosporineae;Micromonosporaceae;Longispora;Longispora albida;	25	104	137	92	196	92	130	90	96	125	72	172
root;cellular organisms;Bacteria;Actinobacteria <phylum>;Actinobacteria;Actinobacteridae;Actinomycetales;Micromonosporineae;Micromonosporaceae;Micromonospora;environmental samples <Micromonospora>;uncultured Micromonospora sp.;	1	1	0	1	1	0	0	0	0	0	0	2
root;cellular organisms;Bacteria;Actinobacteria <phylum>;Actinobacteria;Actinobacteridae;Actinomycetales;Micromonosporineae;Micromonosporaceae;Micromonospora;Micromonospora aurantiaca;Micromonospora aurantiaca ATCC 27029;	0	27	10	8	14	5	13	12	9	3	13	17
root;cellular organisms;Bacteria;Actinobacteria <phylum>;Actinobacteria;Actinobacteridae;Actinomycetales;Micromonosporineae;Micromonosporaceae;Micromonospora;Micromonospora chalcea;	0	0	4	0	5	0	0	4	4	1	7	2
root;cellular organisms;Bacteria;Actinobacteria <phylum>;Actinobacteria;Actinobacteridae;Actinomycetales;Micromonosporineae;Micromonosporaceae;Micromonospora;Micromonospora chersina;	0	0	1	0	3	0	2	0	0	0	2	3
root;cellular organisms;Bacteria;Actinobacteria <phylum>;Actinobacteria;Actinobacteridae;Actinomycetales;Micromonosporineae;Micromonosporaceae;Micromonospora;Micromonospora chokoriensis;	20	61	82	40	53	45	41	35	63	44	30	80
root;cellular organisms;Bacteria;Actinobacteria <phylum>;Actinobacteria;Actinobacteridae;Actinomycetales;Micromonosporineae;Micromonosporaceae;Micromonospora;Micromonospora echinospora;	1	1	0	2	0	0	0	1	3	0	2	2
root;cellular organisms;Bacteria;Actinobacteria <phylum>;Actinobacteria;Actinobacteridae;Actinomycetales;Micromonosporineae;Micromonosporaceae;Micromonospora;Micromonospora globosa;	1	1	5	4	6	9	5	1	5	7	3	12
root;cellular organisms;Bacteria;Actinobacteria <phylum>;Actinobacteria;Actinobacteridae;Actinomycetales;Micromonosporineae;Micromonosporaceae;Micromonospora;Micromonospora griseorubida;	0	0	3	0	2	0	0	0	0	0	0	0
root;cellular organisms;Bacteria;Actinobacteria <phylum>;Actinobacteria;Actinobacteridae;Actinomycetales;Micromonosporineae;Micromonosporaceae;Micromonospora;Micromonospora lupini;Micromonospora lupini str. Lupac 08;	806	1198	1074	1217	920	1610	1297	1239	819	569	902	1140
root;cellular organisms;Bacteria;Actinobacteria <phylum>;Actinobacteria;Actinobacteridae;Actinomycetales;Micromonosporineae;Micromonosporaceae;Micromonospora;Micromonospora megalomicea;Micromonospora megalomicea subsp. nigra;	0	0	0	1	0	0	0	0	0	0	0	0
root;cellular organisms;Bacteria;Actinobacteria <phylum>;Actinobacteria;Actinobacteridae;Actinomycetales;Micromonosporineae;Micromonosporaceae;Micromonospora;Micromonospora parva;	25	62	64	29	62	31	50	16	38	24	27	48
root;cellular organisms;Bacteria;Actinobacteria <phylum>;Actinobacteria;Actinobacteridae;Actinomycetales;Micromonosporineae;Micromonosporaceae;Micromonospora;Micromonospora purpureochromogenes;	3	18	24	15	7	8	19	10	14	16	8	34
root;cellular organisms;Bacteria;Actinobacteria <phylum>;Actinobacteria;Actinobacteridae;Actinomycetales;Micromonosporineae;Micromonosporaceae;Micromonospora;Micromonospora sagamiensis;	0	0	0	0	0	1	0	0	0	0	0	0
root;cellular organisms;Bacteria;Actinobacteria <phylum>;Actinobacteria;Actinobacteridae;Actinomycetales;Micromonosporineae;Micromonosporaceae;Micromonospora;Micromonospora sp. 2602HV4;	0	0	0	0	0	0	1	0	0	0	0	0
root;cellular organisms;Bacteria;Actinobacteria <phylum>;Actinobacteria;Actinobacteridae;Actinomycetales;Micromonosporineae;Micromonosporaceae;Micromonospora;Micromonospora sp. ATCC 39149;	42	159	241	138	115	99	167	171	136	102	98	236
root;cellular organisms;Bacteria;Actinobacteria <phylum>;Actinobacteria;Actinobacteridae;Actinomycetales;Micromonosporineae;Micromonosporaceae;Micromonospora;Micromonospora sp. CMS I2-32;	0	0	0	0	0	0	0	0	0	0	0	1
root;cellular organisms;Bacteria;Actinobacteria <phylum>;Actinobacteria;Actinobacteridae;Actinomycetales;Micromonosporineae;Micromonosporaceae;Micromonospora;Micromonospora sp. CNB394;	12	16	36	18	9	8	9	29	26	16	9	28
root;cellular organisms;Bacteria;Actinobacteria <phylum>;Actinobacteria;Actinobacteridae;Actinomycetales;Micromonosporineae;Micromonosporaceae;Micromonospora;Micromonospora sp. DS3003;	0	0	0	0	0	0	0	0	1	0	0	0
root;cellular organisms;Bacteria;Actinobacteria <phylum>;Actinobacteria;Actinobacteridae;Actinomycetales;Micromonosporineae;Micromonosporaceae;Micromonospora;Micromonospora sp. FERM BP-1076;	0	0	0	0	0	0	0	0	0	0	1	0
root;cellular organisms;Bacteria;Actinobacteria <phylum>;Actinobacteria;Actinobacteridae;Actinomycetales;Micromonosporineae;Micromonosporaceae;Micromonospora;Micromonospora sp. L5;	0	4	15	6	1	6	8	15	15	10	4	18
root;cellular organisms;Bacteria;Actinobacteria <phylum>;Actinobacteria;Actinobacteridae;Actinomycetales;Micromonosporineae;Micromonosporaceae;Micromonospora;Micromonospora sp. M42;	8	28	49	14	25	17	40	22	22	14	22	40
root;cellular organisms;Bacteria;Actinobacteria <phylum>;Actinobacteria;Actinobacteridae;Actinomycetales;Micromonosporineae;Micromonosporaceae;Micromonospora;Micromonospora sp. ML1;	0	0	0	0	1	0	0	0	2	0	0	0
root;cellular organisms;Bacteria;Actinobacteria <phylum>;Actinobacteria;Actinobacteridae;Actinomycetales;Micromonosporineae;Micromonosporaceae;Micromonospora;Micromonospora sp. NRRL B-16802;	0	0	0	0	2	0	0	0	0	0	0	1
root;cellular organisms;Bacteria;Actinobacteria <phylum>;Actinobacteria;Actinobacteridae;Actinomycetales;Micromonosporineae;Micromonosporaceae;Micromonospora;Micromonospora sp. S2508B;	0	1	0	0	0	0	0	0	0	0	0	0
root;cellular organisms;Bacteria;Actinobacteria <phylum>;Actinobacteria;Actinobacteridae;Actinomycetales;Micromonosporineae;Micromonosporaceae;Micromonospora;Micromonospora sp. TP-A0468;	0	0	6	0	0	1	0	0	0	0	0	0
root;cellular organisms;Bacteria;Actinobacteria <phylum>;Actinobacteria;Actinobacteridae;Actinomycetales;Micromonosporineae;Micromonosporaceae;Micromonospora;Micromonospora sp. Tu 6368;	0	0	0	0	0	0	0	0	1	0	0	0
root;cellular organisms;Bacteria;Actinobacteria <phylum>;Actinobacteria;Actinobacteridae;Actinomycetales;Micromonosporineae;Micromonosporaceae;Micromonospora;Micromonospora viridifaciens;	0	0	0	0	2	0	0	0	0	0	0	0
root;cellular organisms;Bacteria;Actinobacteria <phylum>;Actinobacteria;Actinobacteridae;Actinomycetales;Micromonosporineae;Micromonosporaceae;Pilimelia;Pilimelia anulata;	0	0	0	0	0	0	1	2	0	0	4	6
root;cellular organisms;Bacteria;Actinobacteria <phylum>;Actinobacteria;Actinobacteridae;Actinomycetales;Micromonosporineae;Micromonosporaceae;Salinispora;environmental samples <Salinospora>;uncultured Salinispora sp.;	0	0	0	1	0	0	0	0	0	0	1	0
root;cellular organisms;Bacteria;Actinobacteria <phylum>;Actinobacteria;Actinobacteridae;Actinomycetales;Micromonosporineae;Micromonosporaceae;Salinispora;Salinispora arenicola;Salinispora arenicola CNS-205;	17	48	126	58	77	47	86	61	71	39	39	97
root;cellular organisms;Bacteria;Actinobacteria <phylum>;Actinobacteria;Actinobacteridae;Actinomycetales;Micromonosporineae;Micromonosporaceae;Salinispora;Salinispora pacifica;	619	1499	1722	1163	1209	1827	1357	1439	1352	877	1016	1649
root;cellular organisms;Bacteria;Actinobacteria <phylum>;Actinobacteria;Actinobacteridae;Actinomycetales;Micromonosporineae;Micromonosporaceae;Salinispora;Salinispora tropica;Salinispora tropica CNB-440;	17	19	75	36	42	31	62	64	42	39	22	54
root;cellular organisms;Bacteria;Actinobacteria <phylum>;Actinobacteria;Actinobacteridae;Actinomycetales;Micromonosporineae;Micromonosporaceae;Verrucosispora;Verrucosispora maris;Verrucosispora maris AB-18-032;	45	132	161	102	146	117	140	117	126	85	98	214
root;cellular organisms;Bacteria;Actinobacteria <phylum>;Actinobacteria;Actinobacteridae;Actinomycetales;Propionibacterineae;Nocardioidaceae;Actinopolymorpha;Actinopolymorpha alba;	106	465	531	309	388	286	285	186	229	229	242	455
root;cellular organisms;Bacteria;Actinobacteria <phylum>;Actinobacteria;Actinobacteridae;Actinomycetales;Propionibacterineae;Nocardioidaceae;Aeromicrobium;Aeromicrobium erythreum;	0	0	0	0	0	0	0	0	0	0	0	1
root;cellular organisms;Bacteria;Actinobacteria <phylum>;Actinobacteria;Actinobacteridae;Actinomycetales;Propionibacterineae;Nocardioidaceae;Aeromicrobium;Aeromicrobium marinum;Aeromicrobium marinum DSM 15272;	41	249	243	86	170	106	575	328	192	231	227	376
root;cellular organisms;Bacteria;Actinobacteria <phylum>;Actinobacteria;Actinobacteridae;Actinomycetales;Propionibacterineae;Nocardioidaceae;Kribbella;environmental samples <Kribbella>;uncultured Kribbella sp.;	0	0	0	0	0	0	0	2	2	0	0	1
root;cellular organisms;Bacteria;Actinobacteria <phylum>;Actinobacteria;Actinobacteridae;Actinomycetales;Propionibacterineae;Nocardioidaceae;Kribbella;Kribbella catacumbae;	577	2999	3040	1294	1531	1331	4392	1839	1434	1355	1165	3028
root;cellular organisms;Bacteria;Actinobacteria <phylum>;Actinobacteria;Actinobacteridae;Actinomycetales;Propionibacterineae;Nocardioidaceae;Kribbella;Kribbella flavida;Kribbella flavida DSM 17836;	385	2975	1694	803	1123	724	2172	1767	1161	927	949	2676
root;cellular organisms;Bacteria;Actinobacteria <phylum>;Actinobacteria;Actinobacteridae;Actinomycetales;Propionibacterineae;Nocardioidaceae;Kribbella;Kribbella sandramycini;	0	1	0	1	0	0	0	0	0	0	0	0
root;cellular organisms;Bacteria;Actinobacteria <phylum>;Actinobacteria;Actinobacteridae;Actinomycetales;Propionibacterineae;Nocardioidaceae;Kribbella;Kribbella shirazensis;	0	0	0	2	2	2	2	0	3	7	2	3
root;cellular organisms;Bacteria;Actinobacteria <phylum>;Actinobacteria;Actinobacteridae;Actinomycetales;Propionibacterineae;Nocardioidaceae;Marmoricola;Marmoricola aequoreus;	149	665	660	386	411	291	510	492	489	468	441	821
root;cellular organisms;Bacteria;Actinobacteria <phylum>;Actinobacteria;Actinobacteridae;Actinomycetales;Propionibacterineae;Nocardioidaceae;Marmoricola;Marmoricola sp. URHB0036;	145	645	649	413	432	314	508	453	486	386	444	930
root;cellular organisms;Bacteria;Actinobacteria <phylum>;Actinobacteria;Actinobacteridae;Actinomycetales;Propionibacterineae;Nocardioidaceae;Nocardioides;environmental samples <Nocardioides>;uncultured Nocardioides sp.;	2	2	0	5	0	0	2	0	0	1	1	2
root;cellular organisms;Bacteria;Actinobacteria <phylum>;Actinobacteria;Actinobacteridae;Actinomycetales;Propionibacterineae;Nocardioidaceae;Nocardioides;Nocardioides alkalitolerans;	48	246	276	136	138	99	196	185	170	198	195	307
root;cellular organisms;Bacteria;Actinobacteria <phylum>;Actinobacteria;Actinobacteridae;Actinomycetales;Propionibacterineae;Nocardioidaceae;Nocardioides;Nocardioides halotolerans;	167	766	762	454	517	334	673	639	574	545	500	1102
root;cellular organisms;Bacteria;Actinobacteria <phylum>;Actinobacteria;Actinobacteridae;Actinomycetales;Propionibacterineae;Nocardioidaceae;Nocardioides;Nocardioides insulae;	53	131	170	104	117	78	130	81	134	116	145	222
root;cellular organisms;Bacteria;Actinobacteria <phylum>;Actinobacteria;Actinobacteridae;Actinomycetales;Propionibacterineae;Nocardioidaceae;Nocardioides;Nocardioides sp.;	0	0	0	2	6	0	5	0	5	0	1	1
root;cellular organisms;Bacteria;Actinobacteria <phylum>;Actinobacteria;Actinobacteridae;Actinomycetales;Propionibacterineae;Nocardioidaceae;Nocardioides;Nocardioides sp. CF8;	2746	8330	8507	5663	6122	3796	8310	7559	8194	9017	7557	10500
root;cellular organisms;Bacteria;Actinobacteria <phylum>;Actinobacteria;Actinobacteridae;Actinomycetales;Propionibacterineae;Nocardioidaceae;Nocardioides;Nocardioides sp. Iso805N;	53	163	227	126	128	75	134	115	118	119	105	238
root;cellular organisms;Bacteria;Actinobacteria <phylum>;Actinobacteria;Actinobacteridae;Actinomycetales;Propionibacterineae;Nocardioidaceae;Nocardioides;Nocardioides sp. J54;	184	730	617	407	463	310	593	454	560	496	416	801
root;cellular organisms;Bacteria;Actinobacteria <phylum>;Actinobacteria;Actinobacteridae;Actinomycetales;Propionibacterineae;Nocardioidaceae;Nocardioides;Nocardioides sp. JGI 0001009-J09;	4	62	80	20	67	29	23	16	38	40	47	62
root;cellular organisms;Bacteria;Actinobacteria <phylum>;Actinobacteria;Actinobacteridae;Actinomycetales;Propionibacterineae;Nocardioidaceae;Nocardioides;Nocardioides sp. JS1661;	0	0	0	0	0	0	0	0	0	0	0	1
root;cellular organisms;Bacteria;Actinobacteria <phylum>;Actinobacteria;Actinobacteridae;Actinomycetales;Propionibacterineae;Nocardioidaceae;Nocardioides;Nocardioides sp. JS614;	229	1040	936	620	603	450	791	770	827	673	671	1303
root;cellular organisms;Bacteria;Actinobacteria <phylum>;Actinobacteria;Actinobacteridae;Actinomycetales;Propionibacterineae;Nocardioidaceae;Nocardioides;Nocardioides sp. URHA0020;	73	411	354	187	252	179	341	312	293	233	230	577
root;cellular organisms;Bacteria;Actinobacteria <phylum>;Actinobacteria;Actinobacteridae;Actinomycetales;Propionibacterineae;Nocardioidaceae;Nocardioides;Nocardioides sp. URHA0032;	129	496	546	369	344	219	389	395	357	306	289	677
root;cellular organisms;Bacteria;Actinobacteria <phylum>;Actinobacteria;Actinobacteridae;Actinomycetales;Propionibacterineae;Nocardioidaceae;Pimelobacter;Pimelobacter simplex;	9	10	11	14	4	14	24	15	23	12	11	7
root;cellular organisms;Bacteria;Actinobacteria <phylum>;Actinobacteria;Actinobacteridae;Actinomycetales;Propionibacterineae;Nocardioidaceae;Pimelobacter;Pimelobacter sp.;	0	0	0	1	0	0	0	0	3	0	0	0
root;cellular organisms;Bacteria;Actinobacteria <phylum>;Actinobacteria;Actinobacteridae;Actinomycetales;Propionibacterineae;Nocardioidaceae;Propionicicella;Propionicicella superfundia;	25	144	56	54	44	87	102	105	77	58	94	123
root;cellular organisms;Bacteria;Actinobacteria <phylum>;Actinobacteria;Actinobacteridae;Actinomycetales;Propionibacterineae;Nocardioidaceae;unclassified Nocardioidaceae;Nocardioidaceae bacterium Broad-1;	754	4765	3745	2292	2206	2438	1493	1799	978	1181	1339	3192
root;cellular organisms;Bacteria;Actinobacteria <phylum>;Actinobacteria;Actinobacteridae;Actinomycetales;Propionibacterineae;Propionibacteriaceae;Aestuariimicrobium;Aestuariimicrobium kwangyangense;	8	31	58	17	28	16	35	25	42	24	31	72
root;cellular organisms;Bacteria;Actinobacteria <phylum>;Actinobacteria;Actinobacteridae;Actinomycetales;Propionibacterineae;Propionibacteriaceae;Granulicoccus;Granulicoccus phenolivorans;	5	74	71	18	54	25	66	50	33	45	37	109
root;cellular organisms;Bacteria;Actinobacteria <phylum>;Actinobacteria;Actinobacteridae;Actinomycetales;Propionibacterineae;Propionibacteriaceae;Microlunatus;Microlunatus phosphovorus;Microlunatus phosphovorus NM-1;	949	4119	4410	2087	2946	1969	3615	3379	3010	2002	2226	6151
root;cellular organisms;Bacteria;Actinobacteria <phylum>;Actinobacteria;Actinobacteridae;Actinomycetales;Propionibacterineae;Propionibacteriaceae;Propionibacterium;Propionibacterium acidifaciens;Propionibacterium acidifaciens F0233;	1	15	20	1	5	7	12	2	6	3	7	4
root;cellular organisms;Bacteria;Actinobacteria <phylum>;Actinobacteria;Actinobacteridae;Actinomycetales;Propionibacterineae;Propionibacteriaceae;Propionibacterium;Propionibacterium acidipropionici;Propionibacterium acidipropionici ATCC 4875;	4	9	10	6	5	14	21	12	14	14	11	17
root;cellular organisms;Bacteria;Actinobacteria <phylum>;Actinobacteria;Actinobacteridae;Actinomycetales;Propionibacterineae;Propionibacteriaceae;Propionibacterium;Propionibacterium acnes;Propionibacterium acnes 266;	217	207	199	265	209	410	274	288	242	171	255	224
root;cellular organisms;Bacteria;Actinobacteria <phylum>;Actinobacteria;Actinobacteridae;Actinomycetales;Propionibacterineae;Propionibacteriaceae;Propionibacterium;Propionibacterium acnes;Propionibacterium acnes 6609;	0	8	0	0	0	0	2	0	0	0	0	1
root;cellular organisms;Bacteria;Actinobacteria <phylum>;Actinobacteria;Actinobacteridae;Actinomycetales;Propionibacterineae;Propionibacteriaceae;Propionibacterium;Propionibacterium acnes;Propionibacterium acnes ATCC 11828;	0	0	0	0	0	0	0	0	0	0	1	0
root;cellular organisms;Bacteria;Actinobacteria <phylum>;Actinobacteria;Actinobacteridae;Actinomycetales;Propionibacterineae;Propionibacteriaceae;Propionibacterium;Propionibacterium acnes;Propionibacterium acnes C1;	1	0	2	12	0	0	0	0	0	0	0	1
root;cellular organisms;Bacteria;Actinobacteria <phylum>;Actinobacteria;Actinobacteridae;Actinomycetales;Propionibacterineae;Propionibacteriaceae;Propionibacterium;Propionibacterium acnes;Propionibacterium acnes FZ1/2/0;	3	2	0	0	1	1	4	0	0	0	0	0
root;cellular organisms;Bacteria;Actinobacteria <phylum>;Actinobacteria;Actinobacteridae;Actinomycetales;Propionibacterineae;Propionibacteriaceae;Propionibacterium;Propionibacterium acnes;Propionibacterium acnes hdn-1;	2	5	4	5	1	4	0	3	1	1	0	2
root;cellular organisms;Bacteria;Actinobacteria <phylum>;Actinobacteria;Actinobacteridae;Actinomycetales;Propionibacterineae;Propionibacteriaceae;Propionibacterium;Propionibacterium acnes;Propionibacterium acnes HL001PA1;	0	0	0	1	0	0	0	3	0	0	0	3
root;cellular organisms;Bacteria;Actinobacteria <phylum>;Actinobacteria;Actinobacteridae;Actinomycetales;Propionibacterineae;Propionibacteriaceae;Propionibacterium;Propionibacterium acnes;Propionibacterium acnes HL002PA3;	0	0	0	1	0	0	0	0	0	0	0	0
root;cellular organisms;Bacteria;Actinobacteria <phylum>;Actinobacteria;Actinobacteridae;Actinomycetales;Propionibacterineae;Propionibacteriaceae;Propionibacterium;Propionibacterium acnes;Propionibacterium acnes HL005PA1;	0	7	0	0	0	0	0	0	0	0	0	0
root;cellular organisms;Bacteria;Actinobacteria <phylum>;Actinobacteria;Actinobacteridae;Actinomycetales;Propionibacterineae;Propionibacteriaceae;Propionibacterium;Propionibacterium acnes;Propionibacterium acnes HL005PA4;	0	0	0	0	0	1	0	0	0	0	0	0
root;cellular organisms;Bacteria;Actinobacteria <phylum>;Actinobacteria;Actinobacteridae;Actinomycetales;Propionibacterineae;Propionibacteriaceae;Propionibacterium;Propionibacterium acnes;Propionibacterium acnes HL013PA1;	0	0	0	0	0	0	0	1	0	0	0	0
root;cellular organisms;Bacteria;Actinobacteria <phylum>;Actinobacteria;Actinobacteridae;Actinomycetales;Propionibacterineae;Propionibacteriaceae;Propionibacterium;Propionibacterium acnes;Propionibacterium acnes HL013PA2;	0	0	6	0	0	0	0	0	0	0	0	0
root;cellular organisms;Bacteria;Actinobacteria <phylum>;Actinobacteria;Actinobacteridae;Actinomycetales;Propionibacterineae;Propionibacteriaceae;Propionibacterium;Propionibacterium acnes;Propionibacterium acnes HL025PA1;	2	3	6	0	0	0	0	0	1	1	0	0
root;cellular organisms;Bacteria;Actinobacteria <phylum>;Actinobacteria;Actinobacteridae;Actinomycetales;Propionibacterineae;Propionibacteriaceae;Propionibacterium;Propionibacterium acnes;Propionibacterium acnes HL025PA2;	0	0	0	5	0	0	0	0	0	0	0	0
root;cellular organisms;Bacteria;Actinobacteria <phylum>;Actinobacteria;Actinobacteridae;Actinomycetales;Propionibacterineae;Propionibacteriaceae;Propionibacterium;Propionibacterium acnes;Propionibacterium acnes HL027PA1;	0	0	0	1	0	0	0	0	0	0	0	0
root;cellular organisms;Bacteria;Actinobacteria <phylum>;Actinobacteria;Actinobacteridae;Actinomycetales;Propionibacterineae;Propionibacteriaceae;Propionibacterium;Propionibacterium acnes;Propionibacterium acnes HL030PA1;	3	3	2	2	0	0	0	0	0	2	0	0
root;cellular organisms;Bacteria;Actinobacteria <phylum>;Actinobacteria;Actinobacteridae;Actinomycetales;Propionibacterineae;Propionibacteriaceae;Propionibacterium;Propionibacterium acnes;Propionibacterium acnes HL030PA2;	0	1	0	0	0	2	0	0	1	0	0	0
root;cellular organisms;Bacteria;Actinobacteria <phylum>;Actinobacteria;Actinobacteridae;Actinomycetales;Propionibacterineae;Propionibacteriaceae;Propionibacterium;Propionibacterium acnes;Propionibacterium acnes HL037PA1;	3	0	10	7	0	0	0	0	0	0	0	0
root;cellular organisms;Bacteria;Actinobacteria <phylum>;Actinobacteria;Actinobacteridae;Actinomycetales;Propionibacterineae;Propionibacteriaceae;Propionibacterium;Propionibacterium acnes;Propionibacterium acnes HL042PA3;	4	0	0	1	2	0	0	7	1	0	0	1
root;cellular organisms;Bacteria;Actinobacteria <phylum>;Actinobacteria;Actinobacteridae;Actinomycetales;Propionibacterineae;Propionibacteriaceae;Propionibacterium;Propionibacterium acnes;Propionibacterium acnes HL043PA1;	0	0	0	0	0	1	0	0	0	0	0	0
root;cellular organisms;Bacteria;Actinobacteria <phylum>;Actinobacteria;Actinobacteridae;Actinomycetales;Propionibacterineae;Propionibacteriaceae;Propionibacterium;Propionibacterium acnes;Propionibacterium acnes HL045PA1;	3	0	3	0	0	0	0	0	0	0	0	0
root;cellular organisms;Bacteria;Actinobacteria <phylum>;Actinobacteria;Actinobacteridae;Actinomycetales;Propionibacterineae;Propionibacteriaceae;Propionibacterium;Propionibacterium acnes;Propionibacterium acnes HL046PA1;	0	0	0	1	0	0	0	0	0	0	2	0
root;cellular organisms;Bacteria;Actinobacteria <phylum>;Actinobacteria;Actinobacteridae;Actinomycetales;Propionibacterineae;Propionibacteriaceae;Propionibacterium;Propionibacterium acnes;Propionibacterium acnes HL046PA2;	1	0	0	0	0	0	0	0	0	1	0	0
root;cellular organisms;Bacteria;Actinobacteria <phylum>;Actinobacteria;Actinobacteridae;Actinomycetales;Propionibacterineae;Propionibacteriaceae;Propionibacterium;Propionibacterium acnes;Propionibacterium acnes HL050PA2;	5	0	0	0	0	0	0	0	0	0	0	0
root;cellular organisms;Bacteria;Actinobacteria <phylum>;Actinobacteria;Actinobacteridae;Actinomycetales;Propionibacterineae;Propionibacteriaceae;Propionibacterium;Propionibacterium acnes;Propionibacterium acnes HL053PA2;	0	0	0	5	0	2	0	0	3	0	0	0
root;cellular organisms;Bacteria;Actinobacteria <phylum>;Actinobacteria;Actinobacteridae;Actinomycetales;Propionibacterineae;Propionibacteriaceae;Propionibacterium;Propionibacterium acnes;Propionibacterium acnes HL060PA1;	2	0	0	2	1	0	0	1	0	0	0	0
root;cellular organisms;Bacteria;Actinobacteria <phylum>;Actinobacteria;Actinobacteridae;Actinomycetales;Propionibacterineae;Propionibacteriaceae;Propionibacterium;Propionibacterium acnes;Propionibacterium acnes HL063PA2;	0	0	0	2	0	0	2	0	0	0	0	0
root;cellular organisms;Bacteria;Actinobacteria <phylum>;Actinobacteria;Actinobacteridae;Actinomycetales;Propionibacterineae;Propionibacteriaceae;Propionibacterium;Propionibacterium acnes;Propionibacterium acnes HL072PA2;	0	0	0	0	0	1	0	0	0	0	0	0
root;cellular organisms;Bacteria;Actinobacteria <phylum>;Actinobacteria;Actinobacteridae;Actinomycetales;Propionibacterineae;Propionibacteriaceae;Propionibacterium;Propionibacterium acnes;Propionibacterium acnes HL078PA1;	0	0	0	0	2	0	0	0	0	0	0	0
root;cellular organisms;Bacteria;Actinobacteria <phylum>;Actinobacteria;Actinobacteridae;Actinomycetales;Propionibacterineae;Propionibacteriaceae;Propionibacterium;Propionibacterium acnes;Propionibacterium acnes HL082PA2;	1	0	2	3	2	2	2	3	0	0	6	1
root;cellular organisms;Bacteria;Actinobacteria <phylum>;Actinobacteria;Actinobacteridae;Actinomycetales;Propionibacterineae;Propionibacteriaceae;Propionibacterium;Propionibacterium acnes;Propionibacterium acnes HL083PA2;	0	0	0	0	0	0	0	4	0	3	4	1
root;cellular organisms;Bacteria;Actinobacteria <phylum>;Actinobacteria;Actinobacteridae;Actinomycetales;Propionibacterineae;Propionibacteriaceae;Propionibacterium;Propionibacterium acnes;Propionibacterium acnes HL086PA1;	0	0	0	0	0	0	0	0	0	0	0	1
root;cellular organisms;Bacteria;Actinobacteria <phylum>;Actinobacteria;Actinobacteridae;Actinomycetales;Propionibacterineae;Propionibacteriaceae;Propionibacterium;Propionibacterium acnes;Propionibacterium acnes HL096PA1;	0	2	0	0	0	0	0	0	0	0	0	0
root;cellular organisms;Bacteria;Actinobacteria <phylum>;Actinobacteria;Actinobacteridae;Actinomycetales;Propionibacterineae;Propionibacteriaceae;Propionibacterium;Propionibacterium acnes;Propionibacterium acnes HL096PA3;	0	0	0	0	0	0	0	0	1	1	2	2
root;cellular organisms;Bacteria;Actinobacteria <phylum>;Actinobacteria;Actinobacteridae;Actinomycetales;Propionibacterineae;Propionibacteriaceae;Propionibacterium;Propionibacterium acnes;Propionibacterium acnes HL097PA1;	1	0	0	0	0	2	0	0	1	0	0	1
root;cellular organisms;Bacteria;Actinobacteria <phylum>;Actinobacteria;Actinobacteridae;Actinomycetales;Propionibacterineae;Propionibacteriaceae;Propionibacterium;Propionibacterium acnes;Propionibacterium acnes HL099PA1;	0	0	0	21	33	52	7	10	4	5	20	10
root;cellular organisms;Bacteria;Actinobacteria <phylum>;Actinobacteria;Actinobacteridae;Actinomycetales;Propionibacterineae;Propionibacteriaceae;Propionibacterium;Propionibacterium acnes;Propionibacterium acnes HL110PA1;	6	0	8	5	0	0	0	0	0	0	0	0
root;cellular organisms;Bacteria;Actinobacteria <phylum>;Actinobacteria;Actinobacteridae;Actinomycetales;Propionibacterineae;Propionibacteriaceae;Propionibacterium;Propionibacterium acnes;Propionibacterium acnes HL110PA2;	0	0	2	0	0	0	0	0	0	0	0	0
root;cellular organisms;Bacteria;Actinobacteria <phylum>;Actinobacteria;Actinobacteridae;Actinomycetales;Propionibacterineae;Propionibacteriaceae;Propionibacterium;Propionibacterium acnes;Propionibacterium acnes HL110PA3;	0	0	2	0	0	1	0	0	0	0	0	0
root;cellular organisms;Bacteria;Actinobacteria <phylum>;Actinobacteria;Actinobacteridae;Actinomycetales;Propionibacterineae;Propionibacteriaceae;Propionibacterium;Propionibacterium acnes;Propionibacterium acnes HL110PA4;	0	0	0	2	0	0	0	2	0	2	0	3
root;cellular organisms;Bacteria;Actinobacteria <phylum>;Actinobacteria;Actinobacteridae;Actinomycetales;Propionibacterineae;Propionibacteriaceae;Propionibacterium;Propionibacterium acnes;Propionibacterium acnes HL201PA1;	32	64	30	69	45	34	45	41	32	30	12	32
root;cellular organisms;Bacteria;Actinobacteria <phylum>;Actinobacteria;Actinobacteridae;Actinomycetales;Propionibacterineae;Propionibacteriaceae;Propionibacterium;Propionibacterium acnes;Propionibacterium acnes HL202PA1;	4	2	0	12	3	2	1	4	0	0	1	0
root;cellular organisms;Bacteria;Actinobacteria <phylum>;Actinobacteria;Actinobacteridae;Actinomycetales;Propionibacterineae;Propionibacteriaceae;Propionibacterium;Propionibacterium acnes;Propionibacterium acnes J139;	0	6	8	0	2	6	1	2	0	1	1	0
root;cellular organisms;Bacteria;Actinobacteria <phylum>;Actinobacteria;Actinobacteridae;Actinomycetales;Propionibacterineae;Propionibacteriaceae;Propionibacterium;Propionibacterium acnes;Propionibacterium acnes J165;	3	1	2	4	3	0	3	0	0	2	0	2
root;cellular organisms;Bacteria;Actinobacteria <phylum>;Actinobacteria;Actinobacteridae;Actinomycetales;Propionibacterineae;Propionibacteriaceae;Propionibacterium;Propionibacterium acnes;Propionibacterium acnes JCM 18909;	27	38	17	41	66	55	35	22	17	14	27	50
root;cellular organisms;Bacteria;Actinobacteria <phylum>;Actinobacteria;Actinobacteridae;Actinomycetales;Propionibacterineae;Propionibacteriaceae;Propionibacterium;Propionibacterium acnes;Propionibacterium acnes JCM 18916;	16	19	7	12	5	3	3	3	4	7	0	9
root;cellular organisms;Bacteria;Actinobacteria <phylum>;Actinobacteria;Actinobacteridae;Actinomycetales;Propionibacterineae;Propionibacteriaceae;Propionibacterium;Propionibacterium acnes;Propionibacterium acnes JCM 18918;	251	303	270	335	278	426	576	450	300	216	387	337
root;cellular organisms;Bacteria;Actinobacteria <phylum>;Actinobacteria;Actinobacteridae;Actinomycetales;Propionibacterineae;Propionibacteriaceae;Propionibacterium;Propionibacterium acnes;Propionibacterium acnes JCM 18920;	10	10	11	3	7	10	1	0	6	1	0	4
root;cellular organisms;Bacteria;Actinobacteria <phylum>;Actinobacteria;Actinobacteridae;Actinomycetales;Propionibacterineae;Propionibacteriaceae;Propionibacterium;Propionibacterium acnes;Propionibacterium acnes KPA171202;	4	7	4	25	0	2	0	8	2	6	2	1
root;cellular organisms;Bacteria;Actinobacteria <phylum>;Actinobacteria;Actinobacteridae;Actinomycetales;Propionibacterineae;Propionibacteriaceae;Propionibacterium;Propionibacterium acnes;Propionibacterium acnes P6;	0	0	0	0	0	0	0	1	0	0	0	1
root;cellular organisms;Bacteria;Actinobacteria <phylum>;Actinobacteria;Actinobacteridae;Actinomycetales;Propionibacterineae;Propionibacteriaceae;Propionibacterium;Propionibacterium acnes;Propionibacterium acnes PA2;	0	0	0	0	0	3	0	0	0	0	0	0
root;cellular organisms;Bacteria;Actinobacteria <phylum>;Actinobacteria;Actinobacteridae;Actinomycetales;Propionibacterineae;Propionibacteriaceae;Propionibacterium;Propionibacterium acnes;Propionibacterium acnes PRP-38;	0	0	0	1	0	1	0	0	0	0	0	3
root;cellular organisms;Bacteria;Actinobacteria <phylum>;Actinobacteria;Actinobacteridae;Actinomycetales;Propionibacterineae;Propionibacteriaceae;Propionibacterium;Propionibacterium acnes;Propionibacterium acnes SK137;	14	8	0	1	0	2	0	0	0	0	0	4
root;cellular organisms;Bacteria;Actinobacteria <phylum>;Actinobacteria;Actinobacteridae;Actinomycetales;Propionibacterineae;Propionibacteriaceae;Propionibacterium;Propionibacterium acnes;Propionibacterium acnes SK182;	0	0	0	0	1	0	0	0	0	0	0	2
root;cellular organisms;Bacteria;Actinobacteria <phylum>;Actinobacteria;Actinobacteridae;Actinomycetales;Propionibacterineae;Propionibacteriaceae;Propionibacterium;Propionibacterium acnes;Propionibacterium acnes SK182B-JCVI;	14	12	4	9	3	1	2	7	3	3	2	2
root;cellular organisms;Bacteria;Actinobacteria <phylum>;Actinobacteria;Actinobacteridae;Actinomycetales;Propionibacterineae;Propionibacteriaceae;Propionibacterium;Propionibacterium acnes;Propionibacterium acnes SK187;	9	10	2	22	2	11	5	12	9	6	3	4
root;cellular organisms;Bacteria;Actinobacteria <phylum>;Actinobacteria;Actinobacteridae;Actinomycetales;Propionibacterineae;Propionibacteriaceae;Propionibacterium;Propionibacterium acnes;Propionibacterium acnes TypeIA2 P.acn17;	0	0	0	1	0	0	0	0	0	0	0	0
root;cellular organisms;Bacteria;Actinobacteria <phylum>;Actinobacteria;Actinobacteridae;Actinomycetales;Propionibacterineae;Propionibacteriaceae;Propionibacterium;Propionibacterium acnes;Propionibacterium acnes TypeIA2 P.acn31;	0	5	0	0	0	0	0	0	0	0	0	0
root;cellular organisms;Bacteria;Actinobacteria <phylum>;Actinobacteria;Actinobacteridae;Actinomycetales;Propionibacterineae;Propionibacteriaceae;Propionibacterium;Propionibacterium acnes;Propionibacterium acnes TypeIA2 P.acn33;	0	0	0	1	0	0	0	2	0	1	0	4
root;cellular organisms;Bacteria;Actinobacteria <phylum>;Actinobacteria;Actinobacteridae;Actinomycetales;Propionibacterineae;Propionibacteriaceae;Propionibacterium;Propionibacterium avidum;Propionibacterium avidum 44067;	1	1	0	0	0	0	1	0	2	0	0	2
root;cellular organisms;Bacteria;Actinobacteria <phylum>;Actinobacteria;Actinobacteridae;Actinomycetales;Propionibacterineae;Propionibacteriaceae;Propionibacterium;Propionibacterium avidum;Propionibacterium avidum ATCC 25577;	0	0	0	4	0	1	0	0	1	0	0	5
root;cellular organisms;Bacteria;Actinobacteria <phylum>;Actinobacteria;Actinobacteridae;Actinomycetales;Propionibacterineae;Propionibacteriaceae;Propionibacterium;Propionibacterium avidum;Propionibacterium avidum TM16;	0	0	0	1	0	0	3	0	0	3	0	1
root;cellular organisms;Bacteria;Actinobacteria <phylum>;Actinobacteria;Actinobacteridae;Actinomycetales;Propionibacterineae;Propionibacteriaceae;Propionibacterium;Propionibacterium freudenreichii;Propionibacterium freudenreichii subsp. freudenreichii;	0	0	2	4	0	0	5	0	0	1	4	0
root;cellular organisms;Bacteria;Actinobacteria <phylum>;Actinobacteria;Actinobacteridae;Actinomycetales;Propionibacterineae;Propionibacteriaceae;Propionibacterium;Propionibacterium freudenreichii;Propionibacterium freudenreichii subsp. shermanii;Propionibacterium freudenreichii subsp. shermanii CIRM-BIA1;	0	3	0	0	0	0	1	1	9	2	1	2
root;cellular organisms;Bacteria;Actinobacteria <phylum>;Actinobacteria;Actinobacteridae;Actinomycetales;Propionibacterineae;Propionibacteriaceae;Propionibacterium;Propionibacterium granulosum;Propionibacterium granulosum DSM 20700;	0	0	0	1	0	0	0	0	0	1	0	1
root;cellular organisms;Bacteria;Actinobacteria <phylum>;Actinobacteria;Actinobacteridae;Actinomycetales;Propionibacterineae;Propionibacteriaceae;Propionibacterium;Propionibacterium granulosum;Propionibacterium granulosum TM11;	0	0	0	0	0	0	0	0	1	2	0	0
root;cellular organisms;Bacteria;Actinobacteria <phylum>;Actinobacteria;Actinobacteridae;Actinomycetales;Propionibacterineae;Propionibacteriaceae;Propionibacterium;Propionibacterium humerusii;Propionibacterium humerusii HL037PA2;	0	0	0	6	0	0	0	6	0	0	0	1
root;cellular organisms;Bacteria;Actinobacteria <phylum>;Actinobacteria;Actinobacteridae;Actinomycetales;Propionibacterineae;Propionibacteriaceae;Propionibacterium;Propionibacterium humerusii;Propionibacterium humerusii HL037PA3;	0	0	0	3	0	0	0	0	0	1	0	0
root;cellular organisms;Bacteria;Actinobacteria <phylum>;Actinobacteria;Actinobacteridae;Actinomycetales;Propionibacterineae;Propionibacteriaceae;Propionibacterium;Propionibacterium humerusii;Propionibacterium humerusii HL044PA1;	0	0	0	7	11	1	0	0	6	3	0	4
root;cellular organisms;Bacteria;Actinobacteria <phylum>;Actinobacteria;Actinobacteridae;Actinomycetales;Propionibacterineae;Propionibacteriaceae;Propionibacterium;Propionibacterium humerusii;Propionibacterium humerusii P08;	112	113	85	26	15	16	11	13	6	3	6	19
root;cellular organisms;Bacteria;Actinobacteria <phylum>;Actinobacteria;Actinobacteridae;Actinomycetales;Propionibacterineae;Propionibacteriaceae;Propionibacterium;Propionibacterium jensenii;	0	3	2	7	1	0	6	3	5	2	5	6
root;cellular organisms;Bacteria;Actinobacteria <phylum>;Actinobacteria;Actinobacteridae;Actinomycetales;Propionibacterineae;Propionibacteriaceae;Propionibacterium;Propionibacterium propionicum;Propionibacterium propionicum F0230a;	6	13	12	10	21	15	17	10	4	16	22	15
root;cellular organisms;Bacteria;Actinobacteria <phylum>;Actinobacteria;Actinobacteridae;Actinomycetales;Propionibacterineae;Propionibacteriaceae;Propionibacterium;Propionibacterium sp. 434-HC2;	9	0	2	2	0	0	0	0	0	0	0	0
root;cellular organisms;Bacteria;Actinobacteria <phylum>;Actinobacteria;Actinobacteridae;Actinomycetales;Propionibacterineae;Propionibacteriaceae;Propionibacterium;Propionibacterium sp. CC003-HC2;	0	0	0	2	0	0	0	0	0	0	0	0
root;cellular organisms;Bacteria;Actinobacteria <phylum>;Actinobacteria;Actinobacteridae;Actinomycetales;Propionibacterineae;Propionibacteriaceae;Propionibacterium;Propionibacterium sp. DORA_15;	0	0	0	1	0	0	0	0	0	0	1	0
root;cellular organisms;Bacteria;Actinobacteria <phylum>;Actinobacteria;Actinobacteridae;Actinomycetales;Propionibacterineae;Propionibacteriaceae;Propionibacterium;Propionibacterium sp. HGH0353;	6338	6280	5250	7953	5716	10873	9514	10295	5969	4511	6740	8072
root;cellular organisms;Bacteria;Actinobacteria <phylum>;Actinobacteria;Actinobacteridae;Actinomycetales;Propionibacterineae;Propionibacteriaceae;Propionibacterium;Propionibacterium sp. KPL1844;	0	2	1	0	0	2	0	2	3	4	2	0
root;cellular organisms;Bacteria;Actinobacteria <phylum>;Actinobacteria;Actinobacteridae;Actinomycetales;Propionibacterineae;Propionibacteriaceae;Propionibacterium;Propionibacterium sp. KPL1849;	4	0	0	1	0	0	0	0	0	0	0	0
root;cellular organisms;Bacteria;Actinobacteria <phylum>;Actinobacteria;Actinobacteridae;Actinomycetales;Propionibacterineae;Propionibacteriaceae;Propionibacterium;Propionibacterium sp. KPL1854;	0	0	0	0	0	0	0	1	0	0	0	0
root;cellular organisms;Bacteria;Actinobacteria <phylum>;Actinobacteria;Actinobacteridae;Actinomycetales;Propionibacterineae;Propionibacteriaceae;Propionibacterium;Propionibacterium sp. KPL2008;	0	5	0	3	0	0	0	0	0	0	0	0
root;cellular organisms;Bacteria;Actinobacteria <phylum>;Actinobacteria;Actinobacteridae;Actinomycetales;Propionibacterineae;Propionibacteriaceae;Propionibacterium;Propionibacterium sp. KPL2009;	0	0	0	0	0	0	0	7	0	0	0	0
root;cellular organisms;Bacteria;Actinobacteria <phylum>;Actinobacteria;Actinobacteridae;Actinomycetales;Propionibacterineae;Propionibacteriaceae;Propionibacterium;Propionibacterium sp. oral taxon 192;Propionibacterium sp. oral taxon 192 str. F0372;	0	5	6	6	6	9	6	3	7	6	10	12
root;cellular organisms;Bacteria;Actinobacteria <phylum>;Actinobacteria;Actinobacteridae;Actinomycetales;Propionibacterineae;Propionibacteriaceae;Propionibacterium;Propionibacterium thoenii;	1	3	2	5	4	5	5	1	7	1	5	16
root;cellular organisms;Bacteria;Actinobacteria <phylum>;Actinobacteria;Actinobacteridae;Actinomycetales;Propionibacterineae;Propionibacteriaceae;Propionimicrobium;Propionimicrobium lymphophilum;Propionimicrobium lymphophilum ACS-093-V-SCH5;	0	2	0	0	0	2	0	0	0	0	0	0
root;cellular organisms;Bacteria;Actinobacteria <phylum>;Actinobacteria;Actinobacteridae;Actinomycetales;Propionibacterineae;Propionibacteriaceae;Propionimicrobium;Propionimicrobium sp. BV2F7;	0	1	0	1	0	0	0	0	0	0	0	0
root;cellular organisms;Bacteria;Actinobacteria <phylum>;Actinobacteria;Actinobacteridae;Actinomycetales;Propionibacterineae;Propionibacteriaceae;unclassified Propionibacteriaceae;Propionibacteriaceae bacterium P6A17;	2	10	7	12	18	7	8	11	5	11	7	16
root;cellular organisms;Bacteria;Actinobacteria <phylum>;Actinobacteria;Actinobacteridae;Actinomycetales;Pseudonocardineae;Pseudonocardiaceae;Actinoalloteichus;Actinoalloteichus cyanogriseus;	4	18	29	7	37	5	14	17	6	10	13	17
root;cellular organisms;Bacteria;Actinobacteria <phylum>;Actinobacteria;Actinobacteridae;Actinomycetales;Pseudonocardineae;Pseudonocardiaceae;Actinoalloteichus;Actinoalloteichus spitiensis;	2	4	16	8	13	2	7	6	5	3	6	8
root;cellular organisms;Bacteria;Actinobacteria <phylum>;Actinobacteria;Actinobacteridae;Actinomycetales;Pseudonocardineae;Pseudonocardiaceae;Actinokineospora;Actinokineospora enzanensis;	13	69	210	82	85	66	79	43	56	41	30	93
root;cellular organisms;Bacteria;Actinobacteria <phylum>;Actinobacteria;Actinobacteridae;Actinomycetales;Pseudonocardineae;Pseudonocardiaceae;Actinokineospora;Actinokineospora inagensis;	12	87	204	87	55	68	102	53	56	51	55	89
root;cellular organisms;Bacteria;Actinobacteria <phylum>;Actinobacteria;Actinobacteridae;Actinomycetales;Pseudonocardineae;Pseudonocardiaceae;Actinokineospora;Actinokineospora sp. EG49;	36	217	412	215	266	139	206	146	170	119	81	249
root;cellular organisms;Bacteria;Actinobacteria <phylum>;Actinobacteria;Actinobacteridae;Actinomycetales;Pseudonocardineae;Pseudonocardiaceae;Actinomycetospora;Actinomycetospora chiangmaiensis;	94	340	325	136	194	163	239	257	240	181	163	426
root;cellular organisms;Bacteria;Actinobacteria <phylum>;Actinobacteria;Actinobacteridae;Actinomycetales;Pseudonocardineae;Pseudonocardiaceae;Actinosynnema;Actinosynnema mirum;Actinosynnema mirum DSM 43827;	34	144	143	72	58	53	122	83	94	74	56	123
root;cellular organisms;Bacteria;Actinobacteria <phylum>;Actinobacteria;Actinobacteridae;Actinomycetales;Pseudonocardineae;Pseudonocardiaceae;Allokutzneria;Allokutzneria albata;	34	103	169	80	89	90	131	59	91	77	73	140
root;cellular organisms;Bacteria;Actinobacteria <phylum>;Actinobacteria;Actinobacteridae;Actinomycetales;Pseudonocardineae;Pseudonocardiaceae;Amycolatopsis;Amycolatopsis alba;	4	47	98	30	15	17	76	16	18	5	16	36
root;cellular organisms;Bacteria;Actinobacteria <phylum>;Actinobacteria;Actinobacteridae;Actinomycetales;Pseudonocardineae;Pseudonocardiaceae;Amycolatopsis;Amycolatopsis azurea;Amycolatopsis azurea DSM 43854;	24	42	72	47	21	44	158	31	52	26	54	42
root;cellular organisms;Bacteria;Actinobacteria <phylum>;Actinobacteria;Actinobacteridae;Actinomycetales;Pseudonocardineae;Pseudonocardiaceae;Amycolatopsis;Amycolatopsis balhimycina;	20	88	108	67	59	42	80	49	48	64	45	69
root;cellular organisms;Bacteria;Actinobacteria <phylum>;Actinobacteria;Actinobacteridae;Actinomycetales;Pseudonocardineae;Pseudonocardiaceae;Amycolatopsis;Amycolatopsis benzoatilytica;	16	23	37	22	20	29	51	24	53	36	16	45
root;cellular organisms;Bacteria;Actinobacteria <phylum>;Actinobacteria;Actinobacteridae;Actinomycetales;Pseudonocardineae;Pseudonocardiaceae;Amycolatopsis;Amycolatopsis decaplanina;Amycolatopsis decaplanina DSM 44594;	1	36	73	53	19	15	112	15	19	7	18	21
root;cellular organisms;Bacteria;Actinobacteria <phylum>;Actinobacteria;Actinobacteridae;Actinomycetales;Pseudonocardineae;Pseudonocardiaceae;Amycolatopsis;Amycolatopsis halophila;Amycolatopsis halophila YIM 93223;	8	7	17	2	8	1	9	11	5	6	4	11
root;cellular organisms;Bacteria;Actinobacteria <phylum>;Actinobacteria;Actinobacteridae;Actinomycetales;Pseudonocardineae;Pseudonocardiaceae;Amycolatopsis;Amycolatopsis japonica;	7	15	58	40	40	28	84	8	9	8	12	16
root;cellular organisms;Bacteria;Actinobacteria <phylum>;Actinobacteria;Actinobacteridae;Actinomycetales;Pseudonocardineae;Pseudonocardiaceae;Amycolatopsis;Amycolatopsis lactamdurans;	0	0	0	1	4	2	0	0	0	0	0	0
root;cellular organisms;Bacteria;Actinobacteria <phylum>;Actinobacteria;Actinobacteridae;Actinomycetales;Pseudonocardineae;Pseudonocardiaceae;Amycolatopsis;Amycolatopsis lurida;Amycolatopsis lurida NRRL 2430;	0	46	56	37	28	14	71	15	13	21	20	21
root;cellular organisms;Bacteria;Actinobacteria <phylum>;Actinobacteria;Actinobacteridae;Actinomycetales;Pseudonocardineae;Pseudonocardiaceae;Amycolatopsis;Amycolatopsis mediterranei;Amycolatopsis mediterranei RB;	0	0	0	1	0	0	0	1	0	0	0	0
root;cellular organisms;Bacteria;Actinobacteria <phylum>;Actinobacteria;Actinobacteridae;Actinomycetales;Pseudonocardineae;Pseudonocardiaceae;Amycolatopsis;Amycolatopsis mediterranei;Amycolatopsis mediterranei S699;	2	6	11	12	5	2	4	5	6	4	0	9
root;cellular organisms;Bacteria;Actinobacteria <phylum>;Actinobacteria;Actinobacteridae;Actinomycetales;Pseudonocardineae;Pseudonocardiaceae;Amycolatopsis;Amycolatopsis mediterranei;Amycolatopsis mediterranei U32;	1	0	1	0	0	0	3	0	1	0	0	0
root;cellular organisms;Bacteria;Actinobacteria <phylum>;Actinobacteria;Actinobacteridae;Actinomycetales;Pseudonocardineae;Pseudonocardiaceae;Amycolatopsis;Amycolatopsis methanolica;Amycolatopsis methanolica 239;	17	29	40	25	41	20	35	26	40	28	25	57
root;cellular organisms;Bacteria;Actinobacteria <phylum>;Actinobacteria;Actinobacteridae;Actinomycetales;Pseudonocardineae;Pseudonocardiaceae;Amycolatopsis;Amycolatopsis nigrescens;	18	80	149	98	67	81	142	53	66	56	48	107
root;cellular organisms;Bacteria;Actinobacteria <phylum>;Actinobacteria;Actinobacteridae;Actinomycetales;Pseudonocardineae;Pseudonocardiaceae;Amycolatopsis;Amycolatopsis orientalis;Amycolatopsis orientalis HCCB10007;	2	7	74	37	7	11	116	11	9	14	13	27
root;cellular organisms;Bacteria;Actinobacteria <phylum>;Actinobacteria;Actinobacteridae;Actinomycetales;Pseudonocardineae;Pseudonocardiaceae;Amycolatopsis;Amycolatopsis orientalis;Amycolatopsis orientalis subsp. vinearia;	0	1	0	0	0	0	0	0	0	0	0	0
root;cellular organisms;Bacteria;Actinobacteria <phylum>;Actinobacteria;Actinobacteridae;Actinomycetales;Pseudonocardineae;Pseudonocardiaceae;Amycolatopsis;Amycolatopsis rifamycinica;	4	48	47	31	29	19	42	33	10	20	19	46
root;cellular organisms;Bacteria;Actinobacteria <phylum>;Actinobacteria;Actinobacteridae;Actinomycetales;Pseudonocardineae;Pseudonocardiaceae;Amycolatopsis;Amycolatopsis saalfeldensis;	0	0	0	0	0	0	1	0	0	0	0	1
root;cellular organisms;Bacteria;Actinobacteria <phylum>;Actinobacteria;Actinobacteridae;Actinomycetales;Pseudonocardineae;Pseudonocardiaceae;Amycolatopsis;Amycolatopsis sp. ATCC 39116;	8	74	101	55	68	53	53	75	74	65	98	122
root;cellular organisms;Bacteria;Actinobacteria <phylum>;Actinobacteria;Actinobacteridae;Actinomycetales;Pseudonocardineae;Pseudonocardiaceae;Amycolatopsis;Amycolatopsis sp. JGI 0001006-E10;	0	0	14	0	5	1	1	0	0	0	1	0
root;cellular organisms;Bacteria;Actinobacteria <phylum>;Actinobacteria;Actinobacteridae;Actinomycetales;Pseudonocardineae;Pseudonocardiaceae;Amycolatopsis;Amycolatopsis sp. MJM2582;	2	8	37	2	8	5	19	5	2	1	5	4
root;cellular organisms;Bacteria;Actinobacteria <phylum>;Actinobacteria;Actinobacteridae;Actinomycetales;Pseudonocardineae;Pseudonocardiaceae;Amycolatopsis;Amycolatopsis sulphurea;	0	0	0	0	0	2	0	0	0	0	0	0
root;cellular organisms;Bacteria;Actinobacteria <phylum>;Actinobacteria;Actinobacteridae;Actinomycetales;Pseudonocardineae;Pseudonocardiaceae;Amycolatopsis;Amycolatopsis taiwanensis;	22	81	155	37	80	33	87	40	54	60	52	75
root;cellular organisms;Bacteria;Actinobacteria <phylum>;Actinobacteria;Actinobacteridae;Actinomycetales;Pseudonocardineae;Pseudonocardiaceae;Amycolatopsis;Amycolatopsis thermoflava;	4	17	35	13	9	17	11	25	14	18	22	30
root;cellular organisms;Bacteria;Actinobacteria <phylum>;Actinobacteria;Actinobacteridae;Actinomycetales;Pseudonocardineae;Pseudonocardiaceae;Amycolatopsis;Amycolatopsis vancoresmycina;Amycolatopsis vancoresmycina DSM 44592;	15	26	67	39	25	12	48	20	22	25	21	34
root;cellular organisms;Bacteria;Actinobacteria <phylum>;Actinobacteria;Actinobacteridae;Actinomycetales;Pseudonocardineae;Pseudonocardiaceae;Amycolatopsis;environmental samples <Amycolatopsis>;uncultured Amycolatopsis sp.;	0	0	0	0	0	2	0	0	0	1	0	0
root;cellular organisms;Bacteria;Actinobacteria <phylum>;Actinobacteria;Actinobacteridae;Actinomycetales;Pseudonocardineae;Pseudonocardiaceae;Goodfellowiella;Goodfellowiella coeruleoviolacea;	0	1	0	0	0	0	0	0	0	0	0	0
root;cellular organisms;Bacteria;Actinobacteria <phylum>;Actinobacteria;Actinobacteridae;Actinomycetales;Pseudonocardineae;Pseudonocardiaceae;Kibdelosporangium;Kibdelosporangium aridum;	0	0	5	0	0	0	1	0	0	0	0	0
root;cellular organisms;Bacteria;Actinobacteria <phylum>;Actinobacteria;Actinobacteridae;Actinomycetales;Pseudonocardineae;Pseudonocardiaceae;Kibdelosporangium;Kibdelosporangium sp. MJ126-NF4;	3	0	0	0	1	2	2	0	0	7	0	1
root;cellular organisms;Bacteria;Actinobacteria <phylum>;Actinobacteria;Actinobacteridae;Actinomycetales;Pseudonocardineae;Pseudonocardiaceae;Kutzneria;Kutzneria albida;Kutzneria albida DSM 43870;	12	135	213	79	83	86	131	87	96	75	64	136
root;cellular organisms;Bacteria;Actinobacteria <phylum>;Actinobacteria;Actinobacteridae;Actinomycetales;Pseudonocardineae;Pseudonocardiaceae;Kutzneria;Kutzneria sp. 744;	25205	30719	24513	29415	23114	39290	53378	45833	24846	21167	32404	35615
root;cellular organisms;Bacteria;Actinobacteria <phylum>;Actinobacteria;Actinobacteridae;Actinomycetales;Pseudonocardineae;Pseudonocardiaceae;Lechevalieria;Lechevalieria aerocolonigenes;	249	2436	2417	1500	847	1023	2224	1523	1352	1146	1370	1281
root;cellular organisms;Bacteria;Actinobacteria <phylum>;Actinobacteria;Actinobacteridae;Actinomycetales;Pseudonocardineae;Pseudonocardiaceae;Lechevalieria;Lechevalieria sp. NRRL S-836;	6	0	0	0	9	0	2	0	6	6	0	1
root;cellular organisms;Bacteria;Actinobacteria <phylum>;Actinobacteria;Actinobacteridae;Actinomycetales;Pseudonocardineae;Pseudonocardiaceae;Lentzea;Lentzea albidocapillata;	161	2122	1488	806	513	494	1413	925	748	512	736	828
root;cellular organisms;Bacteria;Actinobacteria <phylum>;Actinobacteria;Actinobacteridae;Actinomycetales;Pseudonocardineae;Pseudonocardiaceae;Prauserella;Prauserella rugosa;	12	21	36	12	6	16	9	18	22	31	19	47
root;cellular organisms;Bacteria;Actinobacteria <phylum>;Actinobacteria;Actinobacteridae;Actinomycetales;Pseudonocardineae;Pseudonocardiaceae;Pseudonocardia;environmental samples <Actinobispora>;uncultured Pseudonocardia sp.;	3	16	21	9	4	1	14	9	4	3	4	9
root;cellular organisms;Bacteria;Actinobacteria <phylum>;Actinobacteria;Actinobacteridae;Actinomycetales;Pseudonocardineae;Pseudonocardiaceae;Pseudonocardia;Pseudonocardia acaciae;	109	360	526	236	318	225	400	331	272	190	263	484
root;cellular organisms;Bacteria;Actinobacteria <phylum>;Actinobacteria;Actinobacteridae;Actinomycetales;Pseudonocardineae;Pseudonocardiaceae;Pseudonocardia;Pseudonocardia alni;	0	0	0	0	0	0	0	0	0	0	0	1
root;cellular organisms;Bacteria;Actinobacteria <phylum>;Actinobacteria;Actinobacteridae;Actinomycetales;Pseudonocardineae;Pseudonocardiaceae;Pseudonocardia;Pseudonocardia asaccharolytica;	295	941	1149	610	648	601	963	906	724	596	847	1543
root;cellular organisms;Bacteria;Actinobacteria <phylum>;Actinobacteria;Actinobacteridae;Actinomycetales;Pseudonocardineae;Pseudonocardiaceae;Pseudonocardia;Pseudonocardia aurantiaca;	0	0	1	0	0	1	0	0	0	1	0	0
root;cellular organisms;Bacteria;Actinobacteria <phylum>;Actinobacteria;Actinobacteridae;Actinomycetales;Pseudonocardineae;Pseudonocardiaceae;Pseudonocardia;Pseudonocardia autotrophica;	0	0	1	0	0	0	0	0	0	2	0	0
root;cellular organisms;Bacteria;Actinobacteria <phylum>;Actinobacteria;Actinobacteridae;Actinomycetales;Pseudonocardineae;Pseudonocardiaceae;Pseudonocardia;Pseudonocardia chloroethenivorans;	0	0	0	0	0	0	1	0	0	0	0	0
root;cellular organisms;Bacteria;Actinobacteria <phylum>;Actinobacteria;Actinobacteridae;Actinomycetales;Pseudonocardineae;Pseudonocardiaceae;Pseudonocardia;Pseudonocardia compacta;	0	0	0	0	0	0	0	0	1	0	0	0
root;cellular organisms;Bacteria;Actinobacteria <phylum>;Actinobacteria;Actinobacteridae;Actinomycetales;Pseudonocardineae;Pseudonocardiaceae;Pseudonocardia;Pseudonocardia dioxanivorans;Pseudonocardia dioxanivorans CB1190;	285	1179	1406	709	892	672	1013	944	816	748	795	1582
root;cellular organisms;Bacteria;Actinobacteria <phylum>;Actinobacteria;Actinobacteridae;Actinomycetales;Pseudonocardineae;Pseudonocardiaceae;Pseudonocardia;Pseudonocardia halophobica;	0	0	4	1	0	1	0	0	0	0	0	0
root;cellular organisms;Bacteria;Actinobacteria <phylum>;Actinobacteria;Actinobacteridae;Actinomycetales;Pseudonocardineae;Pseudonocardiaceae;Pseudonocardia;Pseudonocardia saturnea;	0	0	0	0	0	0	4	0	0	0	1	1
root;cellular organisms;Bacteria;Actinobacteria <phylum>;Actinobacteria;Actinobacteridae;Actinomycetales;Pseudonocardineae;Pseudonocardiaceae;Pseudonocardia;Pseudonocardia sp. ENV478;	0	0	0	0	2	0	0	0	0	0	0	0
root;cellular organisms;Bacteria;Actinobacteria <phylum>;Actinobacteria;Actinobacteridae;Actinomycetales;Pseudonocardineae;Pseudonocardiaceae;Pseudonocardia;Pseudonocardia sp. Gsoil1536;	0	0	0	0	0	0	2	0	0	0	0	0
root;cellular organisms;Bacteria;Actinobacteria <phylum>;Actinobacteria;Actinobacteridae;Actinomycetales;Pseudonocardineae;Pseudonocardiaceae;Pseudonocardia;Pseudonocardia sp. P1;	69	323	341	202	170	156	246	175	200	223	191	338
root;cellular organisms;Bacteria;Actinobacteria <phylum>;Actinobacteria;Actinobacteridae;Actinomycetales;Pseudonocardineae;Pseudonocardiaceae;Pseudonocardia;Pseudonocardia sp. TY-7;	0	0	0	0	2	3	0	0	1	0	5	5
root;cellular organisms;Bacteria;Actinobacteria <phylum>;Actinobacteria;Actinobacteridae;Actinomycetales;Pseudonocardineae;Pseudonocardiaceae;Pseudonocardia;Pseudonocardia sp. W101;	0	0	0	0	0	0	1	0	0	0	0	1
root;cellular organisms;Bacteria;Actinobacteria <phylum>;Actinobacteria;Actinobacteridae;Actinomycetales;Pseudonocardineae;Pseudonocardiaceae;Pseudonocardia;Pseudonocardia spinosispora;	26	179	265	79	119	93	150	111	125	116	128	245
root;cellular organisms;Bacteria;Actinobacteria <phylum>;Actinobacteria;Actinobacteridae;Actinomycetales;Pseudonocardineae;Pseudonocardiaceae;Pseudonocardia;Pseudonocardia sulfidoxydans;	0	0	1	0	0	0	0	0	1	0	0	0
root;cellular organisms;Bacteria;Actinobacteria <phylum>;Actinobacteria;Actinobacteridae;Actinomycetales;Pseudonocardineae;Pseudonocardiaceae;Pseudonocardia;Pseudonocardia tetrahydrofuranoxydans;	0	0	0	1	0	0	0	0	1	0	0	0
root;cellular organisms;Bacteria;Actinobacteria <phylum>;Actinobacteria;Actinobacteridae;Actinomycetales;Pseudonocardineae;Pseudonocardiaceae;Pseudonocardia;Pseudonocardia thermophila;	0	0	0	0	0	0	1	0	1	1	0	0
root;cellular organisms;Bacteria;Actinobacteria <phylum>;Actinobacteria;Actinobacteridae;Actinomycetales;Pseudonocardineae;Pseudonocardiaceae;Saccharomonospora;environmental samples <Saccharomonospora>;uncultured Saccharomonospora sp.;	0	0	1	0	0	1	0	0	0	2	0	0
root;cellular organisms;Bacteria;Actinobacteria <phylum>;Actinobacteria;Actinobacteridae;Actinomycetales;Pseudonocardineae;Pseudonocardiaceae;Saccharomonospora;Saccharomonospora azurea;Saccharomonospora azurea NA-128;	0	3	6	0	3	2	1	0	0	4	1	4
root;cellular organisms;Bacteria;Actinobacteria <phylum>;Actinobacteria;Actinobacteridae;Actinomycetales;Pseudonocardineae;Pseudonocardiaceae;Saccharomonospora;Saccharomonospora azurea;Saccharomonospora azurea SZMC 14600;	0	0	1	2	8	3	1	0	1	3	0	3
root;cellular organisms;Bacteria;Actinobacteria <phylum>;Actinobacteria;Actinobacteridae;Actinomycetales;Pseudonocardineae;Pseudonocardiaceae;Saccharomonospora;Saccharomonospora cyanea;Saccharomonospora cyanea NA-134;	13	18	24	19	19	14	21	10	15	16	11	35
root;cellular organisms;Bacteria;Actinobacteria <phylum>;Actinobacteria;Actinobacteridae;Actinomycetales;Pseudonocardineae;Pseudonocardiaceae;Saccharomonospora;Saccharomonospora glauca;Saccharomonospora glauca K62;	1	24	50	15	5	5	9	18	3	10	10	13
root;cellular organisms;Bacteria;Actinobacteria <phylum>;Actinobacteria;Actinobacteridae;Actinomycetales;Pseudonocardineae;Pseudonocardiaceae;Saccharomonospora;Saccharomonospora halophila;	1	1	5	7	2	2	4	3	7	2	2	5
root;cellular organisms;Bacteria;Actinobacteria <phylum>;Actinobacteria;Actinobacteridae;Actinomycetales;Pseudonocardineae;Pseudonocardiaceae;Saccharomonospora;Saccharomonospora marina;Saccharomonospora marina XMU15;	23	65	150	46	80	68	98	57	82	39	75	90
root;cellular organisms;Bacteria;Actinobacteria <phylum>;Actinobacteria;Actinobacteridae;Actinomycetales;Pseudonocardineae;Pseudonocardiaceae;Saccharomonospora;Saccharomonospora paurometabolica;	7	2	7	3	6	3	2	3	8	7	10	12
root;cellular organisms;Bacteria;Actinobacteria <phylum>;Actinobacteria;Actinobacteridae;Actinomycetales;Pseudonocardineae;Pseudonocardiaceae;Saccharomonospora;Saccharomonospora saliphila;	3	19	7	9	12	12	8	9	16	17	8	17
root;cellular organisms;Bacteria;Actinobacteria <phylum>;Actinobacteria;Actinobacteridae;Actinomycetales;Pseudonocardineae;Pseudonocardiaceae;Saccharomonospora;Saccharomonospora sp. CNQ490;	14	14	38	10	7	26	19	21	10	21	9	38
root;cellular organisms;Bacteria;Actinobacteria <phylum>;Actinobacteria;Actinobacteridae;Actinomycetales;Pseudonocardineae;Pseudonocardiaceae;Saccharomonospora;Saccharomonospora viridis;Saccharomonospora viridis DSM 43017;	10	23	43	23	13	19	31	16	35	26	20	35
root;cellular organisms;Bacteria;Actinobacteria <phylum>;Actinobacteria;Actinobacteridae;Actinomycetales;Pseudonocardineae;Pseudonocardiaceae;Saccharomonospora;Saccharomonospora xinjiangensis;Saccharomonospora xinjiangensis XJ-54;	7	24	21	10	4	8	16	20	5	13	6	21
root;cellular organisms;Bacteria;Actinobacteria <phylum>;Actinobacteria;Actinobacteridae;Actinomycetales;Pseudonocardineae;Pseudonocardiaceae;Saccharopolyspora;environmental samples <Saccharopolyspora>;uncultured Saccharopolyspora sp.;	0	0	0	0	0	0	0	0	3	0	0	1
root;cellular organisms;Bacteria;Actinobacteria <phylum>;Actinobacteria;Actinobacteridae;Actinomycetales;Pseudonocardineae;Pseudonocardiaceae;Saccharopolyspora;Saccharopolyspora erythraea;Saccharopolyspora erythraea D;	12	0	4	2	1	3	13	11	9	3	6	8
root;cellular organisms;Bacteria;Actinobacteria <phylum>;Actinobacteria;Actinobacteridae;Actinomycetales;Pseudonocardineae;Pseudonocardiaceae;Saccharopolyspora;Saccharopolyspora erythraea;Saccharopolyspora erythraea NRRL 2338;	7	17	8	11	7	7	12	7	12	7	8	9
root;cellular organisms;Bacteria;Actinobacteria <phylum>;Actinobacteria;Actinobacteridae;Actinomycetales;Pseudonocardineae;Pseudonocardiaceae;Saccharopolyspora;Saccharopolyspora rectivirgula;	2	12	38	37	28	14	49	56	41	25	28	49
root;cellular organisms;Bacteria;Actinobacteria <phylum>;Actinobacteria;Actinobacteridae;Actinomycetales;Pseudonocardineae;Pseudonocardiaceae;Saccharopolyspora;Saccharopolyspora sp.;	0	0	0	0	0	0	1	0	0	0	0	0
root;cellular organisms;Bacteria;Actinobacteria <phylum>;Actinobacteria;Actinobacteridae;Actinomycetales;Pseudonocardineae;Pseudonocardiaceae;Saccharopolyspora;Saccharopolyspora spinosa;Saccharopolyspora spinosa NRRL 18395;	0	5	0	0	1	2	2	2	2	5	4	3
root;cellular organisms;Bacteria;Actinobacteria <phylum>;Actinobacteria;Actinobacteridae;Actinomycetales;Pseudonocardineae;Pseudonocardiaceae;Saccharothrix;Saccharothrix espanaensis;Saccharothrix espanaensis DSM 44229;	139	451	459	227	321	211	584	413	202	284	265	393
root;cellular organisms;Bacteria;Actinobacteria <phylum>;Actinobacteria;Actinobacteridae;Actinomycetales;Pseudonocardineae;Pseudonocardiaceae;Saccharothrix;Saccharothrix mutabilis;Saccharothrix mutabilis subsp. capreolus;	0	0	0	0	1	1	1	0	0	0	0	0
root;cellular organisms;Bacteria;Actinobacteria <phylum>;Actinobacteria;Actinobacteridae;Actinomycetales;Pseudonocardineae;Pseudonocardiaceae;Saccharothrix;Saccharothrix sp. NRRL B-16348;	0	0	0	0	0	1	0	1	0	0	0	0
root;cellular organisms;Bacteria;Actinobacteria <phylum>;Actinobacteria;Actinobacteridae;Actinomycetales;Pseudonocardineae;Pseudonocardiaceae;Saccharothrix;Saccharothrix variisporea;	0	0	0	0	0	0	2	0	0	0	0	0
root;cellular organisms;Bacteria;Actinobacteria <phylum>;Actinobacteria;Actinobacteridae;Actinomycetales;Pseudonocardineae;Pseudonocardiaceae;Sciscionella;Sciscionella marina;	5	23	25	13	7	11	32	33	17	22	19	49
root;cellular organisms;Bacteria;Actinobacteria <phylum>;Actinobacteria;Actinobacteridae;Actinomycetales;Pseudonocardineae;Pseudonocardiaceae;Sciscionella;Sciscionella sp. SE31;	6	25	50	28	49	29	68	33	28	25	18	32
root;cellular organisms;Bacteria;Actinobacteria <phylum>;Actinobacteria;Actinobacteridae;Actinomycetales;Pseudonocardineae;Pseudonocardiaceae;Streptoalloteichus;Streptoalloteichus hindustanus;	0	0	0	0	0	0	1	0	0	0	0	0
root;cellular organisms;Bacteria;Actinobacteria <phylum>;Actinobacteria;Actinobacteridae;Actinomycetales;Pseudonocardineae;Pseudonocardiaceae;Streptoalloteichus;Streptoalloteichus sp. ATCC 53650;	0	1	0	0	0	2	2	0	0	0	0	4
root;cellular organisms;Bacteria;Actinobacteria <phylum>;Actinobacteria;Actinobacteridae;Actinomycetales;Pseudonocardineae;Pseudonocardiaceae;Streptoalloteichus;Streptoalloteichus tenebrarius;	0	13	0	0	1	1	1	1	1	0	2	0
root;cellular organisms;Bacteria;Actinobacteria <phylum>;Actinobacteria;Actinobacteridae;Actinomycetales;Pseudonocardineae;Pseudonocardiaceae;Thermobispora;Thermobispora bispora;Thermobispora bispora DSM 43833;	4	42	40	29	29	27	31	20	36	25	31	37
root;cellular organisms;Bacteria;Actinobacteria <phylum>;Actinobacteria;Actinobacteridae;Actinomycetales;Pseudonocardineae;Pseudonocardiaceae;Thermocrispum;Thermocrispum agreste;	4	8	34	32	14	25	23	8	18	24	18	30
root;cellular organisms;Bacteria;Actinobacteria <phylum>;Actinobacteria;Actinobacteridae;Actinomycetales;Pseudonocardineae;Pseudonocardiaceae;Thermocrispum;Thermocrispum municipale;	3	34	33	22	26	28	49	25	32	17	39	45
root;cellular organisms;Bacteria;Actinobacteria <phylum>;Actinobacteria;Actinobacteridae;Actinomycetales;Streptomycineae;Streptomycetaceae;Kitasatospora;Kitasatospora cheerisanensis;Kitasatospora cheerisanensis KCTC 2395;	3	16	48	24	6	11	14	19	21	12	14	28
root;cellular organisms;Bacteria;Actinobacteria <phylum>;Actinobacteria;Actinobacteridae;Actinomycetales;Streptomycineae;Streptomycetaceae;Kitasatospora;Kitasatospora griseola;	0	4	30	0	0	3	0	0	0	0	0	0
root;cellular organisms;Bacteria;Actinobacteria <phylum>;Actinobacteria;Actinobacteridae;Actinomycetales;Streptomycineae;Streptomycetaceae;Kitasatospora;Kitasatospora setae;Kitasatospora setae KM-6054;	10	11	34	16	6	6	8	8	9	10	15	17
root;cellular organisms;Bacteria;Actinobacteria <phylum>;Actinobacteria;Actinobacteridae;Actinomycetales;Streptomycineae;Streptomycetaceae;Kitasatospora;Kitasatospora sp. NRRL B-11411;	2	0	5	2	2	3	8	8	3	2	4	4
root;cellular organisms;Bacteria;Actinobacteria <phylum>;Actinobacteria;Actinobacteridae;Actinomycetales;Streptomycineae;Streptomycetaceae;Streptacidiphilus;Streptacidiphilus jeojiense;	9	49	48	34	55	29	44	55	28	21	35	44
root;cellular organisms;Bacteria;Actinobacteria <phylum>;Actinobacteria;Actinobacteridae;Actinomycetales;Streptomycineae;Streptomycetaceae;Streptomyces;Candidatus Streptomyces philanthi;	0	0	2	0	0	0	0	0	0	1	0	0
root;cellular organisms;Bacteria;Actinobacteria <phylum>;Actinobacteria;Actinobacteridae;Actinomycetales;Streptomycineae;Streptomycetaceae;Streptomyces;environmental samples <Streptomycetes>;uncultured Streptomyces sp.;	2	1	0	6	1	2	5	2	7	5	0	4
root;cellular organisms;Bacteria;Actinobacteria <phylum>;Actinobacteria;Actinobacteridae;Actinomycetales;Streptomycineae;Streptomycetaceae;Streptomyces;Streptomyces achromogenes;Streptomyces achromogenes subsp. rubradiris;	0	0	0	0	0	0	0	0	0	0	0	2
root;cellular organisms;Bacteria;Actinobacteria <phylum>;Actinobacteria;Actinobacteridae;Actinomycetales;Streptomycineae;Streptomycetaceae;Streptomyces;Streptomyces acidiscabies;	10	17	52	31	21	14	37	24	25	14	44	51
root;cellular organisms;Bacteria;Actinobacteria <phylum>;Actinobacteria;Actinobacteridae;Actinomycetales;Streptomycineae;Streptomycetaceae;Streptomyces;Streptomyces actuosus;	0	1	0	0	0	0	0	0	0	0	0	0
root;cellular organisms;Bacteria;Actinobacteria <phylum>;Actinobacteria;Actinobacteridae;Actinomycetales;Streptomycineae;Streptomycetaceae;Streptomyces;Streptomyces afghaniensis;Streptomyces afghaniensis 772;	15	105	120	96	60	56	103	135	59	44	97	168
root;cellular organisms;Bacteria;Actinobacteria <phylum>;Actinobacteria;Actinobacteridae;Actinomycetales;Streptomycineae;Streptomycetaceae;Streptomyces;Streptomyces albaduncus;	0	0	0	0	0	0	0	0	1	0	0	0
root;cellular organisms;Bacteria;Actinobacteria <phylum>;Actinobacteria;Actinobacteridae;Actinomycetales;Streptomycineae;Streptomycetaceae;Streptomyces;Streptomyces albidoflavus group;Streptomyces albidoflavus;	0	1	0	0	0	0	0	0	0	0	0	0
root;cellular organisms;Bacteria;Actinobacteria <phylum>;Actinobacteria;Actinobacteridae;Actinomycetales;Streptomycineae;Streptomycetaceae;Streptomyces;Streptomyces albidoflavus group;Streptomyces coelicolor;Streptomyces coelicolor A3(2);	2	16	40	17	14	4	21	21	16	20	26	51
root;cellular organisms;Bacteria;Actinobacteria <phylum>;Actinobacteria;Actinobacteridae;Actinomycetales;Streptomycineae;Streptomycetaceae;Streptomyces;Streptomyces albulus;Streptomyces albulus CCRC 11814;	1	9	3	2	2	4	4	5	0	0	1	3
root;cellular organisms;Bacteria;Actinobacteria <phylum>;Actinobacteria;Actinobacteridae;Actinomycetales;Streptomycineae;Streptomycetaceae;Streptomyces;Streptomyces albulus;Streptomyces albulus PD-1;	2	2	0	3	7	3	2	6	1	3	4	5
root;cellular organisms;Bacteria;Actinobacteria <phylum>;Actinobacteria;Actinobacteridae;Actinomycetales;Streptomycineae;Streptomycetaceae;Streptomyces;Streptomyces albus;Streptomyces albus J1074;	8	27	25	40	42	40	19	52	28	10	35	25
root;cellular organisms;Bacteria;Actinobacteria <phylum>;Actinobacteria;Actinobacteridae;Actinomycetales;Streptomycineae;Streptomycetaceae;Streptomyces;Streptomyces albus;Streptomyces albus subsp. albus;	0	0	0	0	0	2	0	0	0	1	0	0
root;cellular organisms;Bacteria;Actinobacteria <phylum>;Actinobacteria;Actinobacteridae;Actinomycetales;Streptomycineae;Streptomycetaceae;Streptomyces;Streptomyces ambofaciens;Streptomyces ambofaciens ATCC 23877;	0	2	13	5	4	2	10	4	2	4	14	2
root;cellular organisms;Bacteria;Actinobacteria <phylum>;Actinobacteria;Actinobacteridae;Actinomycetales;Streptomycineae;Streptomycetaceae;Streptomyces;Streptomyces antibioticus;	0	0	0	2	0	0	0	0	0	0	0	0
root;cellular organisms;Bacteria;Actinobacteria <phylum>;Actinobacteria;Actinobacteridae;Actinomycetales;Streptomycineae;Streptomycetaceae;Streptomyces;Streptomyces arenae;	0	0	0	0	0	0	1	0	0	0	0	0
root;cellular organisms;Bacteria;Actinobacteria <phylum>;Actinobacteria;Actinobacteridae;Actinomycetales;Streptomycineae;Streptomycetaceae;Streptomyces;Streptomyces arginensis;	0	7	13	1	0	5	7	9	1	2	4	13
root;cellular organisms;Bacteria;Actinobacteria <phylum>;Actinobacteria;Actinobacteridae;Actinomycetales;Streptomycineae;Streptomycetaceae;Streptomyces;Streptomyces aurantiacus;Streptomyces aurantiacus JA 4570;	14	19	92	55	20	42	61	68	32	39	52	111
root;cellular organisms;Bacteria;Actinobacteria <phylum>;Actinobacteria;Actinobacteridae;Actinomycetales;Streptomycineae;Streptomycetaceae;Streptomyces;Streptomyces auratus;Streptomyces auratus AGR0001;	8	23	65	48	26	29	37	50	24	27	31	57
root;cellular organisms;Bacteria;Actinobacteria <phylum>;Actinobacteria;Actinobacteridae;Actinomycetales;Streptomycineae;Streptomycetaceae;Streptomyces;Streptomyces aureocirculatus;	6	18	14	26	15	8	5	3	13	9	10	22
root;cellular organisms;Bacteria;Actinobacteria <phylum>;Actinobacteria;Actinobacteridae;Actinomycetales;Streptomycineae;Streptomycetaceae;Streptomyces;Streptomyces aureofaciens;	1	5	5	6	10	6	18	20	8	4	10	15
root;cellular organisms;Bacteria;Actinobacteria <phylum>;Actinobacteria;Actinobacteridae;Actinomycetales;Streptomycineae;Streptomycetaceae;Streptomyces;Streptomyces aureus;	0	0	0	0	0	0	0	1	0	0	0	0
root;cellular organisms;Bacteria;Actinobacteria <phylum>;Actinobacteria;Actinobacteridae;Actinomycetales;Streptomycineae;Streptomycetaceae;Streptomyces;Streptomyces avellaneus;	0	0	0	0	1	1	0	0	0	0	4	0
root;cellular organisms;Bacteria;Actinobacteria <phylum>;Actinobacteria;Actinobacteridae;Actinomycetales;Streptomycineae;Streptomycetaceae;Streptomyces;Streptomyces avermitilis;Streptomyces avermitilis MA-4680 = NBRC 14893;	8	89	92	75	48	43	74	65	46	27	68	92
root;cellular organisms;Bacteria;Actinobacteria <phylum>;Actinobacteria;Actinobacteridae;Actinomycetales;Streptomycineae;Streptomycetaceae;Streptomyces;Streptomyces bernensis;	0	10	2	6	9	0	11	4	16	28	20	10
root;cellular organisms;Bacteria;Actinobacteria <phylum>;Actinobacteria;Actinobacteridae;Actinomycetales;Streptomycineae;Streptomycetaceae;Streptomyces;Streptomyces bicolor;	6	9	41	13	17	12	10	28	31	16	15	27
root;cellular organisms;Bacteria;Actinobacteria <phylum>;Actinobacteria;Actinobacteridae;Actinomycetales;Streptomycineae;Streptomycetaceae;Streptomyces;Streptomyces bikiniensis;	3	6	7	8	16	15	5	20	9	6	5	10
root;cellular organisms;Bacteria;Actinobacteria <phylum>;Actinobacteria;Actinobacteridae;Actinomycetales;Streptomycineae;Streptomycetaceae;Streptomyces;Streptomyces bingchenggensis;Streptomyces bingchenggensis BCW-1;	8	46	45	38	20	23	66	30	24	33	40	73
root;cellular organisms;Bacteria;Actinobacteria <phylum>;Actinobacteria;Actinobacteridae;Actinomycetales;Streptomycineae;Streptomycetaceae;Streptomyces;Streptomyces bottropensis;Streptomyces bottropensis ATCC 25435;	804	1176	1127	2105	1094	1791	1086	815	699	426	787	730
root;cellular organisms;Bacteria;Actinobacteria <phylum>;Actinobacteria;Actinobacteridae;Actinomycetales;Streptomycineae;Streptomycetaceae;Streptomyces;Streptomyces brasiliensis;	0	0	0	0	0	0	3	0	0	0	0	0
root;cellular organisms;Bacteria;Actinobacteria <phylum>;Actinobacteria;Actinobacteridae;Actinomycetales;Streptomycineae;Streptomycetaceae;Streptomyces;Streptomyces canus;	13	16	36	21	37	5	49	38	9	11	33	45
root;cellular organisms;Bacteria;Actinobacteria <phylum>;Actinobacteria;Actinobacteridae;Actinomycetales;Streptomycineae;Streptomycetaceae;Streptomyces;Streptomyces capuensis;	0	0	0	0	0	1	0	0	0	0	2	1
root;cellular organisms;Bacteria;Actinobacteria <phylum>;Actinobacteria;Actinobacteridae;Actinomycetales;Streptomycineae;Streptomycetaceae;Streptomyces;Streptomyces carzinostaticus;Streptomyces carzinostaticus subsp. neocarzinostaticus;	0	0	0	0	1	0	0	0	2	0	0	0
root;cellular organisms;Bacteria;Actinobacteria <phylum>;Actinobacteria;Actinobacteridae;Actinomycetales;Streptomycineae;Streptomycetaceae;Streptomyces;Streptomyces catenulae;	1	22	15	13	18	4	13	4	7	9	23	17
root;cellular organisms;Bacteria;Actinobacteria <phylum>;Actinobacteria;Actinobacteridae;Actinomycetales;Streptomycineae;Streptomycetaceae;Streptomyces;Streptomyces cattleya;Streptomyces cattleya NRRL 8057 = DSM 46488;	30	97	96	72	71	71	70	97	60	50	49	80
root;cellular organisms;Bacteria;Actinobacteria <phylum>;Actinobacteria;Actinobacteridae;Actinomycetales;Streptomycineae;Streptomycetaceae;Streptomyces;Streptomyces cellulosae;	4	22	29	4	7	12	22	20	21	12	15	31
root;cellular organisms;Bacteria;Actinobacteria <phylum>;Actinobacteria;Actinobacteridae;Actinomycetales;Streptomycineae;Streptomycetaceae;Streptomyces;Streptomyces chartreusis;	2	16	22	18	10	17	6	15	6	8	18	24
root;cellular organisms;Bacteria;Actinobacteria <phylum>;Actinobacteria;Actinobacteridae;Actinomycetales;Streptomycineae;Streptomycetaceae;Streptomyces;Streptomyces chattanoogensis;	0	0	0	0	0	0	0	0	0	3	0	0
root;cellular organisms;Bacteria;Actinobacteria <phylum>;Actinobacteria;Actinobacteridae;Actinomycetales;Streptomycineae;Streptomycetaceae;Streptomyces;Streptomyces chromofuscus;	0	0	0	0	0	1	1	1	0	0	0	2
root;cellular organisms;Bacteria;Actinobacteria <phylum>;Actinobacteria;Actinobacteridae;Actinomycetales;Streptomycineae;Streptomycetaceae;Streptomyces;Streptomyces cinnamoneus group;Streptomyces cinnamoneus;	0	0	0	0	1	0	0	0	0	0	2	0
root;cellular organisms;Bacteria;Actinobacteria <phylum>;Actinobacteria;Actinobacteridae;Actinomycetales;Streptomycineae;Streptomycetaceae;Streptomyces;Streptomyces clavuligerus;Streptomyces clavuligerus ATCC 27064;	93	260	419	327	239	236	221	257	211	124	337	370
root;cellular organisms;Bacteria;Actinobacteria <phylum>;Actinobacteria;Actinobacteridae;Actinomycetales;Streptomycineae;Streptomycetaceae;Streptomyces;Streptomyces coelicoflavus;Streptomyces coelicoflavus ZG0656;	1	28	16	8	5	11	9	9	9	13	14	16
root;cellular organisms;Bacteria;Actinobacteria <phylum>;Actinobacteria;Actinobacteridae;Actinomycetales;Streptomycineae;Streptomycetaceae;Streptomyces;Streptomyces collinus;Streptomyces collinus Tu 365;	3	30	26	23	10	19	7	10	19	14	16	25
root;cellular organisms;Bacteria;Actinobacteria <phylum>;Actinobacteria;Actinobacteridae;Actinomycetales;Streptomycineae;Streptomycetaceae;Streptomyces;Streptomyces cyaneogriseus;Streptomyces cyaneogriseus subsp. noncyanogenus;	0	1	0	0	0	0	0	0	0	0	0	0
root;cellular organisms;Bacteria;Actinobacteria <phylum>;Actinobacteria;Actinobacteridae;Actinomycetales;Streptomycineae;Streptomycetaceae;Streptomyces;Streptomyces davawensis;Streptomyces davawensis JCM 4913;	34	88	95	106	105	62	140	117	127	85	94	113
root;cellular organisms;Bacteria;Actinobacteria <phylum>;Actinobacteria;Actinobacteridae;Actinomycetales;Streptomycineae;Streptomycetaceae;Streptomyces;Streptomyces decoyicus;	4	5	1	4	0	5	5	0	2	1	10	6
root;cellular organisms;Bacteria;Actinobacteria <phylum>;Actinobacteria;Actinobacteridae;Actinomycetales;Streptomycineae;Streptomycetaceae;Streptomyces;Streptomyces diastatochromogenes;	6	0	0	0	1	0	0	0	0	0	0	0
root;cellular organisms;Bacteria;Actinobacteria <phylum>;Actinobacteria;Actinobacteridae;Actinomycetales;Streptomycineae;Streptomycetaceae;Streptomyces;Streptomyces durhamensis;	5	11	8	5	4	5	16	14	26	7	16	26
root;cellular organisms;Bacteria;Actinobacteria <phylum>;Actinobacteria;Actinobacteridae;Actinomycetales;Streptomycineae;Streptomycetaceae;Streptomyces;Streptomyces echinatus;	0	0	0	0	0	0	0	0	1	0	0	0
root;cellular organisms;Bacteria;Actinobacteria <phylum>;Actinobacteria;Actinobacteridae;Actinomycetales;Streptomycineae;Streptomycetaceae;Streptomyces;Streptomyces erythrochromogenes;	1	4	6	12	12	4	23	11	16	5	11	20
root;cellular organisms;Bacteria;Actinobacteria <phylum>;Actinobacteria;Actinobacteridae;Actinomycetales;Streptomycineae;Streptomycetaceae;Streptomyces;Streptomyces eurythermus;	0	0	0	6	0	0	0	0	0	0	0	0
root;cellular organisms;Bacteria;Actinobacteria <phylum>;Actinobacteria;Actinobacteridae;Actinomycetales;Streptomycineae;Streptomycetaceae;Streptomyces;Streptomyces exfoliatus;	7	46	53	60	38	31	20	20	28	8	52	81
root;cellular organisms;Bacteria;Actinobacteria <phylum>;Actinobacteria;Actinobacteridae;Actinomycetales;Streptomycineae;Streptomycetaceae;Streptomyces;Streptomyces filamentosus;Streptomyces roseosporus NRRL 11379;	9	5	8	37	15	28	8	31	4	19	18	65
root;cellular organisms;Bacteria;Actinobacteria <phylum>;Actinobacteria;Actinobacteridae;Actinomycetales;Streptomycineae;Streptomycetaceae;Streptomyces;Streptomyces filamentosus;Streptomyces roseosporus NRRL 15998;	15	29	63	44	52	22	26	27	38	17	59	61
root;cellular organisms;Bacteria;Actinobacteria <phylum>;Actinobacteria;Actinobacteridae;Actinomycetales;Streptomycineae;Streptomycetaceae;Streptomyces;Streptomyces fimbriatus;	0	0	0	0	3	0	0	4	0	0	0	4
root;cellular organisms;Bacteria;Actinobacteria <phylum>;Actinobacteria;Actinobacteridae;Actinomycetales;Streptomycineae;Streptomycetaceae;Streptomyces;Streptomyces flaveolus;	0	4	0	0	0	0	0	0	0	0	0	0
root;cellular organisms;Bacteria;Actinobacteria <phylum>;Actinobacteria;Actinobacteridae;Actinomycetales;Streptomycineae;Streptomycetaceae;Streptomyces;Streptomyces flaveus;	0	0	0	0	0	0	0	0	0	0	1	0
root;cellular organisms;Bacteria;Actinobacteria <phylum>;Actinobacteria;Actinobacteridae;Actinomycetales;Streptomycineae;Streptomycetaceae;Streptomyces;Streptomyces flavidovirens;	47	169	247	216	146	112	32	56	19	12	42	84
root;cellular organisms;Bacteria;Actinobacteria <phylum>;Actinobacteria;Actinobacteridae;Actinomycetales;Streptomycineae;Streptomycetaceae;Streptomyces;Streptomyces flavochromogenes;	3	35	23	54	23	19	7	44	12	15	34	64
root;cellular organisms;Bacteria;Actinobacteria <phylum>;Actinobacteria;Actinobacteridae;Actinomycetales;Streptomycineae;Streptomycetaceae;Streptomyces;Streptomyces flavotricini;	6	13	22	13	18	10	8	23	5	6	22	40
root;cellular organisms;Bacteria;Actinobacteria <phylum>;Actinobacteria;Actinobacteridae;Actinomycetales;Streptomycineae;Streptomycetaceae;Streptomyces;Streptomyces flavovariabilis;	3	27	100	51	13	14	115	110	13	26	76	53
root;cellular organisms;Bacteria;Actinobacteria <phylum>;Actinobacteria;Actinobacteridae;Actinomycetales;Streptomycineae;Streptomycetaceae;Streptomyces;Streptomyces flavoviridis;	0	0	2	0	2	2	0	0	0	0	0	1
root;cellular organisms;Bacteria;Actinobacteria <phylum>;Actinobacteria;Actinobacteridae;Actinomycetales;Streptomycineae;Streptomycetaceae;Streptomyces;Streptomyces fradiae;	2	28	32	18	23	18	13	31	3	11	13	28
root;cellular organisms;Bacteria;Actinobacteria <phylum>;Actinobacteria;Actinobacteridae;Actinomycetales;Streptomycineae;Streptomycetaceae;Streptomyces;Streptomyces fulvissimus;Streptomyces fulvissimus DSM 40593;	0	4	19	7	1	1	9	4	3	5	4	8
root;cellular organisms;Bacteria;Actinobacteria <phylum>;Actinobacteria;Actinobacteridae;Actinomycetales;Streptomycineae;Streptomycetaceae;Streptomyces;Streptomyces fulvoviolaceus;	29	35	53	52	35	33	33	47	41	40	57	73
root;cellular organisms;Bacteria;Actinobacteria <phylum>;Actinobacteria;Actinobacteridae;Actinomycetales;Streptomycineae;Streptomycetaceae;Streptomyces;Streptomyces fungicidicus;	0	1	0	0	0	0	0	0	0	0	0	0
root;cellular organisms;Bacteria;Actinobacteria <phylum>;Actinobacteria;Actinobacteridae;Actinomycetales;Streptomycineae;Streptomycetaceae;Streptomyces;Streptomyces galbus;	0	0	0	0	0	0	0	0	0	0	3	1
root;cellular organisms;Bacteria;Actinobacteria <phylum>;Actinobacteria;Actinobacteridae;Actinomycetales;Streptomycineae;Streptomycetaceae;Streptomyces;Streptomyces gancidicus;Streptomyces gancidicus BKS 13-15;	3	9	10	16	12	1	2	14	9	14	7	16
root;cellular organisms;Bacteria;Actinobacteria <phylum>;Actinobacteria;Actinobacteridae;Actinomycetales;Streptomycineae;Streptomycetaceae;Streptomyces;Streptomyces ghanaensis;Streptomyces ghanaensis ATCC 14672;	618	578	598	627	740	1824	370	506	430	327	317	445
root;cellular organisms;Bacteria;Actinobacteria <phylum>;Actinobacteria;Actinobacteridae;Actinomycetales;Streptomycineae;Streptomycetaceae;Streptomyces;Streptomyces glaucescens;	1	23	19	18	12	10	7	12	8	20	11	17
root;cellular organisms;Bacteria;Actinobacteria <phylum>;Actinobacteria;Actinobacteridae;Actinomycetales;Streptomycineae;Streptomycetaceae;Streptomyces;Streptomyces globisporus;	10	31	24	21	18	7	15	30	17	18	18	27
root;cellular organisms;Bacteria;Actinobacteria <phylum>;Actinobacteria;Actinobacteridae;Actinomycetales;Streptomycineae;Streptomycetaceae;Streptomyces;Streptomyces griseoaurantiacus;Streptomyces griseoaurantiacus M045;	16	26	27	25	30	22	35	22	41	27	43	51
root;cellular organisms;Bacteria;Actinobacteria <phylum>;Actinobacteria;Actinobacteridae;Actinomycetales;Streptomycineae;Streptomycetaceae;Streptomyces;Streptomyces griseoflavus;Streptomyces griseoflavus Tu4000;	445	643	471	556	615	1406	538	646	638	309	675	454
root;cellular organisms;Bacteria;Actinobacteria <phylum>;Actinobacteria;Actinobacteridae;Actinomycetales;Streptomycineae;Streptomycetaceae;Streptomyces;Streptomyces griseoluteus;	0	4	12	3	31	2	13	15	10	10	16	6
root;cellular organisms;Bacteria;Actinobacteria <phylum>;Actinobacteria;Actinobacteridae;Actinomycetales;Streptomycineae;Streptomycetaceae;Streptomyces;Streptomyces griseorubens;	5	6	6	1	1	5	8	4	1	3	0	8
root;cellular organisms;Bacteria;Actinobacteria <phylum>;Actinobacteria;Actinobacteridae;Actinomycetales;Streptomycineae;Streptomycetaceae;Streptomyces;Streptomyces griseoruber;	0	0	1	0	0	0	0	0	0	0	0	0
root;cellular organisms;Bacteria;Actinobacteria <phylum>;Actinobacteria;Actinobacteridae;Actinomycetales;Streptomycineae;Streptomycetaceae;Streptomyces;Streptomyces griseoviridis;	0	0	4	0	0	0	0	2	0	0	0	0
root;cellular organisms;Bacteria;Actinobacteria <phylum>;Actinobacteria;Actinobacteridae;Actinomycetales;Streptomycineae;Streptomycetaceae;Streptomyces;Streptomyces griseus group;Streptomyces albovinaceus subgroup;Streptomyces mediolani;	3	5	5	6	2	4	4	4	0	9	4	3
root;cellular organisms;Bacteria;Actinobacteria <phylum>;Actinobacteria;Actinobacteridae;Actinomycetales;Streptomycineae;Streptomycetaceae;Streptomyces;Streptomyces griseus group;Streptomyces anulatus subgroup;Streptomyces anulatus;	5	17	21	15	20	11	20	19	26	8	20	29
root;cellular organisms;Bacteria;Actinobacteria <phylum>;Actinobacteria;Actinobacteridae;Actinomycetales;Streptomycineae;Streptomycetaceae;Streptomyces;Streptomyces griseus group;Streptomyces argenteolus;	0	0	1	0	1	1	2	0	0	0	1	3
root;cellular organisms;Bacteria;Actinobacteria <phylum>;Actinobacteria;Actinobacteridae;Actinomycetales;Streptomycineae;Streptomycetaceae;Streptomyces;Streptomyces griseus group;Streptomyces atroolivaceus subgroup;Streptomyces atroolivaceus;	2	0	0	3	3	0	0	0	3	0	9	0
root;cellular organisms;Bacteria;Actinobacteria <phylum>;Actinobacteria;Actinobacteridae;Actinomycetales;Streptomycineae;Streptomycetaceae;Streptomyces;Streptomyces griseus group;Streptomyces atroolivaceus subgroup;Streptomyces olivoviridis;	0	0	3	1	0	0	4	4	0	1	3	1
root;cellular organisms;Bacteria;Actinobacteria <phylum>;Actinobacteria;Actinobacteridae;Actinomycetales;Streptomycineae;Streptomycetaceae;Streptomyces;Streptomyces griseus group;Streptomyces cyaneofuscatus;	0	1	7	4	0	0	1	0	2	1	1	4
root;cellular organisms;Bacteria;Actinobacteria <phylum>;Actinobacteria;Actinobacteridae;Actinomycetales;Streptomycineae;Streptomycetaceae;Streptomyces;Streptomyces griseus group;Streptomyces fimicarius subgroup;Streptomyces baarnensis;	0	1	0	0	0	1	0	0	0	0	2	0
root;cellular organisms;Bacteria;Actinobacteria <phylum>;Actinobacteria;Actinobacteridae;Actinomycetales;Streptomycineae;Streptomycetaceae;Streptomyces;Streptomyces griseus group;Streptomyces flavovirens subgroup;Streptomyces flavovirens;	0	12	0	0	1	0	0	5	1	2	4	2
root;cellular organisms;Bacteria;Actinobacteria <phylum>;Actinobacteria;Actinobacteridae;Actinomycetales;Streptomycineae;Streptomycetaceae;Streptomyces;Streptomyces griseus group;Streptomyces griseus subgroup;Streptomyces griseus;Streptomyces griseus subsp. griseus;Streptomyces griseus subsp. griseus NBRC 13350;	0	10	4	5	6	4	1	6	5	0	3	4
root;cellular organisms;Bacteria;Actinobacteria <phylum>;Actinobacteria;Actinobacteridae;Actinomycetales;Streptomycineae;Streptomycetaceae;Streptomyces;Streptomyces griseus group;Streptomyces griseus subgroup;Streptomyces griseus;Streptomyces griseus XylebKG-1;	5	40	115	0	0	0	0	0	0	0	0	0
root;cellular organisms;Bacteria;Actinobacteria <phylum>;Actinobacteria;Actinobacteridae;Actinomycetales;Streptomycineae;Streptomycetaceae;Streptomyces;Streptomyces griseus group;Streptomyces halstedii subgroup;Streptomyces halstedii;	0	0	0	0	0	0	0	0	0	0	4	2
root;cellular organisms;Bacteria;Actinobacteria <phylum>;Actinobacteria;Actinobacteridae;Actinomycetales;Streptomycineae;Streptomycetaceae;Streptomyces;Streptomyces griseus group;Streptomyces microflavus subgroup;Streptomyces alboviridis;	1	6	24	1	2	1	0	0	2	0	1	5
root;cellular organisms;Bacteria;Actinobacteria <phylum>;Actinobacteria;Actinobacteridae;Actinomycetales;Streptomycineae;Streptomycetaceae;Streptomyces;Streptomyces griseus group;Streptomyces puniceus subgroup;Streptomyces californicus;	0	3	2	3	2	0	6	3	2	2	0	9
root;cellular organisms;Bacteria;Actinobacteria <phylum>;Actinobacteria;Actinobacteridae;Actinomycetales;Streptomycineae;Streptomycetaceae;Streptomyces;Streptomyces griseus group;Streptomyces puniceus subgroup;Streptomyces floridae;	0	1	14	5	0	0	1	0	2	0	1	0
root;cellular organisms;Bacteria;Actinobacteria <phylum>;Actinobacteria;Actinobacteridae;Actinomycetales;Streptomycineae;Streptomycetaceae;Streptomyces;Streptomyces griseus group;Streptomyces puniceus subgroup;Streptomyces puniceus;	0	0	15	2	5	1	4	6	1	3	0	1
root;cellular organisms;Bacteria;Actinobacteria <phylum>;Actinobacteria;Actinobacteridae;Actinomycetales;Streptomycineae;Streptomycetaceae;Streptomyces;Streptomyces himastatinicus;Streptomyces himastatinicus ATCC 53653;	16	65	127	91	67	65	101	81	72	46	102	80
root;cellular organisms;Bacteria;Actinobacteria <phylum>;Actinobacteria;Actinobacteridae;Actinomycetales;Streptomycineae;Streptomycetaceae;Streptomyces;Streptomyces hygroscopicus;Streptomyces hygroscopicus subsp. hygroscopicus;	0	0	5	2	0	0	0	0	0	0	0	0
root;cellular organisms;Bacteria;Actinobacteria <phylum>;Actinobacteria;Actinobacteridae;Actinomycetales;Streptomycineae;Streptomycetaceae;Streptomyces;Streptomyces hygroscopicus;Streptomyces hygroscopicus subsp. jinggangensis;Streptomyces hygroscopicus subsp. jinggangensis 5008;	0	0	1	1	0	0	1	0	0	0	4	2
root;cellular organisms;Bacteria;Actinobacteria <phylum>;Actinobacteria;Actinobacteridae;Actinomycetales;Streptomycineae;Streptomycetaceae;Streptomyces;Streptomyces hygroscopicus;Streptomyces hygroscopicus subsp. jinggangensis;Streptomyces hygroscopicus subsp. jinggangensis TL01;	0	0	8	0	0	1	3	2	8	0	7	3
root;cellular organisms;Bacteria;Actinobacteria <phylum>;Actinobacteria;Actinobacteridae;Actinomycetales;Streptomycineae;Streptomycetaceae;Streptomyces;Streptomyces iakyrus;	1	0	0	0	0	0	0	0	0	1	0	0
root;cellular organisms;Bacteria;Actinobacteria <phylum>;Actinobacteria;Actinobacteridae;Actinomycetales;Streptomycineae;Streptomycetaceae;Streptomyces;Streptomyces ipomoeae;Streptomyces ipomoeae 91-03;	27	139	228	233	104	127	187	188	87	75	223	204
root;cellular organisms;Bacteria;Actinobacteria <phylum>;Actinobacteria;Actinobacteridae;Actinomycetales;Streptomycineae;Streptomycetaceae;Streptomyces;Streptomyces iranensis;	6	15	23	7	11	9	12	23	18	29	23	34
root;cellular organisms;Bacteria;Actinobacteria <phylum>;Actinobacteria;Actinobacteridae;Actinomycetales;Streptomycineae;Streptomycetaceae;Streptomyces;Streptomyces kanamyceticus;	13	7	30	0	4	1	2	10	1	4	0	12
root;cellular organisms;Bacteria;Actinobacteria <phylum>;Actinobacteria;Actinobacteridae;Actinomycetales;Streptomycineae;Streptomycetaceae;Streptomyces;Streptomyces katrae;	22	29	66	58	52	32	37	38	21	35	65	68
root;cellular organisms;Bacteria;Actinobacteria <phylum>;Actinobacteria;Actinobacteridae;Actinomycetales;Streptomycineae;Streptomycetaceae;Streptomyces;Streptomyces lactacystinaeus;	0	0	0	0	0	0	0	0	1	0	0	0
root;cellular organisms;Bacteria;Actinobacteria <phylum>;Actinobacteria;Actinobacteridae;Actinomycetales;Streptomycineae;Streptomycetaceae;Streptomyces;Streptomyces lasaliensis;	0	0	0	0	0	0	0	0	1	0	0	0
root;cellular organisms;Bacteria;Actinobacteria <phylum>;Actinobacteria;Actinobacteridae;Actinomycetales;Streptomycineae;Streptomycetaceae;Streptomyces;Streptomyces lavendulae;	20	155	216	125	92	63	88	170	60	20	124	155
root;cellular organisms;Bacteria;Actinobacteria <phylum>;Actinobacteria;Actinobacteridae;Actinomycetales;Streptomycineae;Streptomycetaceae;Streptomyces;Streptomyces lavenduligriseus;	4	3	11	7	4	3	8	12	6	3	10	10
root;cellular organisms;Bacteria;Actinobacteria <phylum>;Actinobacteria;Actinobacteridae;Actinomycetales;Streptomycineae;Streptomycetaceae;Streptomyces;Streptomyces leeuwenhoekii;	4	26	26	15	8	9	12	6	14	10	12	20
root;cellular organisms;Bacteria;Actinobacteria <phylum>;Actinobacteria;Actinobacteridae;Actinomycetales;Streptomycineae;Streptomycetaceae;Streptomyces;Streptomyces lincolnensis;	0	0	1	0	0	0	0	0	0	0	0	0
root;cellular organisms;Bacteria;Actinobacteria <phylum>;Actinobacteria;Actinobacteridae;Actinomycetales;Streptomycineae;Streptomycetaceae;Streptomyces;Streptomyces lividans;Streptomyces lividans 1326;	2247	1736	1924	3130	1806	4262	3684	4715	2034	1129	2874	2389
root;cellular organisms;Bacteria;Actinobacteria <phylum>;Actinobacteria;Actinobacteridae;Actinomycetales;Streptomycineae;Streptomycetaceae;Streptomyces;Streptomyces lividans;Streptomyces lividans TK24;	3	24	23	29	18	6	25	40	21	21	30	25
root;cellular organisms;Bacteria;Actinobacteria <phylum>;Actinobacteria;Actinobacteridae;Actinomycetales;Streptomycineae;Streptomycetaceae;Streptomyces;Streptomyces longisporoflavus;	0	2	0	0	0	0	0	2	0	0	0	0
root;cellular organisms;Bacteria;Actinobacteria <phylum>;Actinobacteria;Actinobacteridae;Actinomycetales;Streptomycineae;Streptomycetaceae;Streptomyces;Streptomyces megasporus;	5	30	23	16	5	16	16	18	18	7	14	30
root;cellular organisms;Bacteria;Actinobacteria <phylum>;Actinobacteria;Actinobacteridae;Actinomycetales;Streptomycineae;Streptomycetaceae;Streptomyces;Streptomyces melanovinaceus;	0	0	0	0	0	0	0	0	0	0	2	0
root;cellular organisms;Bacteria;Actinobacteria <phylum>;Actinobacteria;Actinobacteridae;Actinomycetales;Streptomycineae;Streptomycetaceae;Streptomyces;Streptomyces mobaraensis;Streptomyces mobaraensis NBRC 13819 = DSM 40847;	20	45	56	38	21	21	35	46	34	26	25	52
root;cellular organisms;Bacteria;Actinobacteria <phylum>;Actinobacteria;Actinobacteridae;Actinomycetales;Streptomycineae;Streptomycetaceae;Streptomyces;Streptomyces monomycini;	1	2	11	3	6	1	1	8	5	5	7	4
root;cellular organisms;Bacteria;Actinobacteria <phylum>;Actinobacteria;Actinobacteridae;Actinomycetales;Streptomycineae;Streptomycetaceae;Streptomyces;Streptomyces murayamaensis;	0	0	0	0	0	0	0	1	0	0	0	2
root;cellular organisms;Bacteria;Actinobacteria <phylum>;Actinobacteria;Actinobacteridae;Actinomycetales;Streptomycineae;Streptomycetaceae;Streptomyces;Streptomyces mutabilis;	2	13	13	5	3	6	4	5	13	5	1	2
root;cellular organisms;Bacteria;Actinobacteria <phylum>;Actinobacteria;Actinobacteridae;Actinomycetales;Streptomycineae;Streptomycetaceae;Streptomyces;Streptomyces nanchangensis;	0	1	0	1	0	0	0	0	2	0	0	0
root;cellular organisms;Bacteria;Actinobacteria <phylum>;Actinobacteria;Actinobacteridae;Actinomycetales;Streptomycineae;Streptomycetaceae;Streptomyces;Streptomyces natalensis;	0	11	37	22	17	6	22	8	9	11	11	21
root;cellular organisms;Bacteria;Actinobacteria <phylum>;Actinobacteria;Actinobacteridae;Actinomycetales;Streptomycineae;Streptomycetaceae;Streptomyces;Streptomyces netropsis;	0	3	0	0	0	0	0	0	0	0	1	1
root;cellular organisms;Bacteria;Actinobacteria <phylum>;Actinobacteria;Actinobacteridae;Actinomycetales;Streptomycineae;Streptomycetaceae;Streptomyces;Streptomyces niveus;Streptomyces niveus NCIMB 11891;	4	43	40	31	33	19	23	19	20	13	33	37
root;cellular organisms;Bacteria;Actinobacteria <phylum>;Actinobacteria;Actinobacteridae;Actinomycetales;Streptomycineae;Streptomycetaceae;Streptomyces;Streptomyces nodosus;	0	0	0	1	0	0	0	0	0	0	0	0
root;cellular organisms;Bacteria;Actinobacteria <phylum>;Actinobacteria;Actinobacteridae;Actinomycetales;Streptomycineae;Streptomycetaceae;Streptomyces;Streptomyces nogalater;	0	0	0	0	0	1	0	0	0	0	0	0
root;cellular organisms;Bacteria;Actinobacteria <phylum>;Actinobacteria;Actinobacteridae;Actinomycetales;Streptomycineae;Streptomycetaceae;Streptomyces;Streptomyces ochraceiscleroticus;	5	19	32	21	12	23	48	20	40	12	25	32
root;cellular organisms;Bacteria;Actinobacteria <phylum>;Actinobacteria;Actinobacteridae;Actinomycetales;Streptomycineae;Streptomycetaceae;Streptomyces;Streptomyces olindensis;	3	1	11	16	8	12	12	32	23	3	26	31
root;cellular organisms;Bacteria;Actinobacteria <phylum>;Actinobacteria;Actinobacteridae;Actinomycetales;Streptomycineae;Streptomycetaceae;Streptomyces;Streptomyces olivaceus;	0	23	8	14	15	8	25	6	15	4	19	24
root;cellular organisms;Bacteria;Actinobacteria <phylum>;Actinobacteria;Actinobacteridae;Actinomycetales;Streptomycineae;Streptomycetaceae;Streptomyces;Streptomyces orinoci;	0	0	0	0	0	0	1	0	0	0	0	0
root;cellular organisms;Bacteria;Actinobacteria <phylum>;Actinobacteria;Actinobacteridae;Actinomycetales;Streptomycineae;Streptomycetaceae;Streptomyces;Streptomyces pactum;	2	2	17	11	4	5	0	10	6	1	10	17
root;cellular organisms;Bacteria;Actinobacteria <phylum>;Actinobacteria;Actinobacteridae;Actinomycetales;Streptomycineae;Streptomycetaceae;Streptomyces;Streptomyces paulus;	0	0	0	0	0	0	0	0	0	0	2	0
root;cellular organisms;Bacteria;Actinobacteria <phylum>;Actinobacteria;Actinobacteridae;Actinomycetales;Streptomycineae;Streptomycetaceae;Streptomyces;Streptomyces peruviensis;	6	12	35	20	25	13	17	42	19	16	20	37
root;cellular organisms;Bacteria;Actinobacteria <phylum>;Actinobacteria;Actinobacteridae;Actinomycetales;Streptomycineae;Streptomycetaceae;Streptomyces;Streptomyces peucetius;Streptomyces peucetius subsp. caesius;Streptomyces peucetius ATCC 27952;	0	1	8	6	15	21	1	0	11	0	9	2
root;cellular organisms;Bacteria;Actinobacteria <phylum>;Actinobacteria;Actinobacteridae;Actinomycetales;Streptomycineae;Streptomycetaceae;Streptomyces;Streptomyces phaeochromogenes;	0	0	0	0	1	0	0	0	0	0	0	0
root;cellular organisms;Bacteria;Actinobacteria <phylum>;Actinobacteria;Actinobacteridae;Actinomycetales;Streptomycineae;Streptomycetaceae;Streptomyces;Streptomyces pratensis;Streptomyces pratensis ATCC 33331;	0	21	12	7	4	11	3	5	12	6	9	10
root;cellular organisms;Bacteria;Actinobacteria <phylum>;Actinobacteria;Actinobacteridae;Actinomycetales;Streptomycineae;Streptomycetaceae;Streptomyces;Streptomyces pristinaespiralis;Streptomyces pristinaespiralis ATCC 25486;	339	1083	1179	964	971	941	274	421	780	403	1170	794
root;cellular organisms;Bacteria;Actinobacteria <phylum>;Actinobacteria;Actinobacteridae;Actinomycetales;Streptomycineae;Streptomycetaceae;Streptomyces;Streptomyces prunicolor;	10	18	44	34	24	16	28	37	24	17	41	53
root;cellular organisms;Bacteria;Actinobacteria <phylum>;Actinobacteria;Actinobacteridae;Actinomycetales;Streptomycineae;Streptomycetaceae;Streptomyces;Streptomyces purpeofuscus;	1	43	13	5	25	14	15	5	5	4	4	18
root;cellular organisms;Bacteria;Actinobacteria <phylum>;Actinobacteria;Actinobacteridae;Actinomycetales;Streptomycineae;Streptomycetaceae;Streptomyces;Streptomyces purpureus;	12	27	27	15	19	20	8	29	18	15	25	24
root;cellular organisms;Bacteria;Actinobacteria <phylum>;Actinobacteria;Actinobacteridae;Actinomycetales;Streptomycineae;Streptomycetaceae;Streptomyces;Streptomyces pyridomyceticus;	5	22	20	11	21	7	16	19	21	22	17	39
root;cellular organisms;Bacteria;Actinobacteria <phylum>;Actinobacteria;Actinobacteridae;Actinomycetales;Streptomycineae;Streptomycetaceae;Streptomyces;Streptomyces rapamycinicus;Streptomyces rapamycinicus NRRL 5491;	3	25	23	26	11	11	24	14	10	7	29	33
root;cellular organisms;Bacteria;Actinobacteria <phylum>;Actinobacteria;Actinobacteridae;Actinomycetales;Streptomycineae;Streptomycetaceae;Streptomyces;Streptomyces refuineus;Streptomyces refuineus subsp. thermotolerans;	0	0	0	0	0	0	3	0	0	0	0	0
root;cellular organisms;Bacteria;Actinobacteria <phylum>;Actinobacteria;Actinobacteridae;Actinomycetales;Streptomycineae;Streptomycetaceae;Streptomyces;Streptomyces resistomycificus;	0	29	23	29	23	22	9	38	25	21	22	33
root;cellular organisms;Bacteria;Actinobacteria <phylum>;Actinobacteria;Actinobacteridae;Actinomycetales;Streptomycineae;Streptomycetaceae;Streptomyces;Streptomyces rimosus;Streptomyces rimosus R6-500;	2	5	9	10	18	11	3	1	10	4	3	10
root;cellular organisms;Bacteria;Actinobacteria <phylum>;Actinobacteria;Actinobacteridae;Actinomycetales;Streptomycineae;Streptomycetaceae;Streptomyces;Streptomyces rimosus;Streptomyces rimosus subsp. rimosus;Streptomyces rimosus subsp. rimosus ATCC 10970;	0	13	23	5	6	6	9	8	3	8	7	3
root;cellular organisms;Bacteria;Actinobacteria <phylum>;Actinobacteria;Actinobacteridae;Actinomycetales;Streptomycineae;Streptomycetaceae;Streptomyces;Streptomyces rishiriensis;	0	0	0	0	0	0	0	0	0	1	0	1
root;cellular organisms;Bacteria;Actinobacteria <phylum>;Actinobacteria;Actinobacteridae;Actinomycetales;Streptomycineae;Streptomycetaceae;Streptomyces;Streptomyces rochei;	0	2	2	0	0	0	0	0	0	0	0	0
root;cellular organisms;Bacteria;Actinobacteria <phylum>;Actinobacteria;Actinobacteridae;Actinomycetales;Streptomycineae;Streptomycetaceae;Streptomyces;Streptomyces roseochromogenus;Streptomyces roseochromogenus subsp. oscitans;Streptomyces roseochromogenus subsp. oscitans DS 12.976;	0	0	0	9	7	10	4	6	6	8	4	10
root;cellular organisms;Bacteria;Actinobacteria <phylum>;Actinobacteria;Actinobacteridae;Actinomycetales;Streptomycineae;Streptomycetaceae;Streptomyces;Streptomyces roseoverticillatus;	12	16	30	38	37	21	11	29	32	18	59	40
root;cellular organisms;Bacteria;Actinobacteria <phylum>;Actinobacteria;Actinobacteridae;Actinomycetales;Streptomycineae;Streptomycetaceae;Streptomyces;Streptomyces ruber;	3	25	21	16	11	12	10	16	22	20	17	31
root;cellular organisms;Bacteria;Actinobacteria <phylum>;Actinobacteria;Actinobacteridae;Actinomycetales;Streptomycineae;Streptomycetaceae;Streptomyces;Streptomyces scabiei;Streptomyces scabiei 87.22;	69	138	303	244	86	77	221	166	121	73	230	289
root;cellular organisms;Bacteria;Actinobacteria <phylum>;Actinobacteria;Actinobacteridae;Actinomycetales;Streptomycineae;Streptomycetaceae;Streptomyces;Streptomyces scabrisporus;	33	91	111	78	66	77	117	66	103	60	63	207
root;cellular organisms;Bacteria;Actinobacteria <phylum>;Actinobacteria;Actinobacteridae;Actinomycetales;Streptomycineae;Streptomycetaceae;Streptomyces;Streptomyces sclerotialus;	9	22	33	29	2	14	23	31	29	27	23	39
root;cellular organisms;Bacteria;Actinobacteria <phylum>;Actinobacteria;Actinobacteridae;Actinomycetales;Streptomycineae;Streptomycetaceae;Streptomyces;Streptomyces scopuliridis;	3	42	18	13	5	16	10	20	20	17	22	34
root;cellular organisms;Bacteria;Actinobacteria <phylum>;Actinobacteria;Actinobacteridae;Actinomycetales;Streptomycineae;Streptomycetaceae;Streptomyces;Streptomyces seoulensis;	3	3	2	4	2	3	5	13	1	2	3	7
root;cellular organisms;Bacteria;Actinobacteria <phylum>;Actinobacteria;Actinobacteridae;Actinomycetales;Streptomycineae;Streptomycetaceae;Streptomyces;Streptomyces somaliensis;	0	2	1	4	6	3	5	1	11	4	3	10
root;cellular organisms;Bacteria;Actinobacteria <phylum>;Actinobacteria;Actinobacteridae;Actinomycetales;Streptomycineae;Streptomycetaceae;Streptomyces;Streptomyces sp.;	0	0	0	0	0	0	0	0	0	0	1	0
root;cellular organisms;Bacteria;Actinobacteria <phylum>;Actinobacteria;Actinobacteridae;Actinomycetales;Streptomycineae;Streptomycetaceae;Streptomyces;Streptomyces sp. 142MFCol3.1;	7	41	46	14	26	14	22	10	36	10	26	36
root;cellular organisms;Bacteria;Actinobacteria <phylum>;Actinobacteria;Actinobacteridae;Actinomycetales;Streptomycineae;Streptomycetaceae;Streptomyces;Streptomyces sp. 14R-10;	0	0	0	0	0	0	3	0	0	0	0	4
root;cellular organisms;Bacteria;Actinobacteria <phylum>;Actinobacteria;Actinobacteridae;Actinomycetales;Streptomycineae;Streptomycetaceae;Streptomyces;Streptomyces sp. 303MFCol5.2;	12	27	34	12	25	19	42	42	33	16	81	87
root;cellular organisms;Bacteria;Actinobacteria <phylum>;Actinobacteria;Actinobacteridae;Actinomycetales;Streptomycineae;Streptomycetaceae;Streptomyces;Streptomyces sp. 351MFTsu5.1;	7	66	53	38	47	26	74	58	90	99	85	101
root;cellular organisms;Bacteria;Actinobacteria <phylum>;Actinobacteria;Actinobacteridae;Actinomycetales;Streptomycineae;Streptomycetaceae;Streptomyces;Streptomyces sp. 44030;	0	0	0	0	1	0	1	4	0	0	0	0
root;cellular organisms;Bacteria;Actinobacteria <phylum>;Actinobacteria;Actinobacteridae;Actinomycetales;Streptomycineae;Streptomycetaceae;Streptomyces;Streptomyces sp. 44414;	0	0	0	0	0	0	4	0	0	0	0	0
root;cellular organisms;Bacteria;Actinobacteria <phylum>;Actinobacteria;Actinobacteridae;Actinomycetales;Streptomycineae;Streptomycetaceae;Streptomyces;Streptomyces sp. 88-682;	2	0	0	2	0	0	0	0	0	0	0	0
root;cellular organisms;Bacteria;Actinobacteria <phylum>;Actinobacteria;Actinobacteridae;Actinomycetales;Streptomycineae;Streptomycetaceae;Streptomyces;Streptomyces sp. AA0539;	0	11	18	3	18	6	11	10	1	12	11	18
root;cellular organisms;Bacteria;Actinobacteria <phylum>;Actinobacteria;Actinobacteridae;Actinomycetales;Streptomycineae;Streptomycetaceae;Streptomyces;Streptomyces sp. AA1529;	0	7	0	0	1	2	0	1	1	0	0	3
root;cellular organisms;Bacteria;Actinobacteria <phylum>;Actinobacteria;Actinobacteridae;Actinomycetales;Streptomycineae;Streptomycetaceae;Streptomyces;Streptomyces sp. AA4;	10	46	77	33	51	28	121	54	63	47	27	77
root;cellular organisms;Bacteria;Actinobacteria <phylum>;Actinobacteria;Actinobacteridae;Actinomycetales;Streptomycineae;Streptomycetaceae;Streptomyces;Streptomyces sp. AA59-2;	0	0	0	0	2	0	0	0	0	0	0	0
root;cellular organisms;Bacteria;Actinobacteria <phylum>;Actinobacteria;Actinobacteridae;Actinomycetales;Streptomycineae;Streptomycetaceae;Streptomyces;Streptomyces sp. ACT-1;	0	0	0	28	32	25	36	54	28	18	63	79
root;cellular organisms;Bacteria;Actinobacteria <phylum>;Actinobacteria;Actinobacteridae;Actinomycetales;Streptomycineae;Streptomycetaceae;Streptomyces;Streptomyces sp. Acta 2897;	0	1	0	0	0	1	0	0	0	0	0	0
root;cellular organisms;Bacteria;Actinobacteria <phylum>;Actinobacteria;Actinobacteridae;Actinomycetales;Streptomycineae;Streptomycetaceae;Streptomyces;Streptomyces sp. AM-7161;	0	0	0	0	0	0	0	0	0	0	0	1
root;cellular organisms;Bacteria;Actinobacteria <phylum>;Actinobacteria;Actinobacteridae;Actinomycetales;Streptomycineae;Streptomycetaceae;Streptomyces;Streptomyces sp. Amel2xE9;	1	4	16	7	1	3	1	5	0	8	2	6
root;cellular organisms;Bacteria;Actinobacteria <phylum>;Actinobacteria;Actinobacteridae;Actinomycetales;Streptomycineae;Streptomycetaceae;Streptomyces;Streptomyces sp. AR24-14;	0	0	0	0	0	0	0	0	1	0	0	0
root;cellular organisms;Bacteria;Actinobacteria <phylum>;Actinobacteria;Actinobacteridae;Actinomycetales;Streptomycineae;Streptomycetaceae;Streptomyces;Streptomyces sp. ATCC 55365;	0	0	0	0	0	0	0	0	0	0	1	0
root;cellular organisms;Bacteria;Actinobacteria <phylum>;Actinobacteria;Actinobacteridae;Actinomycetales;Streptomycineae;Streptomycetaceae;Streptomyces;Streptomyces sp. ATexAB-D23;	1	13	56	13	12	5	11	8	14	4	20	29
root;cellular organisms;Bacteria;Actinobacteria <phylum>;Actinobacteria;Actinobacteridae;Actinomycetales;Streptomycineae;Streptomycetaceae;Streptomyces;Streptomyces sp. AW19M42;	4	2	29	10	7	3	10	7	8	8	16	21
root;cellular organisms;Bacteria;Actinobacteria <phylum>;Actinobacteria;Actinobacteridae;Actinomycetales;Streptomycineae;Streptomycetaceae;Streptomyces;Streptomyces sp. B9173;	0	0	0	0	2	3	0	0	0	1	0	0
root;cellular organisms;Bacteria;Actinobacteria <phylum>;Actinobacteria;Actinobacteridae;Actinomycetales;Streptomycineae;Streptomycetaceae;Streptomyces;Streptomyces sp. BA14;	0	0	0	0	0	0	0	0	0	2	0	0
root;cellular organisms;Bacteria;Actinobacteria <phylum>;Actinobacteria;Actinobacteridae;Actinomycetales;Streptomycineae;Streptomycetaceae;Streptomyces;Streptomyces sp. BC16019;	0	0	0	0	0	0	0	2	0	0	0	0
root;cellular organisms;Bacteria;Actinobacteria <phylum>;Actinobacteria;Actinobacteridae;Actinomycetales;Streptomycineae;Streptomycetaceae;Streptomyces;Streptomyces sp. BoleA5;	4	27	32	12	16	23	29	16	25	22	17	33
root;cellular organisms;Bacteria;Actinobacteria <phylum>;Actinobacteria;Actinobacteridae;Actinomycetales;Streptomycineae;Streptomycetaceae;Streptomyces;Streptomyces sp. C;	80	154	298	281	221	217	137	344	224	77	206	237
root;cellular organisms;Bacteria;Actinobacteria <phylum>;Actinobacteria;Actinobacteridae;Actinomycetales;Streptomycineae;Streptomycetaceae;Streptomyces;Streptomyces sp. CA11;	0	0	2	0	0	2	0	0	0	0	0	0
root;cellular organisms;Bacteria;Actinobacteria <phylum>;Actinobacteria;Actinobacteridae;Actinomycetales;Streptomycineae;Streptomycetaceae;Streptomyces;Streptomyces sp. CA13;	0	0	0	0	0	1	0	0	0	0	0	0
root;cellular organisms;Bacteria;Actinobacteria <phylum>;Actinobacteria;Actinobacteridae;Actinomycetales;Streptomycineae;Streptomycetaceae;Streptomyces;Streptomyces sp. CcalMP-8W;	0	0	0	4	2	0	0	0	0	2	0	0
root;cellular organisms;Bacteria;Actinobacteria <phylum>;Actinobacteria;Actinobacteridae;Actinomycetales;Streptomycineae;Streptomycetaceae;Streptomyces;Streptomyces sp. CM020;	0	1	22	15	2	1	2	1	1	0	4	2
root;cellular organisms;Bacteria;Actinobacteria <phylum>;Actinobacteria;Actinobacteridae;Actinomycetales;Streptomycineae;Streptomycetaceae;Streptomyces;Streptomyces sp. CNB091;	1	13	15	15	14	4	2	5	5	4	10	10
root;cellular organisms;Bacteria;Actinobacteria <phylum>;Actinobacteria;Actinobacteridae;Actinomycetales;Streptomycineae;Streptomycetaceae;Streptomyces;Streptomyces sp. CNH-287;	0	0	0	0	0	0	0	0	0	2	0	0
root;cellular organisms;Bacteria;Actinobacteria <phylum>;Actinobacteria;Actinobacteridae;Actinomycetales;Streptomycineae;Streptomycetaceae;Streptomyces;Streptomyces sp. CNH099;	4	27	29	12	13	9	6	16	17	10	8	23
root;cellular organisms;Bacteria;Actinobacteria <phylum>;Actinobacteria;Actinobacteridae;Actinomycetales;Streptomycineae;Streptomycetaceae;Streptomyces;Streptomyces sp. CNH189;	5	5	9	19	6	32	3	30	33	6	22	15
root;cellular organisms;Bacteria;Actinobacteria <phylum>;Actinobacteria;Actinobacteridae;Actinomycetales;Streptomycineae;Streptomycetaceae;Streptomyces;Streptomyces sp. CNH287;	7	13	12	8	7	6	20	9	9	3	7	18
root;cellular organisms;Bacteria;Actinobacteria <phylum>;Actinobacteria;Actinobacteridae;Actinomycetales;Streptomycineae;Streptomycetaceae;Streptomyces;Streptomyces sp. CNQ-509;	0	0	0	0	1	0	0	0	0	0	0	0
root;cellular organisms;Bacteria;Actinobacteria <phylum>;Actinobacteria;Actinobacteridae;Actinomycetales;Streptomycineae;Streptomycetaceae;Streptomyces;Streptomyces sp. CNQ329;	1	4	14	14	19	9	6	8	19	6	16	10
root;cellular organisms;Bacteria;Actinobacteria <phylum>;Actinobacteria;Actinobacteridae;Actinomycetales;Streptomycineae;Streptomycetaceae;Streptomyces;Streptomyces sp. CNQ766;	0	0	1	1	0	2	0	0	1	0	0	1
root;cellular organisms;Bacteria;Actinobacteria <phylum>;Actinobacteria;Actinobacteridae;Actinomycetales;Streptomycineae;Streptomycetaceae;Streptomyces;Streptomyces sp. CNQ865;	6	3	2	4	3	0	7	1	4	1	1	8
root;cellular organisms;Bacteria;Actinobacteria <phylum>;Actinobacteria;Actinobacteridae;Actinomycetales;Streptomycineae;Streptomycetaceae;Streptomyces;Streptomyces sp. CNR698;	10	6	1	6	6	3	7	3	7	3	7	4
root;cellular organisms;Bacteria;Actinobacteria <phylum>;Actinobacteria;Actinobacteridae;Actinomycetales;Streptomycineae;Streptomycetaceae;Streptomyces;Streptomyces sp. CNS335;	0	0	0	0	0	0	3	0	0	1	0	2
root;cellular organisms;Bacteria;Actinobacteria <phylum>;Actinobacteria;Actinobacteridae;Actinomycetales;Streptomycineae;Streptomycetaceae;Streptomyces;Streptomyces sp. CNS606;	0	9	7	10	5	3	6	1	7	8	10	14
root;cellular organisms;Bacteria;Actinobacteria <phylum>;Actinobacteria;Actinobacteridae;Actinomycetales;Streptomycineae;Streptomycetaceae;Streptomyces;Streptomyces sp. CNS615;	1	7	9	3	7	6	0	1	6	5	8	8
root;cellular organisms;Bacteria;Actinobacteria <phylum>;Actinobacteria;Actinobacteridae;Actinomycetales;Streptomycineae;Streptomycetaceae;Streptomyces;Streptomyces sp. CNS654;	0	2	7	8	5	2	1	2	5	4	0	3
root;cellular organisms;Bacteria;Actinobacteria <phylum>;Actinobacteria;Actinobacteridae;Actinomycetales;Streptomycineae;Streptomycetaceae;Streptomyces;Streptomyces sp. CNT302;	0	2	7	8	6	4	8	9	18	4	10	13
root;cellular organisms;Bacteria;Actinobacteria <phylum>;Actinobacteria;Actinobacteridae;Actinomycetales;Streptomycineae;Streptomycetaceae;Streptomyces;Streptomyces sp. CNT318;	0	4	5	0	6	0	0	2	5	4	8	2
root;cellular organisms;Bacteria;Actinobacteria <phylum>;Actinobacteria;Actinobacteridae;Actinomycetales;Streptomycineae;Streptomycetaceae;Streptomyces;Streptomyces sp. CNT360;	3	7	9	3	8	7	11	6	12	3	11	21
root;cellular organisms;Bacteria;Actinobacteria <phylum>;Actinobacteria;Actinobacteridae;Actinomycetales;Streptomycineae;Streptomycetaceae;Streptomyces;Streptomyces sp. CNT371;	7	5	7	5	3	1	0	4	11	8	8	23
root;cellular organisms;Bacteria;Actinobacteria <phylum>;Actinobacteria;Actinobacteridae;Actinomycetales;Streptomycineae;Streptomycetaceae;Streptomyces;Streptomyces sp. CNT372;	20	38	48	53	29	34	23	37	49	28	63	42
root;cellular organisms;Bacteria;Actinobacteria <phylum>;Actinobacteria;Actinobacteridae;Actinomycetales;Streptomycineae;Streptomycetaceae;Streptomyces;Streptomyces sp. CNY228;	0	0	4	0	0	0	0	1	0	0	0	0
root;cellular organisms;Bacteria;Actinobacteria <phylum>;Actinobacteria;Actinobacteridae;Actinomycetales;Streptomycineae;Streptomycetaceae;Streptomyces;Streptomyces sp. CNY243;	2	0	0	2	1	1	0	1	0	1	4	5
root;cellular organisms;Bacteria;Actinobacteria <phylum>;Actinobacteria;Actinobacteridae;Actinomycetales;Streptomycineae;Streptomycetaceae;Streptomyces;Streptomyces sp. CS;	0	0	0	0	0	0	0	0	1	0	0	0
root;cellular organisms;Bacteria;Actinobacteria <phylum>;Actinobacteria;Actinobacteridae;Actinomycetales;Streptomycineae;Streptomycetaceae;Streptomyces;Streptomyces sp. CS40;	0	0	0	0	0	0	0	0	1	0	0	0
root;cellular organisms;Bacteria;Actinobacteria <phylum>;Actinobacteria;Actinobacteridae;Actinomycetales;Streptomycineae;Streptomycetaceae;Streptomyces;Streptomyces sp. Doro_Caldwell_408;	0	0	0	0	0	0	0	0	0	0	1	0
root;cellular organisms;Bacteria;Actinobacteria <phylum>;Actinobacteria;Actinobacteridae;Actinomycetales;Streptomycineae;Streptomycetaceae;Streptomyces;Streptomyces sp. Doro_FortPierce_96;	0	1	0	0	0	0	0	0	0	0	0	0
root;cellular organisms;Bacteria;Actinobacteria <phylum>;Actinobacteria;Actinobacteridae;Actinomycetales;Streptomycineae;Streptomycetaceae;Streptomyces;Streptomyces sp. Doro_Urbana_prairiec.3x100x4_S;	0	0	0	1	0	0	0	0	0	0	0	0
root;cellular organisms;Bacteria;Actinobacteria <phylum>;Actinobacteria;Actinobacteridae;Actinomycetales;Streptomycineae;Streptomycetaceae;Streptomyces;Streptomyces sp. DpondAA-B6;	0	1	5	5	0	0	0	4	0	0	0	2
root;cellular organisms;Bacteria;Actinobacteria <phylum>;Actinobacteria;Actinobacteridae;Actinomycetales;Streptomycineae;Streptomycetaceae;Streptomyces;Streptomyces sp. DvalAA-83;	0	2	0	0	0	0	0	0	1	0	0	0
root;cellular organisms;Bacteria;Actinobacteria <phylum>;Actinobacteria;Actinobacteridae;Actinomycetales;Streptomycineae;Streptomycetaceae;Streptomyces;Streptomyces sp. e14;	957	1395	1077	1220	862	2145	1129	1505	791	685	1576	1057
root;cellular organisms;Bacteria;Actinobacteria <phylum>;Actinobacteria;Actinobacteridae;Actinomycetales;Streptomycineae;Streptomycetaceae;Streptomyces;Streptomyces sp. F11;	0	0	1	0	0	0	3	0	0	0	3	0
root;cellular organisms;Bacteria;Actinobacteria <phylum>;Actinobacteria;Actinobacteridae;Actinomycetales;Streptomycineae;Streptomycetaceae;Streptomyces;Streptomyces sp. F12;	0	0	0	2	0	0	0	6	3	1	1	0
root;cellular organisms;Bacteria;Actinobacteria <phylum>;Actinobacteria;Actinobacteridae;Actinomycetales;Streptomycineae;Streptomycetaceae;Streptomyces;Streptomyces sp. F2;	0	0	0	0	2	1	2	4	3	1	3	6
root;cellular organisms;Bacteria;Actinobacteria <phylum>;Actinobacteria;Actinobacteridae;Actinomycetales;Streptomycineae;Streptomycetaceae;Streptomyces;Streptomyces sp. F8;	2	6	1	0	1	3	3	1	15	1	0	0
root;cellular organisms;Bacteria;Actinobacteria <phylum>;Actinobacteria;Actinobacteridae;Actinomycetales;Streptomycineae;Streptomycetaceae;Streptomyces;Streptomyces sp. FR1;	0	0	0	6	2	2	3	0	1	1	5	0
root;cellular organisms;Bacteria;Actinobacteria <phylum>;Actinobacteria;Actinobacteridae;Actinomycetales;Streptomycineae;Streptomycetaceae;Streptomyces;Streptomyces sp. FxanaC1;	0	4	2	1	3	1	2	4	7	7	13	1
root;cellular organisms;Bacteria;Actinobacteria <phylum>;Actinobacteria;Actinobacteridae;Actinomycetales;Streptomycineae;Streptomycetaceae;Streptomyces;Streptomyces sp. FxanaD5;	0	1	3	0	0	0	2	11	0	1	1	1
root;cellular organisms;Bacteria;Actinobacteria <phylum>;Actinobacteria;Actinobacteridae;Actinomycetales;Streptomycineae;Streptomycetaceae;Streptomyces;Streptomyces sp. GBA 94-10;	0	3	0	0	3	5	0	0	0	0	3	0
root;cellular organisms;Bacteria;Actinobacteria <phylum>;Actinobacteria;Actinobacteridae;Actinomycetales;Streptomycineae;Streptomycetaceae;Streptomyces;Streptomyces sp. GXT6;	1	16	13	10	0	4	8	13	9	6	4	5
root;cellular organisms;Bacteria;Actinobacteria <phylum>;Actinobacteria;Actinobacteridae;Actinomycetales;Streptomycineae;Streptomycetaceae;Streptomyces;Streptomyces sp. HCCB10043;	31	75	115	103	44	65	46	58	81	37	64	135
root;cellular organisms;Bacteria;Actinobacteria <phylum>;Actinobacteria;Actinobacteridae;Actinomycetales;Streptomycineae;Streptomycetaceae;Streptomyces;Streptomyces sp. HFI9;	1	7	9	0	0	0	0	0	0	0	0	0
root;cellular organisms;Bacteria;Actinobacteria <phylum>;Actinobacteria;Actinobacteridae;Actinomycetales;Streptomycineae;Streptomycetaceae;Streptomyces;Streptomyces sp. HGB0020;	7	48	92	37	20	16	48	42	36	27	25	60
root;cellular organisms;Bacteria;Actinobacteria <phylum>;Actinobacteria;Actinobacteridae;Actinomycetales;Streptomycineae;Streptomycetaceae;Streptomyces;Streptomyces sp. HK1;	0	2	0	1	0	0	0	0	0	0	0	0
root;cellular organisms;Bacteria;Actinobacteria <phylum>;Actinobacteria;Actinobacteridae;Actinomycetales;Streptomycineae;Streptomycetaceae;Streptomyces;Streptomyces sp. HmicA12;	1	22	26	16	12	13	9	15	16	14	11	11
root;cellular organisms;Bacteria;Actinobacteria <phylum>;Actinobacteria;Actinobacteridae;Actinomycetales;Streptomycineae;Streptomycetaceae;Streptomyces;Streptomyces sp. HPH0547;	1	7	20	11	3	6	12	11	7	3	16	7
root;cellular organisms;Bacteria;Actinobacteria <phylum>;Actinobacteria;Actinobacteridae;Actinomycetales;Streptomycineae;Streptomycetaceae;Streptomyces;Streptomyces sp. ID05-A0491;	0	0	0	0	1	0	0	0	0	0	0	0
root;cellular organisms;Bacteria;Actinobacteria <phylum>;Actinobacteria;Actinobacteridae;Actinomycetales;Streptomycineae;Streptomycetaceae;Streptomyces;Streptomyces sp. JS01;	0	2	1	5	5	0	14	10	6	2	1	5
root;cellular organisms;Bacteria;Actinobacteria <phylum>;Actinobacteria;Actinobacteridae;Actinomycetales;Streptomycineae;Streptomycetaceae;Streptomyces;Streptomyces sp. JS360;	0	1	0	0	0	0	0	0	0	0	0	0
root;cellular organisms;Bacteria;Actinobacteria <phylum>;Actinobacteria;Actinobacteridae;Actinomycetales;Streptomycineae;Streptomycetaceae;Streptomyces;Streptomyces sp. K01-0509;	0	0	1	0	0	0	0	0	0	0	0	0
root;cellular organisms;Bacteria;Actinobacteria <phylum>;Actinobacteria;Actinobacteridae;Actinomycetales;Streptomycineae;Streptomycetaceae;Streptomyces;Streptomyces sp. KhCrAH-244;	0	0	0	0	0	1	0	0	0	0	0	0
root;cellular organisms;Bacteria;Actinobacteria <phylum>;Actinobacteria;Actinobacteridae;Actinomycetales;Streptomycineae;Streptomycetaceae;Streptomyces;Streptomyces sp. KhCrAH-40;	0	0	0	0	0	0	0	0	6	0	0	0
root;cellular organisms;Bacteria;Actinobacteria <phylum>;Actinobacteria;Actinobacteridae;Actinomycetales;Streptomycineae;Streptomycetaceae;Streptomyces;Streptomyces sp. L-49973;	0	0	0	0	0	0	0	0	0	7	0	0
root;cellular organisms;Bacteria;Actinobacteria <phylum>;Actinobacteria;Actinobacteridae;Actinomycetales;Streptomycineae;Streptomycetaceae;Streptomyces;Streptomyces sp. LaPpAH-108;	2	10	15	11	6	1	10	9	9	6	4	4
root;cellular organisms;Bacteria;Actinobacteria <phylum>;Actinobacteria;Actinobacteridae;Actinomycetales;Streptomycineae;Streptomycetaceae;Streptomyces;Streptomyces sp. LaPpAH-202;	0	0	1	0	0	0	0	0	0	2	0	0
root;cellular organisms;Bacteria;Actinobacteria <phylum>;Actinobacteria;Actinobacteridae;Actinomycetales;Streptomycineae;Streptomycetaceae;Streptomyces;Streptomyces sp. LZ35;	1	0	0	0	0	0	1	0	0	0	0	0
root;cellular organisms;Bacteria;Actinobacteria <phylum>;Actinobacteria;Actinobacteridae;Actinomycetales;Streptomycineae;Streptomycetaceae;Streptomyces;Streptomyces sp. MA37;	0	0	0	0	0	0	1	0	0	0	0	0
root;cellular organisms;Bacteria;Actinobacteria <phylum>;Actinobacteria;Actinobacteridae;Actinomycetales;Streptomycineae;Streptomycetaceae;Streptomyces;Streptomyces sp. Mg1;	41	89	290	199	121	108	127	163	128	56	197	219
root;cellular organisms;Bacteria;Actinobacteria <phylum>;Actinobacteria;Actinobacteridae;Actinomycetales;Streptomycineae;Streptomycetaceae;Streptomyces;Streptomyces sp. ML694-90F3;	0	0	0	0	1	1	0	0	0	0	0	0
root;cellular organisms;Bacteria;Actinobacteria <phylum>;Actinobacteria;Actinobacteridae;Actinomycetales;Streptomycineae;Streptomycetaceae;Streptomyces;Streptomyces sp. MMG1121;	0	3	4	5	0	3	1	3	3	3	4	12
root;cellular organisms;Bacteria;Actinobacteria <phylum>;Actinobacteria;Actinobacteridae;Actinomycetales;Streptomycineae;Streptomycetaceae;Streptomyces;Streptomyces sp. MMG1612;	0	0	0	0	0	1	0	0	0	0	0	0
root;cellular organisms;Bacteria;Actinobacteria <phylum>;Actinobacteria;Actinobacteridae;Actinomycetales;Streptomycineae;Streptomycetaceae;Streptomyces;Streptomyces sp. MMG1662;	0	0	15	5	0	0	0	1	0	2	0	2
root;cellular organisms;Bacteria;Actinobacteria <phylum>;Actinobacteria;Actinobacteridae;Actinomycetales;Streptomycineae;Streptomycetaceae;Streptomyces;Streptomyces sp. MP39-85;	0	4	0	0	0	0	0	0	0	0	0	0
root;cellular organisms;Bacteria;Actinobacteria <phylum>;Actinobacteria;Actinobacteridae;Actinomycetales;Streptomycineae;Streptomycetaceae;Streptomyces;Streptomyces sp. MspMP-M5;	2	0	17	10	4	4	4	5	11	4	8	9
root;cellular organisms;Bacteria;Actinobacteria <phylum>;Actinobacteria;Actinobacteridae;Actinomycetales;Streptomycineae;Streptomycetaceae;Streptomyces;Streptomyces sp. NRRL 30471;	1	0	0	0	0	0	0	0	0	0	0	0
root;cellular organisms;Bacteria;Actinobacteria <phylum>;Actinobacteria;Actinobacteridae;Actinomycetales;Streptomycineae;Streptomycetaceae;Streptomyces;Streptomyces sp. NRRL B-1140;	0	5	0	0	0	2	0	14	0	6	0	0
root;cellular organisms;Bacteria;Actinobacteria <phylum>;Actinobacteria;Actinobacteridae;Actinomycetales;Streptomycineae;Streptomycetaceae;Streptomyces;Streptomyces sp. NRRL B-1347;	6	50	21	33	30	7	10	22	43	16	11	34
root;cellular organisms;Bacteria;Actinobacteria <phylum>;Actinobacteria;Actinobacteridae;Actinomycetales;Streptomycineae;Streptomycetaceae;Streptomyces;Streptomyces sp. NRRL B-1381;	0	0	2	0	8	1	1	1	3	4	0	0
root;cellular organisms;Bacteria;Actinobacteria <phylum>;Actinobacteria;Actinobacteridae;Actinomycetales;Streptomycineae;Streptomycetaceae;Streptomyces;Streptomyces sp. NRRL B-24051;	3	0	0	0	0	0	2	6	0	0	1	0
root;cellular organisms;Bacteria;Actinobacteria <phylum>;Actinobacteria;Actinobacteridae;Actinomycetales;Streptomycineae;Streptomycetaceae;Streptomyces;Streptomyces sp. NRRL B-24484;	7	40	34	18	23	20	30	27	18	23	29	52
root;cellular organisms;Bacteria;Actinobacteria <phylum>;Actinobacteria;Actinobacteridae;Actinomycetales;Streptomycineae;Streptomycetaceae;Streptomyces;Streptomyces sp. NRRL B-24720;	4	9	14	11	14	18	10	10	18	13	13	21
root;cellular organisms;Bacteria;Actinobacteria <phylum>;Actinobacteria;Actinobacteridae;Actinomycetales;Streptomycineae;Streptomycetaceae;Streptomyces;Streptomyces sp. NRRL B-3229;	5	12	6	10	18	9	3	8	11	2	5	6
root;cellular organisms;Bacteria;Actinobacteria <phylum>;Actinobacteria;Actinobacteridae;Actinomycetales;Streptomycineae;Streptomycetaceae;Streptomyces;Streptomyces sp. NRRL B-3253;	0	0	5	0	2	2	0	1	2	0	3	1
root;cellular organisms;Bacteria;Actinobacteria <phylum>;Actinobacteria;Actinobacteridae;Actinomycetales;Streptomycineae;Streptomycetaceae;Streptomyces;Streptomyces sp. NRRL B-5680;	2	4	12	6	2	1	3	1	5	3	2	6
root;cellular organisms;Bacteria;Actinobacteria <phylum>;Actinobacteria;Actinobacteridae;Actinomycetales;Streptomycineae;Streptomycetaceae;Streptomyces;Streptomyces sp. NRRL F-2305;	6	10	11	8	15	13	1	7	4	5	8	26
root;cellular organisms;Bacteria;Actinobacteria <phylum>;Actinobacteria;Actinobacteridae;Actinomycetales;Streptomycineae;Streptomycetaceae;Streptomyces;Streptomyces sp. NRRL F-2580;	8	93	168	73	45	41	57	119	38	30	96	126
root;cellular organisms;Bacteria;Actinobacteria <phylum>;Actinobacteria;Actinobacteridae;Actinomycetales;Streptomycineae;Streptomycetaceae;Streptomyces;Streptomyces sp. NRRL F-2664;	6	37	22	5	8	9	10	12	7	8	18	27
root;cellular organisms;Bacteria;Actinobacteria <phylum>;Actinobacteria;Actinobacteridae;Actinomycetales;Streptomycineae;Streptomycetaceae;Streptomyces;Streptomyces sp. NRRL F-2747;	0	15	35	5	7	13	22	9	31	13	14	18
root;cellular organisms;Bacteria;Actinobacteria <phylum>;Actinobacteria;Actinobacteridae;Actinomycetales;Streptomycineae;Streptomycetaceae;Streptomyces;Streptomyces sp. NRRL F-2799;	0	10	12	6	2	6	1	2	1	3	3	3
root;cellular organisms;Bacteria;Actinobacteria <phylum>;Actinobacteria;Actinobacteridae;Actinomycetales;Streptomycineae;Streptomycetaceae;Streptomyces;Streptomyces sp. NRRL F-2890;	6	2	17	11	7	5	14	15	14	6	9	9
root;cellular organisms;Bacteria;Actinobacteria <phylum>;Actinobacteria;Actinobacteridae;Actinomycetales;Streptomycineae;Streptomycetaceae;Streptomyces;Streptomyces sp. NRRL F-3307;	0	0	1	2	0	1	2	4	0	0	2	1
root;cellular organisms;Bacteria;Actinobacteria <phylum>;Actinobacteria;Actinobacteridae;Actinomycetales;Streptomycineae;Streptomycetaceae;Streptomyces;Streptomyces sp. NRRL F-4415;	3	1	5	0	8	3	2	3	5	7	6	7
root;cellular organisms;Bacteria;Actinobacteria <phylum>;Actinobacteria;Actinobacteridae;Actinomycetales;Streptomycineae;Streptomycetaceae;Streptomyces;Streptomyces sp. NRRL F-4474;	4	10	39	27	9	19	8	23	12	9	27	22
root;cellular organisms;Bacteria;Actinobacteria <phylum>;Actinobacteria;Actinobacteridae;Actinomycetales;Streptomycineae;Streptomycetaceae;Streptomyces;Streptomyces sp. NRRL F-4835;	1	6	0	1	0	1	6	2	1	0	1	7
root;cellular organisms;Bacteria;Actinobacteria <phylum>;Actinobacteria;Actinobacteridae;Actinomycetales;Streptomycineae;Streptomycetaceae;Streptomyces;Streptomyces sp. NRRL F-5008;	4	20	7	19	22	17	27	20	7	24	30	55
root;cellular organisms;Bacteria;Actinobacteria <phylum>;Actinobacteria;Actinobacteridae;Actinomycetales;Streptomycineae;Streptomycetaceae;Streptomyces;Streptomyces sp. NRRL F-5053;	0	0	1	1	3	0	2	1	9	0	2	7
root;cellular organisms;Bacteria;Actinobacteria <phylum>;Actinobacteria;Actinobacteridae;Actinomycetales;Streptomycineae;Streptomycetaceae;Streptomyces;Streptomyces sp. NRRL F-5065;	5	9	9	13	17	4	10	11	15	9	7	22
root;cellular organisms;Bacteria;Actinobacteria <phylum>;Actinobacteria;Actinobacteridae;Actinomycetales;Streptomycineae;Streptomycetaceae;Streptomyces;Streptomyces sp. NRRL F-5123;	3	25	18	4	15	6	17	20	15	10	21	22
root;cellular organisms;Bacteria;Actinobacteria <phylum>;Actinobacteria;Actinobacteridae;Actinomycetales;Streptomycineae;Streptomycetaceae;Streptomyces;Streptomyces sp. NRRL F-5126;	8	19	28	27	48	21	22	18	38	18	24	49
root;cellular organisms;Bacteria;Actinobacteria <phylum>;Actinobacteria;Actinobacteridae;Actinomycetales;Streptomycineae;Streptomycetaceae;Streptomyces;Streptomyces sp. NRRL F-5135;	3	8	24	11	15	8	27	5	19	18	12	18
root;cellular organisms;Bacteria;Actinobacteria <phylum>;Actinobacteria;Actinobacteridae;Actinomycetales;Streptomycineae;Streptomycetaceae;Streptomyces;Streptomyces sp. NRRL F-5140;	18	25	25	26	19	8	22	53	32	22	27	51
root;cellular organisms;Bacteria;Actinobacteria <phylum>;Actinobacteria;Actinobacteridae;Actinomycetales;Streptomycineae;Streptomycetaceae;Streptomyces;Streptomyces sp. NRRL F-5527;	0	0	0	0	0	0	0	0	0	0	2	1
root;cellular organisms;Bacteria;Actinobacteria <phylum>;Actinobacteria;Actinobacteridae;Actinomycetales;Streptomycineae;Streptomycetaceae;Streptomyces;Streptomyces sp. NRRL F-5555;	0	0	1	4	0	1	4	1	3	0	3	4
root;cellular organisms;Bacteria;Actinobacteria <phylum>;Actinobacteria;Actinobacteridae;Actinomycetales;Streptomycineae;Streptomycetaceae;Streptomyces;Streptomyces sp. NRRL F-5630;	0	11	13	7	3	6	6	5	5	7	4	4
root;cellular organisms;Bacteria;Actinobacteria <phylum>;Actinobacteria;Actinobacteridae;Actinomycetales;Streptomycineae;Streptomycetaceae;Streptomyces;Streptomyces sp. NRRL F-5635;	0	1	0	0	0	0	0	0	0	0	1	1
root;cellular organisms;Bacteria;Actinobacteria <phylum>;Actinobacteria;Actinobacteridae;Actinomycetales;Streptomycineae;Streptomycetaceae;Streptomyces;Streptomyces sp. NRRL F-5639;	0	0	1	2	0	6	0	3	6	2	0	0
root;cellular organisms;Bacteria;Actinobacteria <phylum>;Actinobacteria;Actinobacteridae;Actinomycetales;Streptomycineae;Streptomycetaceae;Streptomyces;Streptomyces sp. NRRL F-5650;	0	1	3	4	5	5	1	1	0	2	12	2
root;cellular organisms;Bacteria;Actinobacteria <phylum>;Actinobacteria;Actinobacteridae;Actinomycetales;Streptomycineae;Streptomycetaceae;Streptomyces;Streptomyces sp. NRRL F-5681;	0	0	0	0	2	3	0	2	0	0	0	0
root;cellular organisms;Bacteria;Actinobacteria <phylum>;Actinobacteria;Actinobacteridae;Actinomycetales;Streptomycineae;Streptomycetaceae;Streptomyces;Streptomyces sp. NRRL F-5702;	0	0	4	5	0	0	1	4	0	0	0	2
root;cellular organisms;Bacteria;Actinobacteria <phylum>;Actinobacteria;Actinobacteridae;Actinomycetales;Streptomycineae;Streptomycetaceae;Streptomyces;Streptomyces sp. NRRL F-5727;	8	21	7	4	5	2	11	6	18	6	18	19
root;cellular organisms;Bacteria;Actinobacteria <phylum>;Actinobacteria;Actinobacteridae;Actinomycetales;Streptomycineae;Streptomycetaceae;Streptomyces;Streptomyces sp. NRRL F-5917;	1	0	0	0	0	0	0	0	0	0	1	1
root;cellular organisms;Bacteria;Actinobacteria <phylum>;Actinobacteria;Actinobacteridae;Actinomycetales;Streptomycineae;Streptomycetaceae;Streptomyces;Streptomyces sp. NRRL F-6131;	37	186	232	72	121	81	132	66	111	116	94	146
root;cellular organisms;Bacteria;Actinobacteria <phylum>;Actinobacteria;Actinobacteridae;Actinomycetales;Streptomycineae;Streptomycetaceae;Streptomyces;Streptomyces sp. NRRL F-6677;	0	0	0	0	0	0	0	1	0	0	0	0
root;cellular organisms;Bacteria;Actinobacteria <phylum>;Actinobacteria;Actinobacteridae;Actinomycetales;Streptomycineae;Streptomycetaceae;Streptomyces;Streptomyces sp. NRRL S-1022;	4	12	3	11	7	4	4	9	9	1	14	23
root;cellular organisms;Bacteria;Actinobacteria <phylum>;Actinobacteria;Actinobacteridae;Actinomycetales;Streptomycineae;Streptomycetaceae;Streptomyces;Streptomyces sp. NRRL S-118;	15	25	35	42	27	33	36	44	31	13	46	45
root;cellular organisms;Bacteria;Actinobacteria <phylum>;Actinobacteria;Actinobacteridae;Actinomycetales;Streptomycineae;Streptomycetaceae;Streptomyces;Streptomyces sp. NRRL S-1314;	0	1	0	0	1	0	0	0	2	0	0	0
root;cellular organisms;Bacteria;Actinobacteria <phylum>;Actinobacteria;Actinobacteridae;Actinomycetales;Streptomycineae;Streptomycetaceae;Streptomyces;Streptomyces sp. NRRL S-1448;	6	13	18	8	6	0	9	3	8	4	10	9
root;cellular organisms;Bacteria;Actinobacteria <phylum>;Actinobacteria;Actinobacteridae;Actinomycetales;Streptomycineae;Streptomycetaceae;Streptomyces;Streptomyces sp. NRRL S-146;	4	15	19	17	7	15	9	26	17	11	16	32
root;cellular organisms;Bacteria;Actinobacteria <phylum>;Actinobacteria;Actinobacteridae;Actinomycetales;Streptomycineae;Streptomycetaceae;Streptomyces;Streptomyces sp. NRRL S-15;	8	10	54	22	16	9	8	9	11	9	11	22
root;cellular organisms;Bacteria;Actinobacteria <phylum>;Actinobacteria;Actinobacteridae;Actinomycetales;Streptomycineae;Streptomycetaceae;Streptomyces;Streptomyces sp. NRRL S-1813;	0	1	6	7	3	3	7	3	3	4	6	6
root;cellular organisms;Bacteria;Actinobacteria <phylum>;Actinobacteria;Actinobacteridae;Actinomycetales;Streptomycineae;Streptomycetaceae;Streptomyces;Streptomyces sp. NRRL S-1824;	5	25	32	14	8	11	29	5	10	12	16	30
root;cellular organisms;Bacteria;Actinobacteria <phylum>;Actinobacteria;Actinobacteridae;Actinomycetales;Streptomycineae;Streptomycetaceae;Streptomyces;Streptomyces sp. NRRL S-1831;	1	4	6	0	7	1	3	8	2	0	7	4
root;cellular organisms;Bacteria;Actinobacteria <phylum>;Actinobacteria;Actinobacteridae;Actinomycetales;Streptomycineae;Streptomycetaceae;Streptomyces;Streptomyces sp. NRRL S-1868;	0	8	0	1	0	0	2	0	0	0	0	4
root;cellular organisms;Bacteria;Actinobacteria <phylum>;Actinobacteria;Actinobacteridae;Actinomycetales;Streptomycineae;Streptomycetaceae;Streptomyces;Streptomyces sp. NRRL S-1896;	0	0	0	1	0	0	0	0	0	1	0	1
root;cellular organisms;Bacteria;Actinobacteria <phylum>;Actinobacteria;Actinobacteridae;Actinomycetales;Streptomycineae;Streptomycetaceae;Streptomyces;Streptomyces sp. NRRL S-237;	11	27	64	37	22	24	27	34	20	17	45	41
root;cellular organisms;Bacteria;Actinobacteria <phylum>;Actinobacteria;Actinobacteridae;Actinomycetales;Streptomycineae;Streptomycetaceae;Streptomyces;Streptomyces sp. NRRL S-241;	3	25	64	39	35	13	14	38	27	5	42	37
root;cellular organisms;Bacteria;Actinobacteria <phylum>;Actinobacteria;Actinobacteridae;Actinomycetales;Streptomycineae;Streptomycetaceae;Streptomyces;Streptomyces sp. NRRL S-244;	9	41	40	49	23	27	20	17	15	10	20	47
root;cellular organisms;Bacteria;Actinobacteria <phylum>;Actinobacteria;Actinobacteridae;Actinomycetales;Streptomycineae;Streptomycetaceae;Streptomyces;Streptomyces sp. NRRL S-31;	5	12	39	8	6	6	14	10	18	1	10	22
root;cellular organisms;Bacteria;Actinobacteria <phylum>;Actinobacteria;Actinobacteridae;Actinomycetales;Streptomycineae;Streptomycetaceae;Streptomyces;Streptomyces sp. NRRL S-337;	9	7	13	7	13	5	8	16	2	6	15	16
root;cellular organisms;Bacteria;Actinobacteria <phylum>;Actinobacteria;Actinobacteridae;Actinomycetales;Streptomycineae;Streptomycetaceae;Streptomyces;Streptomyces sp. NRRL S-350;	11	18	21	6	9	6	11	19	12	2	13	19
root;cellular organisms;Bacteria;Actinobacteria <phylum>;Actinobacteria;Actinobacteridae;Actinomycetales;Streptomycineae;Streptomycetaceae;Streptomyces;Streptomyces sp. NRRL S-37;	2	25	11	11	22	6	22	28	26	3	17	33
root;cellular organisms;Bacteria;Actinobacteria <phylum>;Actinobacteria;Actinobacteridae;Actinomycetales;Streptomycineae;Streptomycetaceae;Streptomyces;Streptomyces sp. NRRL S-378;	0	7	14	7	13	4	10	9	3	10	33	15
root;cellular organisms;Bacteria;Actinobacteria <phylum>;Actinobacteria;Actinobacteridae;Actinomycetales;Streptomycineae;Streptomycetaceae;Streptomyces;Streptomyces sp. NRRL S-384;	7	10	21	4	3	1	9	3	5	1	1	5
root;cellular organisms;Bacteria;Actinobacteria <phylum>;Actinobacteria;Actinobacteridae;Actinomycetales;Streptomycineae;Streptomycetaceae;Streptomyces;Streptomyces sp. NRRL S-455;	0	3	19	11	2	3	3	3	12	5	9	5
root;cellular organisms;Bacteria;Actinobacteria <phylum>;Actinobacteria;Actinobacteridae;Actinomycetales;Streptomycineae;Streptomycetaceae;Streptomyces;Streptomyces sp. NRRL S-474;	1	8	3	3	0	4	2	1	4	4	3	2
root;cellular organisms;Bacteria;Actinobacteria <phylum>;Actinobacteria;Actinobacteridae;Actinomycetales;Streptomycineae;Streptomycetaceae;Streptomyces;Streptomyces sp. NRRL S-475;	2	28	36	10	7	5	21	20	23	8	33	21
root;cellular organisms;Bacteria;Actinobacteria <phylum>;Actinobacteria;Actinobacteridae;Actinomycetales;Streptomycineae;Streptomycetaceae;Streptomyces;Streptomyces sp. NRRL S-481;	0	9	5	4	0	11	7	0	0	0	3	6
root;cellular organisms;Bacteria;Actinobacteria <phylum>;Actinobacteria;Actinobacteridae;Actinomycetales;Streptomycineae;Streptomycetaceae;Streptomyces;Streptomyces sp. NRRL S-515;	0	0	1	1	0	1	4	0	0	0	0	0
root;cellular organisms;Bacteria;Actinobacteria <phylum>;Actinobacteria;Actinobacteridae;Actinomycetales;Streptomycineae;Streptomycetaceae;Streptomyces;Streptomyces sp. NRRL S-575;	0	0	2	0	1	0	0	1	0	0	1	0
root;cellular organisms;Bacteria;Actinobacteria <phylum>;Actinobacteria;Actinobacteridae;Actinomycetales;Streptomycineae;Streptomycetaceae;Streptomyces;Streptomyces sp. NRRL S-623;	0	5	7	1	3	2	1	4	0	2	5	6
root;cellular organisms;Bacteria;Actinobacteria <phylum>;Actinobacteria;Actinobacteridae;Actinomycetales;Streptomycineae;Streptomycetaceae;Streptomyces;Streptomyces sp. NRRL S-646;	5	30	23	15	17	27	30	11	29	25	27	29
root;cellular organisms;Bacteria;Actinobacteria <phylum>;Actinobacteria;Actinobacteridae;Actinomycetales;Streptomycineae;Streptomycetaceae;Streptomyces;Streptomyces sp. NRRL S-813;	14	36	73	11	23	18	32	29	19	31	30	53
root;cellular organisms;Bacteria;Actinobacteria <phylum>;Actinobacteria;Actinobacteridae;Actinomycetales;Streptomycineae;Streptomycetaceae;Streptomyces;Streptomyces sp. NRRL S-87;	3	26	48	21	17	13	11	23	23	11	42	30
root;cellular organisms;Bacteria;Actinobacteria <phylum>;Actinobacteria;Actinobacteridae;Actinomycetales;Streptomycineae;Streptomycetaceae;Streptomyces;Streptomyces sp. NRRL S-920;	41	37	72	55	50	47	46	28	67	26	18	71
root;cellular organisms;Bacteria;Actinobacteria <phylum>;Actinobacteria;Actinobacteridae;Actinomycetales;Streptomycineae;Streptomycetaceae;Streptomyces;Streptomyces sp. NRRL S-98;	0	13	10	6	6	4	17	10	16	0	11	9
root;cellular organisms;Bacteria;Actinobacteria <phylum>;Actinobacteria;Actinobacteridae;Actinomycetales;Streptomycineae;Streptomycetaceae;Streptomyces;Streptomyces sp. NRRL WC-3549;	8	4	19	4	4	10	0	7	3	2	5	9
root;cellular organisms;Bacteria;Actinobacteria <phylum>;Actinobacteria;Actinobacteridae;Actinomycetales;Streptomycineae;Streptomycetaceae;Streptomyces;Streptomyces sp. NRRL WC-3626;	1	8	8	9	11	6	14	16	2	6	12	10
root;cellular organisms;Bacteria;Actinobacteria <phylum>;Actinobacteria;Actinobacteridae;Actinomycetales;Streptomycineae;Streptomycetaceae;Streptomyces;Streptomyces sp. NRRL WC-3641;	1	11	37	10	11	11	19	23	15	7	22	13
root;cellular organisms;Bacteria;Actinobacteria <phylum>;Actinobacteria;Actinobacteridae;Actinomycetales;Streptomycineae;Streptomycetaceae;Streptomyces;Streptomyces sp. NRRL WC-3683;	3	1	1	0	2	1	2	3	0	0	2	2
root;cellular organisms;Bacteria;Actinobacteria <phylum>;Actinobacteria;Actinobacteridae;Actinomycetales;Streptomycineae;Streptomycetaceae;Streptomyces;Streptomyces sp. NRRL WC-3719;	0	1	14	12	7	5	5	7	11	7	13	10
root;cellular organisms;Bacteria;Actinobacteria <phylum>;Actinobacteria;Actinobacteridae;Actinomycetales;Streptomycineae;Streptomycetaceae;Streptomyces;Streptomyces sp. NRRL WC-3725;	0	1	2	0	1	5	0	3	4	4	3	2
root;cellular organisms;Bacteria;Actinobacteria <phylum>;Actinobacteria;Actinobacteridae;Actinomycetales;Streptomycineae;Streptomycetaceae;Streptomyces;Streptomyces sp. NRRL WC-3742;	8	24	27	31	18	18	47	30	37	14	16	35
root;cellular organisms;Bacteria;Actinobacteria <phylum>;Actinobacteria;Actinobacteridae;Actinomycetales;Streptomycineae;Streptomycetaceae;Streptomyces;Streptomyces sp. NRRL WC-3744;	2	21	9	14	7	2	5	1	13	1	7	9
root;cellular organisms;Bacteria;Actinobacteria <phylum>;Actinobacteria;Actinobacteridae;Actinomycetales;Streptomycineae;Streptomycetaceae;Streptomyces;Streptomyces sp. NRRL WC-3773;	4	12	19	12	11	9	8	8	3	10	23	24
root;cellular organisms;Bacteria;Actinobacteria <phylum>;Actinobacteria;Actinobacteridae;Actinomycetales;Streptomycineae;Streptomycetaceae;Streptomyces;Streptomyces sp. NRRL WC-3774;	4	42	35	37	17	24	26	21	24	9	32	33
root;cellular organisms;Bacteria;Actinobacteria <phylum>;Actinobacteria;Actinobacteridae;Actinomycetales;Streptomycineae;Streptomycetaceae;Streptomyces;Streptomyces sp. NRRL WC-3795;	0	3	3	1	0	0	0	5	2	0	4	3
root;cellular organisms;Bacteria;Actinobacteria <phylum>;Actinobacteria;Actinobacteridae;Actinomycetales;Streptomycineae;Streptomycetaceae;Streptomyces;Streptomyces sp. NTK 937;	0	2	7	2	8	5	7	5	10	2	2	5
root;cellular organisms;Bacteria;Actinobacteria <phylum>;Actinobacteria;Actinobacteridae;Actinomycetales;Streptomycineae;Streptomycetaceae;Streptomyces;Streptomyces sp. PAMC26508;	22	46	97	115	28	67	36	50	63	15	77	94
root;cellular organisms;Bacteria;Actinobacteria <phylum>;Actinobacteria;Actinobacteridae;Actinomycetales;Streptomycineae;Streptomycetaceae;Streptomyces;Streptomyces sp. PCS3-D2;	17	28	49	38	20	21	36	43	27	8	37	56
root;cellular organisms;Bacteria;Actinobacteria <phylum>;Actinobacteria;Actinobacteridae;Actinomycetales;Streptomycineae;Streptomycetaceae;Streptomyces;Streptomyces sp. PRh5;	10	9	18	3	3	3	6	6	10	4	6	14
root;cellular organisms;Bacteria;Actinobacteria <phylum>;Actinobacteria;Actinobacteridae;Actinomycetales;Streptomycineae;Streptomycetaceae;Streptomyces;Streptomyces sp. PsTaAH-124;	0	4	0	1	0	2	16	0	2	1	2	6
root;cellular organisms;Bacteria;Actinobacteria <phylum>;Actinobacteria;Actinobacteridae;Actinomycetales;Streptomycineae;Streptomycetaceae;Streptomyces;Streptomyces sp. PVA 94-07;	0	3	0	0	0	0	0	0	0	1	0	3
root;cellular organisms;Bacteria;Actinobacteria <phylum>;Actinobacteria;Actinobacteridae;Actinomycetales;Streptomycineae;Streptomycetaceae;Streptomyces;Streptomyces sp. R1-NS-10;	9	29	21	24	22	17	22	16	22	25	9	32
root;cellular organisms;Bacteria;Actinobacteria <phylum>;Actinobacteria;Actinobacteridae;Actinomycetales;Streptomycineae;Streptomycetaceae;Streptomyces;Streptomyces sp. RJA2928;	0	0	0	0	2	0	0	0	0	0	0	0
root;cellular organisms;Bacteria;Actinobacteria <phylum>;Actinobacteria;Actinobacteridae;Actinomycetales;Streptomycineae;Streptomycetaceae;Streptomyces;Streptomyces sp. S4;	2	1	7	0	0	0	1	1	4	4	0	4
root;cellular organisms;Bacteria;Actinobacteria <phylum>;Actinobacteria;Actinobacteridae;Actinomycetales;Streptomycineae;Streptomycetaceae;Streptomyces;Streptomyces sp. S6n14;	0	3	1	0	0	0	0	0	0	0	0	0
root;cellular organisms;Bacteria;Actinobacteria <phylum>;Actinobacteria;Actinobacteridae;Actinomycetales;Streptomycineae;Streptomycetaceae;Streptomyces;Streptomyces sp. S8n36;	0	10	0	0	0	0	0	0	0	0	0	0
root;cellular organisms;Bacteria;Actinobacteria <phylum>;Actinobacteria;Actinobacteridae;Actinomycetales;Streptomycineae;Streptomycetaceae;Streptomyces;Streptomyces sp. SA3_actF;	0	1	6	5	6	0	4	1	3	0	0	1
root;cellular organisms;Bacteria;Actinobacteria <phylum>;Actinobacteria;Actinobacteridae;Actinomycetales;Streptomycineae;Streptomycetaceae;Streptomyces;Streptomyces sp. SA3_actG;	0	0	0	0	0	1	0	0	0	0	0	0
root;cellular organisms;Bacteria;Actinobacteria <phylum>;Actinobacteria;Actinobacteridae;Actinomycetales;Streptomycineae;Streptomycetaceae;Streptomyces;Streptomyces sp. SANK 62799;	0	0	0	0	0	0	0	0	0	1	0	0
root;cellular organisms;Bacteria;Actinobacteria <phylum>;Actinobacteria;Actinobacteridae;Actinomycetales;Streptomycineae;Streptomycetaceae;Streptomyces;Streptomyces sp. ScaeMP-e10;	0	2	4	0	5	0	4	3	2	1	1	5
root;cellular organisms;Bacteria;Actinobacteria <phylum>;Actinobacteria;Actinobacteridae;Actinomycetales;Streptomycineae;Streptomycetaceae;Streptomyces;Streptomyces sp. SCC 2136;	0	0	1	2	0	2	0	3	0	0	3	1
root;cellular organisms;Bacteria;Actinobacteria <phylum>;Actinobacteria;Actinobacteridae;Actinomycetales;Streptomycineae;Streptomycetaceae;Streptomyces;Streptomyces sp. SF2575;	0	3	0	0	2	0	0	0	0	0	0	0
root;cellular organisms;Bacteria;Actinobacteria <phylum>;Actinobacteria;Actinobacteridae;Actinomycetales;Streptomycineae;Streptomycetaceae;Streptomyces;Streptomyces sp. SirexAA-E;	3	37	35	17	17	16	14	14	23	8	15	43
root;cellular organisms;Bacteria;Actinobacteria <phylum>;Actinobacteria;Actinobacteridae;Actinomycetales;Streptomycineae;Streptomycetaceae;Streptomyces;Streptomyces sp. SM8;	3	5	23	9	6	13	6	5	6	5	5	23
root;cellular organisms;Bacteria;Actinobacteria <phylum>;Actinobacteria;Actinobacteridae;Actinomycetales;Streptomycineae;Streptomycetaceae;Streptomyces;Streptomyces sp. SolWspMP-sol2th;	0	0	1	2	0	0	0	2	0	0	0	5
root;cellular organisms;Bacteria;Actinobacteria <phylum>;Actinobacteria;Actinobacteridae;Actinomycetales;Streptomycineae;Streptomycetaceae;Streptomyces;Streptomyces sp. Sp080513SC-11;	0	0	0	2	0	0	0	0	0	0	0	0
root;cellular organisms;Bacteria;Actinobacteria <phylum>;Actinobacteria;Actinobacteridae;Actinomycetales;Streptomycineae;Streptomycetaceae;Streptomyces;Streptomyces sp. SPB74;	13	25	56	32	12	19	39	19	28	17	21	38
root;cellular organisms;Bacteria;Actinobacteria <phylum>;Actinobacteria;Actinobacteridae;Actinomycetales;Streptomycineae;Streptomycetaceae;Streptomyces;Streptomyces sp. SPB78;	0	7	13	17	4	20	9	10	12	5	3	5
root;cellular organisms;Bacteria;Actinobacteria <phylum>;Actinobacteria;Actinobacteridae;Actinomycetales;Streptomycineae;Streptomycetaceae;Streptomyces;Streptomyces sp. SS;	3	5	24	8	4	12	11	17	16	11	15	21
root;cellular organisms;Bacteria;Actinobacteria <phylum>;Actinobacteria;Actinobacteridae;Actinomycetales;Streptomycineae;Streptomycetaceae;Streptomyces;Streptomyces sp. TAA040;	0	4	11	11	8	9	6	8	6	3	6	10
root;cellular organisms;Bacteria;Actinobacteria <phylum>;Actinobacteria;Actinobacteridae;Actinomycetales;Streptomycineae;Streptomycetaceae;Streptomyces;Streptomyces sp. TAA204;	0	25	29	8	5	11	8	13	2	4	7	14
root;cellular organisms;Bacteria;Actinobacteria <phylum>;Actinobacteria;Actinobacteridae;Actinomycetales;Streptomycineae;Streptomycetaceae;Streptomyces;Streptomyces sp. TAA486;	3	14	27	7	11	7	9	10	3	13	22	23
root;cellular organisms;Bacteria;Actinobacteria <phylum>;Actinobacteria;Actinobacteridae;Actinomycetales;Streptomycineae;Streptomycetaceae;Streptomyces;Streptomyces sp. TN119;	0	0	0	0	0	0	4	0	0	0	0	0
root;cellular organisms;Bacteria;Actinobacteria <phylum>;Actinobacteria;Actinobacteridae;Actinomycetales;Streptomycineae;Streptomycetaceae;Streptomyces;Streptomyces sp. TOR3209;	2	1	10	4	2	5	1	0	0	8	4	16
root;cellular organisms;Bacteria;Actinobacteria <phylum>;Actinobacteria;Actinobacteridae;Actinomycetales;Streptomycineae;Streptomycetaceae;Streptomyces;Streptomyces sp. TP-A2060;	0	0	0	0	0	0	1	0	2	0	0	0
root;cellular organisms;Bacteria;Actinobacteria <phylum>;Actinobacteria;Actinobacteridae;Actinomycetales;Streptomycineae;Streptomycetaceae;Streptomyces;Streptomyces sp. Tu 6176;	0	17	21	4	2	7	8	9	4	1	16	10
root;cellular organisms;Bacteria;Actinobacteria <phylum>;Actinobacteria;Actinobacteridae;Actinomycetales;Streptomycineae;Streptomycetaceae;Streptomyces;Streptomyces sp. Tu6071;	170	538	823	497	348	333	549	576	430	365	551	897
root;cellular organisms;Bacteria;Actinobacteria <phylum>;Actinobacteria;Actinobacteridae;Actinomycetales;Streptomycineae;Streptomycetaceae;Streptomyces;Streptomyces sp. UC 11065;	0	0	0	0	0	0	0	0	0	0	0	1
root;cellular organisms;Bacteria;Actinobacteria <phylum>;Actinobacteria;Actinobacteridae;Actinomycetales;Streptomycineae;Streptomycetaceae;Streptomyces;Streptomyces sp. URHA0041;	1	14	34	14	17	9	13	16	21	17	26	39
root;cellular organisms;Bacteria;Actinobacteria <phylum>;Actinobacteria;Actinobacteridae;Actinomycetales;Streptomycineae;Streptomycetaceae;Streptomyces;Streptomyces sp. W007;	25	75	36	61	30	20	30	26	10	36	34	74
root;cellular organisms;Bacteria;Actinobacteria <phylum>;Actinobacteria;Actinobacteridae;Actinomycetales;Streptomycineae;Streptomycetaceae;Streptomyces;Streptomyces sp. W75;	0	0	0	0	0	0	0	0	2	4	0	0
root;cellular organisms;Bacteria;Actinobacteria <phylum>;Actinobacteria;Actinobacteridae;Actinomycetales;Streptomycineae;Streptomycetaceae;Streptomyces;Streptomyces sp. WAC4229;	0	0	0	0	2	0	0	0	0	0	0	1
root;cellular organisms;Bacteria;Actinobacteria <phylum>;Actinobacteria;Actinobacteridae;Actinomycetales;Streptomycineae;Streptomycetaceae;Streptomyces;Streptomyces sp. Wigar10;	0	10	11	6	1	4	12	7	3	2	15	8
root;cellular organisms;Bacteria;Actinobacteria <phylum>;Actinobacteria;Actinobacteridae;Actinomycetales;Streptomycineae;Streptomycetaceae;Streptomyces;Streptomyces sp. WK-5344;	0	0	0	0	0	2	0	0	0	0	0	0
root;cellular organisms;Bacteria;Actinobacteria <phylum>;Actinobacteria;Actinobacteridae;Actinomycetales;Streptomycineae;Streptomycetaceae;Streptomyces;Streptomyces sp. WM6352;	0	5	3	3	4	0	0	5	0	1	1	2
root;cellular organisms;Bacteria;Actinobacteria <phylum>;Actinobacteria;Actinobacteridae;Actinomycetales;Streptomycineae;Streptomycetaceae;Streptomyces;Streptomyces sp. WM6368;	0	0	0	2	0	0	2	0	0	0	1	4
root;cellular organisms;Bacteria;Actinobacteria <phylum>;Actinobacteria;Actinobacteridae;Actinomycetales;Streptomycineae;Streptomycetaceae;Streptomyces;Streptomyces sp. WM6386;	2	0	0	0	0	0	0	0	0	0	0	0
root;cellular organisms;Bacteria;Actinobacteria <phylum>;Actinobacteria;Actinobacteridae;Actinomycetales;Streptomycineae;Streptomycetaceae;Streptomyces;Streptomyces sp. WT3;	0	0	0	0	0	0	0	1	0	0	0	0
root;cellular organisms;Bacteria;Actinobacteria <phylum>;Actinobacteria;Actinobacteridae;Actinomycetales;Streptomycineae;Streptomycetaceae;Streptomyces;Streptomyces sp. WT5;	3	0	0	0	0	0	0	0	0	0	0	0
root;cellular organisms;Bacteria;Actinobacteria <phylum>;Actinobacteria;Actinobacteridae;Actinomycetales;Streptomycineae;Streptomycetaceae;Streptomyces;Streptomyces sp. X335;	0	0	0	0	0	0	0	3	0	0	0	0
root;cellular organisms;Bacteria;Actinobacteria <phylum>;Actinobacteria;Actinobacteridae;Actinomycetales;Streptomycineae;Streptomycetaceae;Streptomyces;Streptomyces sp. XY431;	0	0	0	2	0	0	0	0	1	0	0	0
root;cellular organisms;Bacteria;Actinobacteria <phylum>;Actinobacteria;Actinobacteridae;Actinomycetales;Streptomycineae;Streptomycetaceae;Streptomyces;Streptomyces sp. XZQH13;	0	0	0	0	0	0	0	1	0	0	0	0
root;cellular organisms;Bacteria;Actinobacteria <phylum>;Actinobacteria;Actinobacteridae;Actinomycetales;Streptomycineae;Streptomycetaceae;Streptomyces;Streptomyces sp. YIM 56141;	0	1	0	0	0	0	0	0	0	0	0	0
root;cellular organisms;Bacteria;Actinobacteria <phylum>;Actinobacteria;Actinobacteridae;Actinomycetales;Streptomycineae;Streptomycetaceae;Streptomyces;Streptomyces subtropicus;	0	0	0	0	1	0	0	0	0	0	0	0
root;cellular organisms;Bacteria;Actinobacteria <phylum>;Actinobacteria;Actinobacteridae;Actinomycetales;Streptomycineae;Streptomycetaceae;Streptomyces;Streptomyces sulphureus;	3	14	40	12	13	11	13	15	14	12	12	25
root;cellular organisms;Bacteria;Actinobacteria <phylum>;Actinobacteria;Actinobacteridae;Actinomycetales;Streptomycineae;Streptomycetaceae;Streptomyces;Streptomyces sviceus;Streptomyces sviceus ATCC 29083;	13	87	97	127	35	78	119	126	96	47	120	134
root;cellular organisms;Bacteria;Actinobacteria <phylum>;Actinobacteria;Actinobacteridae;Actinomycetales;Streptomycineae;Streptomycetaceae;Streptomyces;Streptomyces tendae;	0	0	0	0	0	0	0	1	0	0	0	0
root;cellular organisms;Bacteria;Actinobacteria <phylum>;Actinobacteria;Actinobacteridae;Actinomycetales;Streptomycineae;Streptomycetaceae;Streptomyces;Streptomyces tenjimariensis;	2	0	0	0	0	0	0	0	0	2	0	0
root;cellular organisms;Bacteria;Actinobacteria <phylum>;Actinobacteria;Actinobacteridae;Actinomycetales;Streptomycineae;Streptomycetaceae;Streptomyces;Streptomyces thermodiastaticus;	0	0	0	0	0	0	1	0	0	0	0	0
root;cellular organisms;Bacteria;Actinobacteria <phylum>;Actinobacteria;Actinobacteridae;Actinomycetales;Streptomycineae;Streptomycetaceae;Streptomyces;Streptomyces thermolilacinus;	4	15	14	11	6	12	5	6	8	1	7	12
root;cellular organisms;Bacteria;Actinobacteria <phylum>;Actinobacteria;Actinobacteridae;Actinomycetales;Streptomycineae;Streptomycetaceae;Streptomyces;Streptomyces thermovulgaris;	0	1	0	1	0	0	0	0	0	0	0	0
root;cellular organisms;Bacteria;Actinobacteria <phylum>;Actinobacteria;Actinobacteridae;Actinomycetales;Streptomycineae;Streptomycetaceae;Streptomyces;Streptomyces thioluteus;	0	0	0	0	0	0	0	0	0	0	0	1
root;cellular organisms;Bacteria;Actinobacteria <phylum>;Actinobacteria;Actinobacteridae;Actinomycetales;Streptomycineae;Streptomycetaceae;Streptomyces;Streptomyces toxytricini;	0	0	0	0	0	0	4	3	0	0	2	3
root;cellular organisms;Bacteria;Actinobacteria <phylum>;Actinobacteria;Actinobacteridae;Actinomycetales;Streptomycineae;Streptomycetaceae;Streptomyces;Streptomyces toyocaensis;	5	2	32	2	2	14	6	6	7	12	14	21
root;cellular organisms;Bacteria;Actinobacteria <phylum>;Actinobacteria;Actinobacteridae;Actinomycetales;Streptomycineae;Streptomycetaceae;Streptomyces;Streptomyces triostinicus;	0	0	0	0	0	0	0	0	1	0	0	0
root;cellular organisms;Bacteria;Actinobacteria <phylum>;Actinobacteria;Actinobacteridae;Actinomycetales;Streptomycineae;Streptomycetaceae;Streptomyces;Streptomyces tsukubaensis;Streptomyces tsukubaensis NRRL18488;	4	24	36	37	26	23	29	21	39	19	20	44
root;cellular organisms;Bacteria;Actinobacteria <phylum>;Actinobacteria;Actinobacteridae;Actinomycetales;Streptomycineae;Streptomycetaceae;Streptomyces;Streptomyces tsusimaensis;	0	0	0	0	0	0	0	0	0	0	2	0
root;cellular organisms;Bacteria;Actinobacteria <phylum>;Actinobacteria;Actinobacteridae;Actinomycetales;Streptomycineae;Streptomycetaceae;Streptomyces;Streptomyces tubercidicus;	0	0	0	0	0	1	0	0	0	0	0	0
root;cellular organisms;Bacteria;Actinobacteria <phylum>;Actinobacteria;Actinobacteridae;Actinomycetales;Streptomycineae;Streptomycetaceae;Streptomyces;Streptomyces turgidiscabies;Streptomyces turgidiscabies Car8;	63	196	263	236	183	285	184	212	123	99	246	264
root;cellular organisms;Bacteria;Actinobacteria <phylum>;Actinobacteria;Actinobacteridae;Actinomycetales;Streptomycineae;Streptomycetaceae;Streptomyces;Streptomyces uncialis;	0	0	0	0	0	0	0	0	0	0	0	1
root;cellular organisms;Bacteria;Actinobacteria <phylum>;Actinobacteria;Actinobacteridae;Actinomycetales;Streptomycineae;Streptomycetaceae;Streptomyces;Streptomyces varsoviensis;	5	16	59	15	16	23	14	23	34	12	29	59
root;cellular organisms;Bacteria;Actinobacteria <phylum>;Actinobacteria;Actinobacteridae;Actinomycetales;Streptomycineae;Streptomycetaceae;Streptomyces;Streptomyces venezuelae;Streptomyces venezuelae ATCC 10712;	105	196	261	263	85	194	202	209	176	67	218	261
root;cellular organisms;Bacteria;Actinobacteria <phylum>;Actinobacteria;Actinobacteridae;Actinomycetales;Streptomycineae;Streptomycetaceae;Streptomyces;Streptomyces verticillus;	0	0	0	0	0	1	0	0	1	0	0	0
root;cellular organisms;Bacteria;Actinobacteria <phylum>;Actinobacteria;Actinobacteridae;Actinomycetales;Streptomycineae;Streptomycetaceae;Streptomyces;Streptomyces violaceoruber;	6	68	44	24	29	18	34	20	36	16	43	53
root;cellular organisms;Bacteria;Actinobacteria <phylum>;Actinobacteria;Actinobacteridae;Actinomycetales;Streptomycineae;Streptomycetaceae;Streptomyces;Streptomyces violaceorubidus;	1	7	16	6	1	2	4	5	10	9	5	5
root;cellular organisms;Bacteria;Actinobacteria <phylum>;Actinobacteria;Actinobacteridae;Actinomycetales;Streptomycineae;Streptomycetaceae;Streptomyces;Streptomyces violaceusniger;Streptomyces violaceusniger Tu 4113;	1	15	18	8	10	10	12	16	12	10	7	10
root;cellular organisms;Bacteria;Actinobacteria <phylum>;Actinobacteria;Actinobacteridae;Actinomycetales;Streptomycineae;Streptomycetaceae;Streptomyces;Streptomyces violens;	2	16	10	0	6	3	11	5	13	3	7	16
root;cellular organisms;Bacteria;Actinobacteria <phylum>;Actinobacteria;Actinobacteridae;Actinomycetales;Streptomycineae;Streptomycetaceae;Streptomyces;Streptomyces virginiae;	0	10	42	28	8	11	17	23	2	4	13	40
root;cellular organisms;Bacteria;Actinobacteria <phylum>;Actinobacteria;Actinobacteridae;Actinomycetales;Streptomycineae;Streptomycetaceae;Streptomyces;Streptomyces viridifaciens;	0	3	0	0	0	0	1	0	0	0	0	0
root;cellular organisms;Bacteria;Actinobacteria <phylum>;Actinobacteria;Actinobacteridae;Actinomycetales;Streptomycineae;Streptomycetaceae;Streptomyces;Streptomyces viridochromogenes;Streptomyces viridochromogenes DSM 40736;	12	88	95	76	52	65	83	113	75	83	119	112
root;cellular organisms;Bacteria;Actinobacteria <phylum>;Actinobacteria;Actinobacteridae;Actinomycetales;Streptomycineae;Streptomycetaceae;Streptomyces;Streptomyces viridochromogenes;Streptomyces viridochromogenes Tue57;	37	66	135	89	43	94	115	97	115	98	100	151
root;cellular organisms;Bacteria;Actinobacteria <phylum>;Actinobacteria;Actinobacteridae;Actinomycetales;Streptomycineae;Streptomycetaceae;Streptomyces;Streptomyces viridosporus;	0	0	2	4	3	5	1	6	7	3	1	7
root;cellular organisms;Bacteria;Actinobacteria <phylum>;Actinobacteria;Actinobacteridae;Actinomycetales;Streptomycineae;Streptomycetaceae;Streptomyces;Streptomyces vitaminophilus;	10	33	32	34	45	25	34	26	16	22	24	51
root;cellular organisms;Bacteria;Actinobacteria <phylum>;Actinobacteria;Actinobacteridae;Actinomycetales;Streptomycineae;Streptomycetaceae;Streptomyces;Streptomyces wadayamensis;	0	0	0	0	1	0	1	0	0	0	0	1
root;cellular organisms;Bacteria;Actinobacteria <phylum>;Actinobacteria;Actinobacteridae;Actinomycetales;Streptomycineae;Streptomycetaceae;Streptomyces;Streptomyces xanthophaeus;	10	107	132	108	63	49	52	74	35	48	60	122
root;cellular organisms;Bacteria;Actinobacteria <phylum>;Actinobacteria;Actinobacteridae;Actinomycetales;Streptomycineae;Streptomycetaceae;Streptomyces;Streptomyces zinciresistens;Streptomyces zinciresistens K42;	10	31	59	24	23	21	34	33	16	26	23	46
root;cellular organisms;Bacteria;Actinobacteria <phylum>;Actinobacteria;Actinobacteridae;Actinomycetales;Streptomycineae;Streptomycetaceae;unclassified Streptomycetaceae;Streptomycetaceae bacterium MP113-05;	18	65	42	59	52	58	35	36	30	11	63	24
root;cellular organisms;Bacteria;Actinobacteria <phylum>;Actinobacteria;Actinobacteridae;Actinomycetales;Streptosporangineae;Nocardiopsaceae;Marinactinospora;Marinactinospora thermotolerans;	0	0	0	0	0	1	0	0	0	0	0	0
root;cellular organisms;Bacteria;Actinobacteria <phylum>;Actinobacteria;Actinobacteridae;Actinomycetales;Streptosporangineae;Nocardiopsaceae;Nocardiopsis;Nocardiopsis alba;Nocardiopsis alba ATCC BAA-2165;	0	15	10	8	2	7	3	1	18	8	5	20
root;cellular organisms;Bacteria;Actinobacteria <phylum>;Actinobacteria;Actinobacteridae;Actinomycetales;Streptosporangineae;Nocardiopsaceae;Nocardiopsis;Nocardiopsis alkaliphila;	0	7	8	5	5	5	2	3	18	3	7	6
root;cellular organisms;Bacteria;Actinobacteria <phylum>;Actinobacteria;Actinobacteridae;Actinomycetales;Streptosporangineae;Nocardiopsaceae;Nocardiopsis;Nocardiopsis baichengensis;	6	2	5	0	9	2	2	3	1	3	3	6
root;cellular organisms;Bacteria;Actinobacteria <phylum>;Actinobacteria;Actinobacteridae;Actinomycetales;Streptosporangineae;Nocardiopsaceae;Nocardiopsis;Nocardiopsis chromatogenes;	14	20	21	11	18	6	5	14	4	20	9	18
root;cellular organisms;Bacteria;Actinobacteria <phylum>;Actinobacteria;Actinobacteridae;Actinomycetales;Streptosporangineae;Nocardiopsaceae;Nocardiopsis;Nocardiopsis dassonvillei;Nocardiopsis dassonvillei subsp. dassonvillei;Nocardiopsis dassonvillei subsp. dassonvillei DSM 43111;	1	3	0	0	0	2	4	4	0	0	1	1
root;cellular organisms;Bacteria;Actinobacteria <phylum>;Actinobacteria;Actinobacteridae;Actinomycetales;Streptosporangineae;Nocardiopsaceae;Nocardiopsis;Nocardiopsis ganjiahuensis;	4	4	11	12	10	5	16	13	14	3	4	7
root;cellular organisms;Bacteria;Actinobacteria <phylum>;Actinobacteria;Actinobacteridae;Actinomycetales;Streptosporangineae;Nocardiopsaceae;Nocardiopsis;Nocardiopsis gilva;	2	33	17	13	9	4	20	19	16	20	17	25
root;cellular organisms;Bacteria;Actinobacteria <phylum>;Actinobacteria;Actinobacteridae;Actinomycetales;Streptosporangineae;Nocardiopsaceae;Nocardiopsis;Nocardiopsis halophila;	1	5	2	0	6	0	2	5	2	0	6	6
root;cellular organisms;Bacteria;Actinobacteria <phylum>;Actinobacteria;Actinobacteridae;Actinomycetales;Streptosporangineae;Nocardiopsaceae;Nocardiopsis;Nocardiopsis halotolerans;	1	10	10	9	2	5	9	4	10	3	7	18
root;cellular organisms;Bacteria;Actinobacteria <phylum>;Actinobacteria;Actinobacteridae;Actinomycetales;Streptosporangineae;Nocardiopsaceae;Nocardiopsis;Nocardiopsis kunsanensis;	2	1	11	4	5	1	5	2	4	1	7	7
root;cellular organisms;Bacteria;Actinobacteria <phylum>;Actinobacteria;Actinobacteridae;Actinomycetales;Streptosporangineae;Nocardiopsaceae;Nocardiopsis;Nocardiopsis lucentensis;	4	25	18	6	8	13	11	13	7	2	9	10
root;cellular organisms;Bacteria;Actinobacteria <phylum>;Actinobacteria;Actinobacteridae;Actinomycetales;Streptosporangineae;Nocardiopsaceae;Nocardiopsis;Nocardiopsis potens;	2	15	27	17	17	15	13	19	20	5	10	27
root;cellular organisms;Bacteria;Actinobacteria <phylum>;Actinobacteria;Actinobacteridae;Actinomycetales;Streptosporangineae;Nocardiopsaceae;Nocardiopsis;Nocardiopsis prasina;	2	7	18	6	2	5	9	10	7	4	3	4
root;cellular organisms;Bacteria;Actinobacteria <phylum>;Actinobacteria;Actinobacteridae;Actinomycetales;Streptosporangineae;Nocardiopsaceae;Nocardiopsis;Nocardiopsis salina;	1	1	9	5	11	10	13	14	7	7	9	18
root;cellular organisms;Bacteria;Actinobacteria <phylum>;Actinobacteria;Actinobacteridae;Actinomycetales;Streptosporangineae;Nocardiopsaceae;Nocardiopsis;Nocardiopsis sp. CNS639;	2	2	3	1	2	0	4	1	1	2	4	0
root;cellular organisms;Bacteria;Actinobacteria <phylum>;Actinobacteria;Actinobacteridae;Actinomycetales;Streptosporangineae;Nocardiopsaceae;Nocardiopsis;Nocardiopsis sp. CNT312;	1	4	20	5	6	6	12	5	3	5	10	7
root;cellular organisms;Bacteria;Actinobacteria <phylum>;Actinobacteria;Actinobacteridae;Actinomycetales;Streptosporangineae;Nocardiopsaceae;Nocardiopsis;Nocardiopsis sp. FU40;	0	1	0	0	0	0	0	1	0	0	0	0
root;cellular organisms;Bacteria;Actinobacteria <phylum>;Actinobacteria;Actinobacteridae;Actinomycetales;Streptosporangineae;Nocardiopsaceae;Nocardiopsis;Nocardiopsis synnemataformans;	0	6	15	4	16	10	4	6	5	6	2	12
root;cellular organisms;Bacteria;Actinobacteria <phylum>;Actinobacteria;Actinobacteridae;Actinomycetales;Streptosporangineae;Nocardiopsaceae;Nocardiopsis;Nocardiopsis valliformis;	2	3	10	2	10	2	4	2	12	3	5	9
root;cellular organisms;Bacteria;Actinobacteria <phylum>;Actinobacteria;Actinobacteridae;Actinomycetales;Streptosporangineae;Nocardiopsaceae;Nocardiopsis;Nocardiopsis xinjiangensis;	0	6	5	3	6	1	5	1	1	4	0	2
root;cellular organisms;Bacteria;Actinobacteria <phylum>;Actinobacteria;Actinobacteridae;Actinomycetales;Streptosporangineae;Nocardiopsaceae;Streptomonospora;Streptomonospora salina;	0	0	0	0	2	0	0	0	0	0	0	0
root;cellular organisms;Bacteria;Actinobacteria <phylum>;Actinobacteria;Actinobacteridae;Actinomycetales;Streptosporangineae;Nocardiopsaceae;Thermobifida;Thermobifida fusca;Thermobifida fusca TM51;	0	1	0	1	0	0	0	0	0	0	0	1
root;cellular organisms;Bacteria;Actinobacteria <phylum>;Actinobacteria;Actinobacteridae;Actinomycetales;Streptosporangineae;Nocardiopsaceae;Thermobifida;Thermobifida fusca;Thermobifida fusca YX;	1	4	2	1	0	4	0	0	1	2	3	2
root;cellular organisms;Bacteria;Actinobacteria <phylum>;Actinobacteria;Actinobacteridae;Actinomycetales;Streptosporangineae;Streptosporangiaceae;Herbidospora;Herbidospora cretacea;	36	116	142	56	89	73	83	84	94	90	58	115
root;cellular organisms;Bacteria;Actinobacteria <phylum>;Actinobacteria;Actinobacteridae;Actinomycetales;Streptosporangineae;Streptosporangiaceae;Microbispora;Microbispora rosea;	18	45	87	46	43	60	86	57	67	60	54	116
root;cellular organisms;Bacteria;Actinobacteria <phylum>;Actinobacteria;Actinobacteridae;Actinomycetales;Streptosporangineae;Streptosporangiaceae;Microbispora;Microbispora sp. ATCC PTA-5024;	13	103	120	58	79	51	89	73	44	79	77	149
root;cellular organisms;Bacteria;Actinobacteria <phylum>;Actinobacteria;Actinobacteridae;Actinomycetales;Streptosporangineae;Streptosporangiaceae;Microbispora;Microbispora sp. NRRL B-24597;	5	19	4	9	10	4	12	29	12	13	6	18
root;cellular organisms;Bacteria;Actinobacteria <phylum>;Actinobacteria;Actinobacteridae;Actinomycetales;Streptosporangineae;Streptosporangiaceae;Microtetraspora;Microtetraspora glauca;	2	16	14	7	19	7	5	5	6	9	10	19
root;cellular organisms;Bacteria;Actinobacteria <phylum>;Actinobacteria;Actinobacteridae;Actinomycetales;Streptosporangineae;Streptosporangiaceae;Nonomuraea;Nonomuraea coxensis;	76	230	447	216	157	207	340	248	298	298	143	439
root;cellular organisms;Bacteria;Actinobacteria <phylum>;Actinobacteria;Actinobacteridae;Actinomycetales;Streptosporangineae;Streptosporangiaceae;Nonomuraea;Nonomuraea dietziae;	0	0	0	0	0	0	3	0	0	1	0	5
root;cellular organisms;Bacteria;Actinobacteria <phylum>;Actinobacteria;Actinobacteridae;Actinomycetales;Streptosporangineae;Streptosporangiaceae;Nonomuraea;Nonomuraea longicatena;	0	0	0	0	0	1	0	0	0	0	0	0
root;cellular organisms;Bacteria;Actinobacteria <phylum>;Actinobacteria;Actinobacteridae;Actinomycetales;Streptosporangineae;Streptosporangiaceae;Nonomuraea;Nonomuraea sp. ATCC 39727;	0	6	2	0	0	0	2	1	0	1	1	5
root;cellular organisms;Bacteria;Actinobacteria <phylum>;Actinobacteria;Actinobacteridae;Actinomycetales;Streptosporangineae;Streptosporangiaceae;Nonomuraea;Nonomuraea sp. WAC1424;	0	0	0	0	0	0	0	0	0	0	0	2
root;cellular organisms;Bacteria;Actinobacteria <phylum>;Actinobacteria;Actinobacteridae;Actinomycetales;Streptosporangineae;Streptosporangiaceae;Planobispora;Planobispora rosea;	0	0	0	0	0	0	0	1	0	0	0	0
root;cellular organisms;Bacteria;Actinobacteria <phylum>;Actinobacteria;Actinobacteridae;Actinomycetales;Streptosporangineae;Streptosporangiaceae;Planotetraspora;	0	3	0	0	0	0	0	1	0	0	0	2
root;cellular organisms;Bacteria;Actinobacteria <phylum>;Actinobacteria;Actinobacteridae;Actinomycetales;Streptosporangineae;Streptosporangiaceae;Sphaerisporangium;Sphaerisporangium sp. SANK 60911;	0	0	0	0	0	0	1	0	0	0	0	0
root;cellular organisms;Bacteria;Actinobacteria <phylum>;Actinobacteria;Actinobacteridae;Actinomycetales;Streptosporangineae;Streptosporangiaceae;Streptosporangium;environmental samples <Streptosporangium>;uncultured Streptosporangium sp.;	0	0	5	1	2	0	0	0	0	0	0	0
root;cellular organisms;Bacteria;Actinobacteria <phylum>;Actinobacteria;Actinobacteridae;Actinomycetales;Streptosporangineae;Streptosporangiaceae;Streptosporangium;Streptosporangium amethystogenes;	35	74	164	60	93	45	88	194	117	96	62	151
root;cellular organisms;Bacteria;Actinobacteria <phylum>;Actinobacteria;Actinobacteridae;Actinomycetales;Streptosporangineae;Streptosporangiaceae;Streptosporangium;Streptosporangium roseum;Streptosporangium roseum DSM 43021;	30	125	149	89	103	61	117	164	126	96	64	169
root;cellular organisms;Bacteria;Actinobacteria <phylum>;Actinobacteria;Actinobacteridae;Actinomycetales;Streptosporangineae;Streptosporangiaceae;Streptosporangium;Streptosporangium sibiricum;	0	0	0	0	0	0	0	3	0	0	0	0
root;cellular organisms;Bacteria;Actinobacteria <phylum>;Actinobacteria;Actinobacteridae;Actinomycetales;Streptosporangineae;Thermomonosporaceae;Actinocorallia;Actinocorallia herbida;	0	0	1	0	0	0	0	0	0	0	0	0
root;cellular organisms;Bacteria;Actinobacteria <phylum>;Actinobacteria;Actinobacteridae;Actinomycetales;Streptosporangineae;Thermomonosporaceae;Actinomadura;Actinomadura atramentaria;	13	47	36	17	17	33	19	28	23	25	29	48
root;cellular organisms;Bacteria;Actinobacteria <phylum>;Actinobacteria;Actinobacteridae;Actinomycetales;Streptosporangineae;Thermomonosporaceae;Actinomadura;Actinomadura flavalba;	14	31	45	18	16	32	56	19	26	11	21	40
root;cellular organisms;Bacteria;Actinobacteria <phylum>;Actinobacteria;Actinobacteridae;Actinomycetales;Streptosporangineae;Thermomonosporaceae;Actinomadura;Actinomadura hibisca;	0	0	0	0	0	0	0	0	0	0	1	2
root;cellular organisms;Bacteria;Actinobacteria <phylum>;Actinobacteria;Actinobacteridae;Actinomycetales;Streptosporangineae;Thermomonosporaceae;Actinomadura;Actinomadura kijaniata;	0	0	3	0	0	0	0	0	0	0	0	0
root;cellular organisms;Bacteria;Actinobacteria <phylum>;Actinobacteria;Actinobacteridae;Actinomycetales;Streptosporangineae;Thermomonosporaceae;Actinomadura;Actinomadura madurae;	42	135	253	130	136	77	126	101	104	102	97	161
root;cellular organisms;Bacteria;Actinobacteria <phylum>;Actinobacteria;Actinobacteridae;Actinomycetales;Streptosporangineae;Thermomonosporaceae;Actinomadura;Actinomadura namibiensis;	0	0	0	0	0	2	0	0	0	0	0	0
root;cellular organisms;Bacteria;Actinobacteria <phylum>;Actinobacteria;Actinobacteridae;Actinomycetales;Streptosporangineae;Thermomonosporaceae;Actinomadura;Actinomadura oligospora;	9	19	78	27	55	26	41	17	36	32	21	42
root;cellular organisms;Bacteria;Actinobacteria <phylum>;Actinobacteria;Actinobacteridae;Actinomycetales;Streptosporangineae;Thermomonosporaceae;Actinomadura;Actinomadura rifamycini;	7	43	58	30	34	18	32	20	32	33	36	51
root;cellular organisms;Bacteria;Actinobacteria <phylum>;Actinobacteria;Actinobacteridae;Actinomycetales;Streptosporangineae;Thermomonosporaceae;Spirillospora;Spirillospora albida;	32	78	62	50	52	41	60	33	33	26	41	62
root;cellular organisms;Bacteria;Actinobacteria <phylum>;Actinobacteria;Actinobacteridae;Actinomycetales;Streptosporangineae;Thermomonosporaceae;Thermomonospora;environmental samples <Thermomonospora>;uncultured Thermomonospora sp.;	0	0	0	1	0	0	0	0	0	0	0	1
root;cellular organisms;Bacteria;Actinobacteria <phylum>;Actinobacteria;Actinobacteridae;Actinomycetales;Streptosporangineae;Thermomonosporaceae;Thermomonospora;Thermomonospora curvata;Thermomonospora curvata DSM 43183;	13	87	105	58	42	30	46	41	47	40	52	111
root;cellular organisms;Bacteria;Actinobacteria <phylum>;Actinobacteria;Actinobacteridae;Bifidobacteriales;Bifidobacteriaceae;Alloscardovia;Alloscardovia omnicolens;Alloscardovia omnicolens F0580;	0	0	0	0	4	1	0	0	0	1	0	1
root;cellular organisms;Bacteria;Actinobacteria <phylum>;Actinobacteria;Actinobacteridae;Bifidobacteriales;Bifidobacteriaceae;Bifidobacterium;Bifidobacterium actinocoloniiforme;Bifidobacterium actinocoloniiforme DSM 22766;	3	0	3	0	3	3	0	0	0	0	0	1
root;cellular organisms;Bacteria;Actinobacteria <phylum>;Actinobacteria;Actinobacteridae;Bifidobacteriales;Bifidobacteriaceae;Bifidobacterium;Bifidobacterium adolescentis;Bifidobacterium adolescentis ATCC 15703;	0	0	0	0	0	2	0	0	0	0	0	0
root;cellular organisms;Bacteria;Actinobacteria <phylum>;Actinobacteria;Actinobacteridae;Bifidobacteriales;Bifidobacteriaceae;Bifidobacterium;Bifidobacterium adolescentis;Bifidobacterium adolescentis L2-32;	4	1	0	1	0	0	0	0	0	1	0	0
root;cellular organisms;Bacteria;Actinobacteria <phylum>;Actinobacteria;Actinobacteridae;Bifidobacteriales;Bifidobacteriaceae;Bifidobacterium;Bifidobacterium angulatum;Bifidobacterium angulatum DSM 20098 = JCM 7096;	0	0	0	0	0	0	0	0	3	1	0	5
root;cellular organisms;Bacteria;Actinobacteria <phylum>;Actinobacteria;Actinobacteridae;Bifidobacteriales;Bifidobacteriaceae;Bifidobacterium;Bifidobacterium animalis;Bifidobacterium animalis subsp. animalis;Bifidobacterium animalis subsp. animalis ATCC 25527;	0	0	0	2	0	0	0	0	0	0	0	0
root;cellular organisms;Bacteria;Actinobacteria <phylum>;Actinobacteria;Actinobacteridae;Bifidobacteriales;Bifidobacteriaceae;Bifidobacterium;Bifidobacterium animalis;Bifidobacterium animalis subsp. lactis;Bifidobacterium animalis subsp. lactis HN019;	1	0	0	1	1	0	0	0	1	2	1	2
root;cellular organisms;Bacteria;Actinobacteria <phylum>;Actinobacteria;Actinobacteridae;Bifidobacteriales;Bifidobacteriaceae;Bifidobacterium;Bifidobacterium asteroides;Bifidobacterium asteroides PRL2011;	0	0	1	0	0	0	1	0	0	0	0	0
root;cellular organisms;Bacteria;Actinobacteria <phylum>;Actinobacteria;Actinobacteridae;Bifidobacteriales;Bifidobacteriaceae;Bifidobacterium;Bifidobacterium biavatii;Bifidobacterium biavatii DSM 23969;	0	0	0	0	2	1	0	0	1	0	0	0
root;cellular organisms;Bacteria;Actinobacteria <phylum>;Actinobacteria;Actinobacteridae;Bifidobacteriales;Bifidobacteriaceae;Bifidobacterium;Bifidobacterium bifidum;Bifidobacterium bifidum LMG 13195;	0	0	0	0	0	0	0	1	0	0	0	2
root;cellular organisms;Bacteria;Actinobacteria <phylum>;Actinobacteria;Actinobacteridae;Bifidobacteriales;Bifidobacteriaceae;Bifidobacterium;Bifidobacterium bifidum;Bifidobacterium bifidum S17;	2	0	0	0	0	2	0	0	0	0	0	0
root;cellular organisms;Bacteria;Actinobacteria <phylum>;Actinobacteria;Actinobacteridae;Bifidobacteriales;Bifidobacteriaceae;Bifidobacterium;Bifidobacterium bohemicum;Bifidobacterium bohemicum DSM 22767;	1	2	0	0	0	1	3	0	2	0	0	1
root;cellular organisms;Bacteria;Actinobacteria <phylum>;Actinobacteria;Actinobacteridae;Bifidobacteriales;Bifidobacteriaceae;Bifidobacterium;Bifidobacterium bombi;Bifidobacterium bombi DSM 19703;	1	0	0	0	3	0	0	0	0	0	0	2
root;cellular organisms;Bacteria;Actinobacteria <phylum>;Actinobacteria;Actinobacteridae;Bifidobacteriales;Bifidobacteriaceae;Bifidobacterium;Bifidobacterium boum;	0	2	0	0	0	0	0	0	0	0	0	0
root;cellular organisms;Bacteria;Actinobacteria <phylum>;Actinobacteria;Actinobacteridae;Bifidobacteriales;Bifidobacteriaceae;Bifidobacterium;Bifidobacterium breve;Bifidobacterium breve 689b;	0	0	0	0	0	0	0	0	1	0	0	0
root;cellular organisms;Bacteria;Actinobacteria <phylum>;Actinobacteria;Actinobacteridae;Bifidobacteriales;Bifidobacteriaceae;Bifidobacterium;Bifidobacterium breve;Bifidobacterium breve HPH0326;	0	0	0	0	0	0	0	0	0	0	1	1
root;cellular organisms;Bacteria;Actinobacteria <phylum>;Actinobacteria;Actinobacteridae;Bifidobacteriales;Bifidobacteriaceae;Bifidobacterium;Bifidobacterium breve;Bifidobacterium breve S27;	0	0	0	0	0	0	0	0	0	1	0	0
root;cellular organisms;Bacteria;Actinobacteria <phylum>;Actinobacteria;Actinobacteridae;Bifidobacteriales;Bifidobacteriaceae;Bifidobacterium;Bifidobacterium breve;Bifidobacterium breve UCC2003;	0	0	1	0	2	0	0	0	0	0	0	0
root;cellular organisms;Bacteria;Actinobacteria <phylum>;Actinobacteria;Actinobacteridae;Bifidobacteriales;Bifidobacteriaceae;Bifidobacterium;Bifidobacterium callitrichos;Bifidobacterium callitrichos DSM 23973;	0	0	2	0	0	0	4	0	0	3	0	8
root;cellular organisms;Bacteria;Actinobacteria <phylum>;Actinobacteria;Actinobacteridae;Bifidobacteriales;Bifidobacteriaceae;Bifidobacterium;Bifidobacterium choerinum;	0	0	0	0	1	0	0	0	0	0	0	2
root;cellular organisms;Bacteria;Actinobacteria <phylum>;Actinobacteria;Actinobacteridae;Bifidobacteriales;Bifidobacteriaceae;Bifidobacterium;Bifidobacterium coryneforme;	0	0	0	0	2	0	0	0	0	1	0	0
root;cellular organisms;Bacteria;Actinobacteria <phylum>;Actinobacteria;Actinobacteridae;Bifidobacteriales;Bifidobacteriaceae;Bifidobacterium;Bifidobacterium crudilactis;	0	0	0	0	0	0	0	0	0	0	0	1
root;cellular organisms;Bacteria;Actinobacteria <phylum>;Actinobacteria;Actinobacteridae;Bifidobacteriales;Bifidobacteriaceae;Bifidobacterium;Bifidobacterium cuniculi;	0	0	0	2	2	4	2	1	0	1	0	2
root;cellular organisms;Bacteria;Actinobacteria <phylum>;Actinobacteria;Actinobacteridae;Bifidobacteriales;Bifidobacteriaceae;Bifidobacterium;Bifidobacterium dentium;	0	1	0	0	0	1	0	0	0	2	0	1
root;cellular organisms;Bacteria;Actinobacteria <phylum>;Actinobacteria;Actinobacteridae;Bifidobacteriales;Bifidobacteriaceae;Bifidobacterium;Bifidobacterium gallicum;Bifidobacterium gallicum DSM 20093 = LMG 11596;	1	0	0	0	9	1	2	5	0	0	0	3
root;cellular organisms;Bacteria;Actinobacteria <phylum>;Actinobacteria;Actinobacteridae;Bifidobacteriales;Bifidobacteriaceae;Bifidobacterium;Bifidobacterium gallinarum;	0	0	2	0	0	0	1	0	0	0	0	0
root;cellular organisms;Bacteria;Actinobacteria <phylum>;Actinobacteria;Actinobacteridae;Bifidobacteriales;Bifidobacteriaceae;Bifidobacterium;Bifidobacterium indicum;Bifidobacterium indicum LMG 11587 = DSM 20214;	0	0	0	0	0	0	2	0	0	0	0	1
root;cellular organisms;Bacteria;Actinobacteria <phylum>;Actinobacteria;Actinobacteridae;Bifidobacteriales;Bifidobacteriaceae;Bifidobacterium;Bifidobacterium longum;Bifidobacterium longum NCC2705;	0	0	2	4	2	0	3	0	0	2	1	0
root;cellular organisms;Bacteria;Actinobacteria <phylum>;Actinobacteria;Actinobacteridae;Bifidobacteriales;Bifidobacteriaceae;Bifidobacterium;Bifidobacterium longum;Bifidobacterium longum subsp. infantis;Bifidobacterium longum subsp. infantis 157F;	0	0	0	0	0	0	0	0	0	0	0	1
root;cellular organisms;Bacteria;Actinobacteria <phylum>;Actinobacteria;Actinobacteridae;Bifidobacteriales;Bifidobacteriaceae;Bifidobacterium;Bifidobacterium longum;Bifidobacterium longum subsp. infantis;Bifidobacterium longum subsp. infantis ATCC 15697 = JCM 1222 = DSM 20088;	0	0	0	0	0	0	2	0	0	2	0	0
root;cellular organisms;Bacteria;Actinobacteria <phylum>;Actinobacteria;Actinobacteridae;Bifidobacteriales;Bifidobacteriaceae;Bifidobacterium;Bifidobacterium longum;Bifidobacterium longum subsp. infantis;Bifidobacterium longum subsp. infantis CCUG 52486;	0	0	0	0	0	0	1	0	0	0	0	0
root;cellular organisms;Bacteria;Actinobacteria <phylum>;Actinobacteria;Actinobacteridae;Bifidobacteriales;Bifidobacteriaceae;Bifidobacterium;Bifidobacterium longum;Bifidobacterium longum subsp. longum;Bifidobacterium longum subsp. longum ATCC 55813;	0	0	0	1	0	0	1	0	0	0	1	0
root;cellular organisms;Bacteria;Actinobacteria <phylum>;Actinobacteria;Actinobacteridae;Bifidobacteriales;Bifidobacteriaceae;Bifidobacterium;Bifidobacterium longum;Bifidobacterium longum subsp. longum;Bifidobacterium longum subsp. longum CECT 7347;	0	0	0	0	0	0	0	0	0	0	0	1
root;cellular organisms;Bacteria;Actinobacteria <phylum>;Actinobacteria;Actinobacteridae;Bifidobacteriales;Bifidobacteriaceae;Bifidobacterium;Bifidobacterium longum;Bifidobacterium longum subsp. longum;Bifidobacterium longum subsp. longum EK13;	0	0	0	0	0	0	0	0	0	0	2	0
root;cellular organisms;Bacteria;Actinobacteria <phylum>;Actinobacteria;Actinobacteridae;Bifidobacteriales;Bifidobacteriaceae;Bifidobacterium;Bifidobacterium longum;Bifidobacterium longum subsp. longum;Bifidobacterium longum subsp. longum EK5;	0	0	1	0	0	0	0	0	0	0	0	0
root;cellular organisms;Bacteria;Actinobacteria <phylum>;Actinobacteria;Actinobacteridae;Bifidobacteriales;Bifidobacteriaceae;Bifidobacterium;Bifidobacterium longum;Bifidobacterium longum subsp. suis;	0	0	0	1	0	1	3	0	1	0	2	0
root;cellular organisms;Bacteria;Actinobacteria <phylum>;Actinobacteria;Actinobacteridae;Bifidobacteriales;Bifidobacteriaceae;Bifidobacterium;Bifidobacterium magnum;	0	1	0	1	0	0	2	0	2	0	0	1
root;cellular organisms;Bacteria;Actinobacteria <phylum>;Actinobacteria;Actinobacteridae;Bifidobacteriales;Bifidobacteriaceae;Bifidobacterium;Bifidobacterium merycicum;	0	0	0	1	0	0	0	0	1	0	0	0
root;cellular organisms;Bacteria;Actinobacteria <phylum>;Actinobacteria;Actinobacteridae;Bifidobacteriales;Bifidobacteriaceae;Bifidobacterium;Bifidobacterium minimum;	0	0	1	0	0	0	0	0	2	0	0	0
root;cellular organisms;Bacteria;Actinobacteria <phylum>;Actinobacteria;Actinobacteridae;Bifidobacteriales;Bifidobacteriaceae;Bifidobacterium;Bifidobacterium mongoliense;Bifidobacterium mongoliense DSM 21395;	0	5	0	2	1	0	2	0	0	0	1	4
root;cellular organisms;Bacteria;Actinobacteria <phylum>;Actinobacteria;Actinobacteridae;Bifidobacteriales;Bifidobacteriaceae;Bifidobacterium;Bifidobacterium moukalabense;Bifidobacterium moukalabense DSM 27321;	0	0	0	4	0	0	0	0	0	0	0	0
root;cellular organisms;Bacteria;Actinobacteria <phylum>;Actinobacteria;Actinobacteridae;Bifidobacteriales;Bifidobacteriaceae;Bifidobacterium;Bifidobacterium pseudocatenulatum;	0	0	0	0	0	0	0	0	0	0	0	1
root;cellular organisms;Bacteria;Actinobacteria <phylum>;Actinobacteria;Actinobacteridae;Bifidobacteriales;Bifidobacteriaceae;Bifidobacterium;Bifidobacterium pseudolongum;Bifidobacterium pseudolongum subsp. pseudolongum;	0	0	0	0	1	0	0	1	0	0	0	0
root;cellular organisms;Bacteria;Actinobacteria <phylum>;Actinobacteria;Actinobacteridae;Bifidobacteriales;Bifidobacteriaceae;Bifidobacterium;Bifidobacterium psychraerophilum;	0	0	3	1	0	0	0	2	0	0	0	3
root;cellular organisms;Bacteria;Actinobacteria <phylum>;Actinobacteria;Actinobacteridae;Bifidobacteriales;Bifidobacteriaceae;Bifidobacterium;Bifidobacterium pullorum;	0	0	0	0	0	0	0	0	0	0	0	1
root;cellular organisms;Bacteria;Actinobacteria <phylum>;Actinobacteria;Actinobacteridae;Bifidobacteriales;Bifidobacteriaceae;Bifidobacterium;Bifidobacterium reuteri;Bifidobacterium reuteri DSM 23975;	0	0	3	0	1	0	1	0	1	0	0	0
root;cellular organisms;Bacteria;Actinobacteria <phylum>;Actinobacteria;Actinobacteridae;Bifidobacteriales;Bifidobacteriaceae;Bifidobacterium;Bifidobacterium ruminantium;	0	0	0	0	0	2	0	3	0	0	0	2
root;cellular organisms;Bacteria;Actinobacteria <phylum>;Actinobacteria;Actinobacteridae;Bifidobacteriales;Bifidobacteriaceae;Bifidobacterium;Bifidobacterium saeculare;Bifidobacterium saeculare DSM 6531 = LMG 14934;	0	0	0	0	0	0	0	0	0	0	1	0
root;cellular organisms;Bacteria;Actinobacteria <phylum>;Actinobacteria;Actinobacteridae;Bifidobacteriales;Bifidobacteriaceae;Bifidobacterium;Bifidobacterium saguini;Bifidobacterium saguini DSM 23967;	0	2	5	0	0	0	0	0	3	1	0	2
root;cellular organisms;Bacteria;Actinobacteria <phylum>;Actinobacteria;Actinobacteridae;Bifidobacteriales;Bifidobacteriaceae;Bifidobacterium;Bifidobacterium scardovii;	0	1	1	2	1	1	6	2	1	2	0	2
root;cellular organisms;Bacteria;Actinobacteria <phylum>;Actinobacteria;Actinobacteridae;Bifidobacteriales;Bifidobacteriaceae;Bifidobacterium;Bifidobacterium sp. 12_1_47BFAA;	0	0	0	1	1	1	3	0	0	0	1	0
root;cellular organisms;Bacteria;Actinobacteria <phylum>;Actinobacteria;Actinobacteridae;Bifidobacteriales;Bifidobacteriaceae;Bifidobacterium;Bifidobacterium sp. 7101;	0	0	0	0	0	0	6	0	0	0	1	0
root;cellular organisms;Bacteria;Actinobacteria <phylum>;Actinobacteria;Actinobacteridae;Bifidobacteriales;Bifidobacteriaceae;Bifidobacterium;Bifidobacterium sp. A11;	0	0	0	0	0	1	0	1	1	0	0	0
root;cellular organisms;Bacteria;Actinobacteria <phylum>;Actinobacteria;Actinobacteridae;Bifidobacteriales;Bifidobacteriaceae;Bifidobacterium;Bifidobacterium sp. AGR2158;	0	0	0	0	0	0	1	0	0	0	0	2
root;cellular organisms;Bacteria;Actinobacteria <phylum>;Actinobacteria;Actinobacteridae;Bifidobacteriales;Bifidobacteriaceae;Bifidobacterium;Bifidobacterium stellenboschense;	0	0	0	0	0	0	0	0	0	1	1	0
root;cellular organisms;Bacteria;Actinobacteria <phylum>;Actinobacteria;Actinobacteridae;Bifidobacteriales;Bifidobacteriaceae;Bifidobacterium;Bifidobacterium stercoris;	0	0	1	0	0	0	0	0	0	0	0	0
root;cellular organisms;Bacteria;Actinobacteria <phylum>;Actinobacteria;Actinobacteridae;Bifidobacteriales;Bifidobacteriaceae;Bifidobacterium;Bifidobacterium subtile;	1	4	1	6	2	1	3	1	1	9	1	4
root;cellular organisms;Bacteria;Actinobacteria <phylum>;Actinobacteria;Actinobacteridae;Bifidobacteriales;Bifidobacteriaceae;Bifidobacterium;Bifidobacterium thermacidophilum;Bifidobacterium thermacidophilum subsp. porcinum;	0	0	0	0	0	0	0	0	0	0	1	1
root;cellular organisms;Bacteria;Actinobacteria <phylum>;Actinobacteria;Actinobacteridae;Bifidobacteriales;Bifidobacteriaceae;Bifidobacterium;Bifidobacterium thermacidophilum;Bifidobacterium thermacidophilum subsp. thermacidophilum;	0	0	0	0	0	0	0	0	0	2	0	0
root;cellular organisms;Bacteria;Actinobacteria <phylum>;Actinobacteria;Actinobacteridae;Bifidobacteriales;Bifidobacteriaceae;Bifidobacterium;Bifidobacterium thermophilum;Bifidobacterium thermophilum RBL67;	0	0	0	0	0	0	0	0	0	0	2	0
root;cellular organisms;Bacteria;Actinobacteria <phylum>;Actinobacteria;Actinobacteridae;Bifidobacteriales;Bifidobacteriaceae;Bifidobacterium;Bifidobacterium tsurumiense;	0	0	1	0	0	0	0	0	0	0	0	0
root;cellular organisms;Bacteria;Actinobacteria <phylum>;Actinobacteria;Actinobacteridae;Bifidobacteriales;Bifidobacteriaceae;Bifidobacterium;environmental samples <Bifidobacterium>;Bifidobacterium adolescentis CAG:119;	0	0	1	2	0	0	0	0	0	3	0	1
root;cellular organisms;Bacteria;Actinobacteria <phylum>;Actinobacteria;Actinobacteridae;Bifidobacteriales;Bifidobacteriaceae;Bifidobacterium;environmental samples <Bifidobacterium>;Bifidobacterium bifidum CAG:234;	11	21	44	18	23	6	30	22	30	27	24	49
root;cellular organisms;Bacteria;Actinobacteria <phylum>;Actinobacteria;Actinobacteridae;Bifidobacteriales;Bifidobacteriaceae;Bifidobacterium;environmental samples <Bifidobacterium>;Bifidobacterium longum CAG:69;	0	0	0	0	0	0	5	2	0	1	0	2
root;cellular organisms;Bacteria;Actinobacteria <phylum>;Actinobacteria;Actinobacteridae;Bifidobacteriales;Bifidobacteriaceae;Bifidobacterium;environmental samples <Bifidobacterium>;Bifidobacterium pseudocatenulatum CAG:263;	0	0	0	1	0	0	0	0	0	2	0	2
root;cellular organisms;Bacteria;Actinobacteria <phylum>;Actinobacteria;Actinobacteridae;Bifidobacteriales;Bifidobacteriaceae;Bifidobacterium;environmental samples <Bifidobacterium>;uncultured Bifidobacterium sp.;	0	0	0	1	0	0	0	0	0	0	0	0
root;cellular organisms;Bacteria;Actinobacteria <phylum>;Actinobacteria;Actinobacteridae;Bifidobacteriales;Bifidobacteriaceae;Gardnerella;Gardnerella vaginalis;Gardnerella vaginalis 00703Bmash;	0	0	0	2	0	0	0	0	0	0	0	0
root;cellular organisms;Bacteria;Actinobacteria <phylum>;Actinobacteria;Actinobacteridae;Bifidobacteriales;Bifidobacteriaceae;Gardnerella;Gardnerella vaginalis;Gardnerella vaginalis 00703Dmash;	0	0	0	0	0	0	2	3	3	4	0	14
root;cellular organisms;Bacteria;Actinobacteria <phylum>;Actinobacteria;Actinobacteridae;Bifidobacteriales;Bifidobacteriaceae;Gardnerella;Gardnerella vaginalis;Gardnerella vaginalis 409-05;	0	0	0	1	0	1	0	3	8	1	0	0
root;cellular organisms;Bacteria;Actinobacteria <phylum>;Actinobacteria;Actinobacteridae;Bifidobacteriales;Bifidobacteriaceae;Gardnerella;Gardnerella vaginalis;Gardnerella vaginalis 6119V5;	0	0	0	0	0	0	0	0	0	0	1	0
root;cellular organisms;Bacteria;Actinobacteria <phylum>;Actinobacteria;Actinobacteridae;Bifidobacteriales;Bifidobacteriaceae;Gardnerella;Gardnerella vaginalis;Gardnerella vaginalis JCP7275;	0	0	1	0	0	0	0	0	0	0	0	0
root;cellular organisms;Bacteria;Actinobacteria <phylum>;Actinobacteria;Actinobacteridae;Bifidobacteriales;Bifidobacteriaceae;Gardnerella;Gardnerella vaginalis;Gardnerella vaginalis JCP7659;	0	0	0	0	0	0	0	0	0	0	0	1
root;cellular organisms;Bacteria;Actinobacteria <phylum>;Actinobacteria;Actinobacteridae;Bifidobacteriales;Bifidobacteriaceae;Gardnerella;Gardnerella vaginalis;Gardnerella vaginalis JCP8066;	0	0	0	0	0	0	0	0	0	2	0	0
root;cellular organisms;Bacteria;Actinobacteria <phylum>;Actinobacteria;Actinobacteridae;Bifidobacteriales;Bifidobacteriaceae;Gardnerella;Gardnerella vaginalis;Gardnerella vaginalis JCP8108;	0	0	0	0	0	0	0	0	2	0	0	0
root;cellular organisms;Bacteria;Actinobacteria <phylum>;Actinobacteria;Actinobacteridae;Bifidobacteriales;Bifidobacteriaceae;Gardnerella;Gardnerella vaginalis;Gardnerella vaginalis JCP8151A;	0	0	8	0	0	0	0	0	0	0	0	0
root;cellular organisms;Bacteria;Actinobacteria <phylum>;Actinobacteria;Actinobacteridae;Bifidobacteriales;Bifidobacteriaceae;Metascardovia;Metascardovia criceti;	0	0	0	3	2	2	3	0	1	3	1	1
root;cellular organisms;Bacteria;Actinobacteria <phylum>;Actinobacteria;Actinobacteridae;Bifidobacteriales;Bifidobacteriaceae;Parascardovia;Parascardovia denticolens;Parascardovia denticolens DSM 10105 = JCM 12538;	0	1	0	1	0	0	0	0	0	1	0	2
root;cellular organisms;Bacteria;Actinobacteria <phylum>;Actinobacteria;Actinobacteridae;Bifidobacteriales;Bifidobacteriaceae;Parascardovia;Parascardovia denticolens;Parascardovia denticolens IPLA 20019;	0	0	4	2	0	0	0	0	0	0	2	1
root;cellular organisms;Bacteria;Actinobacteria <phylum>;Actinobacteria;Actinobacteridae;Bifidobacteriales;Bifidobacteriaceae;Scardovia;Scardovia inopinata;Scardovia inopinata F0304;	0	0	0	0	0	1	0	0	1	1	0	0
root;cellular organisms;Bacteria;Actinobacteria <phylum>;Actinobacteria;Actinobacteridae;Bifidobacteriales;Bifidobacteriaceae;Scardovia;Scardovia wiggsiae;Scardovia wiggsiae F0424;	0	0	0	1	0	2	0	0	0	0	0	3
root;cellular organisms;Bacteria;Actinobacteria <phylum>;Actinobacteria;Candidatus Actinomarinidae;Candidatus Actinomarinales;Candidatus Actinomarineae;Candidatus Actinomarinaceae;Candidatus Actinomarina;Candidatus Actinomarina minuta;	7	20	7	17	15	8	18	17	11	9	13	16
root;cellular organisms;Bacteria;Actinobacteria <phylum>;Actinobacteria;Coriobacteridae;Coriobacteriales;Coriobacterineae;Coriobacteriaceae;Adlercreutzia;Adlercreutzia equolifaciens;Adlercreutzia equolifaciens DSM 19450;	0	3	0	2	1	1	1	0	0	3	0	0
root;cellular organisms;Bacteria;Actinobacteria <phylum>;Actinobacteria;Coriobacteridae;Coriobacteriales;Coriobacterineae;Coriobacteriaceae;Atopobium;Atopobium fossor;	0	0	1	1	2	2	4	2	1	5	5	4
root;cellular organisms;Bacteria;Actinobacteria <phylum>;Actinobacteria;Coriobacteridae;Coriobacteriales;Coriobacterineae;Coriobacteriaceae;Atopobium;Atopobium minutum;Atopobium minutum 10063974;	1	0	3	0	0	0	0	0	0	0	0	0
root;cellular organisms;Bacteria;Actinobacteria <phylum>;Actinobacteria;Coriobacteridae;Coriobacteriales;Coriobacterineae;Coriobacteriaceae;Atopobium;Atopobium parvulum;Atopobium parvulum DNF00906;	0	0	0	0	0	0	0	2	0	0	0	0
root;cellular organisms;Bacteria;Actinobacteria <phylum>;Actinobacteria;Coriobacteridae;Coriobacteriales;Coriobacterineae;Coriobacteriaceae;Atopobium;Atopobium parvulum;Atopobium parvulum DSM 20469;	3	4	0	0	0	0	0	0	1	0	3	1
root;cellular organisms;Bacteria;Actinobacteria <phylum>;Actinobacteria;Coriobacteridae;Coriobacteriales;Coriobacterineae;Coriobacteriaceae;Atopobium;Atopobium rimae;Atopobium rimae ATCC 49626;	0	1	0	0	1	1	1	0	0	0	2	1
root;cellular organisms;Bacteria;Actinobacteria <phylum>;Actinobacteria;Coriobacteridae;Coriobacteriales;Coriobacterineae;Coriobacteriaceae;Atopobium;Atopobium sp. ICM42b;	0	0	0	0	0	1	0	0	0	0	0	0
root;cellular organisms;Bacteria;Actinobacteria <phylum>;Actinobacteria;Coriobacteridae;Coriobacteriales;Coriobacterineae;Coriobacteriaceae;Atopobium;Atopobium sp. ICM58;	0	0	0	0	0	0	0	6	0	0	2	2
root;cellular organisms;Bacteria;Actinobacteria <phylum>;Actinobacteria;Coriobacteridae;Coriobacteriales;Coriobacterineae;Coriobacteriaceae;Atopobium;Atopobium sp. oral taxon 199;Atopobium sp. oral taxon 199 str. F0494;	0	0	0	0	0	0	1	0	2	1	2	0
root;cellular organisms;Bacteria;Actinobacteria <phylum>;Actinobacteria;Coriobacteridae;Coriobacteriales;Coriobacterineae;Coriobacteriaceae;Atopobium;Atopobium sp. oral taxon 810;Atopobium sp. oral taxon 810 str. F0209;	0	0	2	0	0	2	0	0	0	0	1	1
root;cellular organisms;Bacteria;Actinobacteria <phylum>;Actinobacteria;Coriobacteridae;Coriobacteriales;Coriobacterineae;Coriobacteriaceae;Atopobium;Atopobium vaginae;Atopobium vaginae DSM 15829;	1	1	0	0	0	7	0	0	0	0	0	0
root;cellular organisms;Bacteria;Actinobacteria <phylum>;Actinobacteria;Coriobacteridae;Coriobacteriales;Coriobacterineae;Coriobacteriaceae;Atopobium;Atopobium vaginae;Atopobium vaginae PB189-T1-4;	0	0	2	0	0	2	0	0	3	0	1	0
root;cellular organisms;Bacteria;Actinobacteria <phylum>;Actinobacteria;Coriobacteridae;Coriobacteriales;Coriobacterineae;Coriobacteriaceae;Collinsella;Collinsella aerofaciens;Collinsella aerofaciens ATCC 25986;	0	2	1	3	1	0	5	2	3	5	0	5
root;cellular organisms;Bacteria;Actinobacteria <phylum>;Actinobacteria;Coriobacteridae;Coriobacteriales;Coriobacterineae;Coriobacteriaceae;Collinsella;Collinsella intestinalis;Collinsella intestinalis DSM 13280;	0	0	0	0	0	0	2	0	0	0	0	0
root;cellular organisms;Bacteria;Actinobacteria <phylum>;Actinobacteria;Coriobacteridae;Coriobacteriales;Coriobacterineae;Coriobacteriaceae;Collinsella;Collinsella stercoris;Collinsella stercoris DSM 13279;	0	1	1	0	0	2	4	0	0	0	0	0
root;cellular organisms;Bacteria;Actinobacteria <phylum>;Actinobacteria;Coriobacteridae;Coriobacteriales;Coriobacterineae;Coriobacteriaceae;Collinsella;Collinsella tanakaei;Collinsella tanakaei YIT 12063;	0	3	0	1	0	2	0	0	6	0	1	2
root;cellular organisms;Bacteria;Actinobacteria <phylum>;Actinobacteria;Coriobacteridae;Coriobacteriales;Coriobacterineae;Coriobacteriaceae;Collinsella;environmental samples <Collinsella>;Collinsella sp. CAG:289;	0	1	5	2	0	2	0	2	6	4	0	2
root;cellular organisms;Bacteria;Actinobacteria <phylum>;Actinobacteria;Coriobacteridae;Coriobacteriales;Coriobacterineae;Coriobacteriaceae;Collinsella;environmental samples <Collinsella>;Collinsella sp. CAG:398;	0	0	1	2	3	3	0	0	3	2	2	0
root;cellular organisms;Bacteria;Actinobacteria <phylum>;Actinobacteria;Coriobacteridae;Coriobacteriales;Coriobacterineae;Coriobacteriaceae;Coriobacterium;Coriobacterium glomerans;Coriobacterium glomerans PW2;	0	1	4	0	1	0	2	0	2	4	0	4
root;cellular organisms;Bacteria;Actinobacteria <phylum>;Actinobacteria;Coriobacteridae;Coriobacteriales;Coriobacterineae;Coriobacteriaceae;Cryptobacterium;Cryptobacterium curtum;Cryptobacterium curtum DSM 15641;	1	2	0	3	5	0	0	0	1	0	1	3
root;cellular organisms;Bacteria;Actinobacteria <phylum>;Actinobacteria;Coriobacteridae;Coriobacteriales;Coriobacterineae;Coriobacteriaceae;Cryptobacterium;environmental samples <Cryptobacterium>;Cryptobacterium sp. CAG:338;	0	1	10	1	0	0	0	0	2	0	0	1
root;cellular organisms;Bacteria;Actinobacteria <phylum>;Actinobacteria;Coriobacteridae;Coriobacteriales;Coriobacterineae;Coriobacteriaceae;Eggerthella;Eggerthella lenta;Eggerthella lenta 1_1_60AFAA;	0	0	4	1	0	0	0	0	0	0	0	0
root;cellular organisms;Bacteria;Actinobacteria <phylum>;Actinobacteria;Coriobacteridae;Coriobacteriales;Coriobacterineae;Coriobacteriaceae;Eggerthella;Eggerthella lenta;Eggerthella lenta DSM 2243;	0	0	0	0	1	0	0	0	0	0	0	0
root;cellular organisms;Bacteria;Actinobacteria <phylum>;Actinobacteria;Coriobacteridae;Coriobacteriales;Coriobacterineae;Coriobacteriaceae;Eggerthella;Eggerthella sp. 1_3_56FAA;	0	0	2	0	0	0	0	0	0	0	0	1
root;cellular organisms;Bacteria;Actinobacteria <phylum>;Actinobacteria;Coriobacteridae;Coriobacteriales;Coriobacterineae;Coriobacteriaceae;Eggerthella;Eggerthella sp. YY7918;	1	6	2	3	1	2	5	3	0	3	9	2
root;cellular organisms;Bacteria;Actinobacteria <phylum>;Actinobacteria;Coriobacteridae;Coriobacteriales;Coriobacterineae;Coriobacteriaceae;Eggerthella;environmental samples <Eggerthella>;Eggerthella sp. CAG:1427;	0	0	0	0	1	0	3	0	2	0	1	2
root;cellular organisms;Bacteria;Actinobacteria <phylum>;Actinobacteria;Coriobacteridae;Coriobacteriales;Coriobacterineae;Coriobacteriaceae;Eggerthella;environmental samples <Eggerthella>;Eggerthella sp. CAG:209;	0	0	1	0	2	1	2	1	0	0	1	4
root;cellular organisms;Bacteria;Actinobacteria <phylum>;Actinobacteria;Coriobacteridae;Coriobacteriales;Coriobacterineae;Coriobacteriaceae;Eggerthella;environmental samples <Eggerthella>;Eggerthella sp. CAG:298;	0	3	5	2	10	2	5	0	7	4	1	0
root;cellular organisms;Bacteria;Actinobacteria <phylum>;Actinobacteria;Coriobacteridae;Coriobacteriales;Coriobacterineae;Coriobacteriaceae;Eggerthella;environmental samples <Eggerthella>;Eggerthella sp. CAG:368;	0	7	3	0	1	1	1	0	0	1	0	0
root;cellular organisms;Bacteria;Actinobacteria <phylum>;Actinobacteria;Coriobacteridae;Coriobacteriales;Coriobacterineae;Coriobacteriaceae;Eggerthella;environmental samples <Eggerthella>;uncultured Eggerthella sp.;	0	0	0	0	0	0	0	2	0	2	0	0
root;cellular organisms;Bacteria;Actinobacteria <phylum>;Actinobacteria;Coriobacteridae;Coriobacteriales;Coriobacterineae;Coriobacteriaceae;Enterorhabdus;Enterorhabdus caecimuris;Enterorhabdus caecimuris B7;	0	3	0	2	0	0	0	0	0	2	1	0
root;cellular organisms;Bacteria;Actinobacteria <phylum>;Actinobacteria;Coriobacteridae;Coriobacteriales;Coriobacterineae;Coriobacteriaceae;Enterorhabdus;Enterorhabdus mucosicola;	0	0	3	0	0	2	0	2	0	0	3	1
root;cellular organisms;Bacteria;Actinobacteria <phylum>;Actinobacteria;Coriobacteridae;Coriobacteriales;Coriobacterineae;Coriobacteriaceae;Gordonibacter;Gordonibacter pamelaeae;Gordonibacter pamelaeae 7-10-1-b;	0	0	2	3	0	1	1	0	0	1	4	1
root;cellular organisms;Bacteria;Actinobacteria <phylum>;Actinobacteria;Coriobacteridae;Coriobacteriales;Coriobacterineae;Coriobacteriaceae;Olsenella;Olsenella profusa;Olsenella profusa F0195;	0	1	0	1	0	0	3	1	0	5	7	2
root;cellular organisms;Bacteria;Actinobacteria <phylum>;Actinobacteria;Coriobacteridae;Coriobacteriales;Coriobacterineae;Coriobacteriaceae;Olsenella;Olsenella sp. oral taxon 809;Olsenella sp. oral taxon 809 str. F0356;	0	0	12	1	4	0	3	2	4	1	1	5
root;cellular organisms;Bacteria;Actinobacteria <phylum>;Actinobacteria;Coriobacteridae;Coriobacteriales;Coriobacterineae;Coriobacteriaceae;Olsenella;Olsenella uli;	2	2	3	0	2	1	1	1	0	2	1	3
root;cellular organisms;Bacteria;Actinobacteria <phylum>;Actinobacteria;Coriobacteridae;Coriobacteriales;Coriobacterineae;Coriobacteriaceae;Slackia;Slackia exigua;Slackia exigua ATCC 700122;	0	0	0	0	0	0	0	0	0	0	2	0
root;cellular organisms;Bacteria;Actinobacteria <phylum>;Actinobacteria;Coriobacteridae;Coriobacteriales;Coriobacterineae;Coriobacteriaceae;Slackia;Slackia heliotrinireducens;Slackia heliotrinireducens DSM 20476;	2	10	2	0	1	2	3	7	2	0	4	1
root;cellular organisms;Bacteria;Actinobacteria <phylum>;Actinobacteria;Coriobacteridae;Coriobacteriales;Coriobacterineae;Coriobacteriaceae;Slackia;Slackia piriformis;Slackia piriformis YIT 12062;	2	1	2	0	0	0	0	0	3	3	3	3
root;cellular organisms;Bacteria;Actinobacteria <phylum>;Actinobacteria;Coriobacteridae;Coriobacteriales;Coriobacterineae;Coriobacteriaceae;unclassified Coriobacteriaceae;Coriobacteriaceae bacterium BV3Ac1;	0	0	0	2	0	1	0	0	2	0	0	0
root;cellular organisms;Bacteria;Actinobacteria <phylum>;Actinobacteria;environmental samples <Actinobacteria>;uncultured actinobacterium;	5	19	13	17	15	9	0	16	0	0	6	14
root;cellular organisms;Bacteria;Actinobacteria <phylum>;Actinobacteria;environmental samples <Actinobacteria>;uncultured actinobacterium HF0200_20K23;	0	2	0	0	0	0	1	3	5	1	2	1
root;cellular organisms;Bacteria;Actinobacteria <phylum>;Actinobacteria;environmental samples <Actinobacteria>;uncultured actinobacterium HF4000_04C13;	4	6	9	12	8	5	4	5	2	11	5	11
root;cellular organisms;Bacteria;Actinobacteria <phylum>;Actinobacteria;Rubrobacteridae;Rubrobacterales;Rubrobacterineae;Rubrobacteraceae;Rubrobacter;Rubrobacter radiotolerans;	709	1735	1875	1430	1721	1023	1650	1661	2207	1533	1219	2753
root;cellular organisms;Bacteria;Actinobacteria <phylum>;Actinobacteria;Rubrobacteridae;Rubrobacterales;Rubrobacterineae;Rubrobacteraceae;Rubrobacter;Rubrobacter taiwanensis;	0	0	0	0	1	0	0	0	0	0	0	0
root;cellular organisms;Bacteria;Actinobacteria <phylum>;Actinobacteria;Rubrobacteridae;Rubrobacterales;Rubrobacterineae;Rubrobacteraceae;Rubrobacter;Rubrobacter xylanophilus;Rubrobacter xylanophilus DSM 9941;	1731	4241	4751	3268	4049	2656	3507	3499	5046	3621	3294	6639
root;cellular organisms;Bacteria;Actinobacteria <phylum>;Actinobacteria;Rubrobacteridae;Solirubrobacterales;Conexibacteraceae;Conexibacter;Conexibacter woesei;Conexibacter woesei DSM 14684;	1738	6033	5988	3495	4023	3032	4491	4018	4529	3473	3505	7323
root;cellular organisms;Bacteria;Actinobacteria <phylum>;Actinobacteria;Rubrobacteridae;Solirubrobacterales;Conexibacteraceae;Conexibacter;environmental samples <Conexibacter>;uncultured Conexibacter sp.;	0	10	0	4	1	1	0	0	0	5	3	1
root;cellular organisms;Bacteria;Actinobacteria <phylum>;Actinobacteria;Rubrobacteridae;Solirubrobacterales;Patulibacteraceae;Patulibacter;Patulibacter americanus;	87	212	195	127	142	92	137	160	213	149	137	305
root;cellular organisms;Bacteria;Actinobacteria <phylum>;Actinobacteria;Rubrobacteridae;Solirubrobacterales;Patulibacteraceae;Patulibacter;Patulibacter medicamentivorans;	220	643	643	328	382	300	476	443	506	467	440	769
root;cellular organisms;Bacteria;Actinobacteria <phylum>;Actinobacteria;Rubrobacteridae;Solirubrobacterales;Patulibacteraceae;Patulibacter;Patulibacter minatonensis;	27	146	124	89	85	62	102	88	111	98	97	162
root;cellular organisms;Bacteria;Actinobacteria <phylum>;Actinobacteria;Rubrobacteridae;Solirubrobacterales;Solirubrobacteraceae;Solirubrobacter;Solirubrobacter soli;	2232	8087	8393	4497	5309	4090	7393	6252	6065	4843	5017	11646
root;cellular organisms;Bacteria;Actinobacteria <phylum>;Actinobacteria;Rubrobacteridae;Solirubrobacterales;Solirubrobacteraceae;Solirubrobacter;Solirubrobacter sp. URHD0082;	1043	3986	3883	2028	2505	1879	3575	2767	3026	2405	2341	5155
root;cellular organisms;Bacteria;Actinobacteria <phylum>;Actinobacteria;Rubrobacteridae;Solirubrobacterales;Unclassified Solirubrobacterales;Solirubrobacterales bacterium URHD0059;	443	1292	1355	852	1009	716	1139	954	1031	813	839	1578
root;cellular organisms;Bacteria;Actinobacteria <phylum>;Actinobacteria;unclassified Actinobacteria;Candidatus Microthrix;Candidatus Microthrix parvicella;Candidatus Microthrix parvicella RN1;	260	978	978	606	697	533	658	505	637	524	625	1091
root;cellular organisms;Bacteria;Actinobacteria <phylum>;Actinobacteria;unclassified Actinobacteria;marine Actinobacteria clade;environmental samples <BDA1-5 cluster>;uncultured actinobacterium HF0130_15N16;	0	1	3	0	0	1	4	3	2	0	3	1
root;cellular organisms;Bacteria;Actinobacteria <phylum>;Actinobacteria;unclassified Actinobacteria;marine Actinobacteria clade;environmental samples <BDA1-5 cluster>;uncultured actinobacterium HF0200_46I24;	0	0	0	0	0	0	0	0	0	0	1	2
root;cellular organisms;Bacteria;Actinobacteria <phylum>;Actinobacteria;unclassified Actinobacteria;marine Actinobacteria clade;environmental samples <BDA1-5 cluster>;uncultured actinobacterium HF0500_01C15;	0	0	0	0	0	5	3	4	9	3	1	5
root;cellular organisms;Bacteria;Actinobacteria <phylum>;Actinobacteria;unclassified Actinobacteria;marine Actinobacteria clade;environmental samples <BDA1-5 cluster>;uncultured actinobacterium HF0500_35G12;	0	1	4	3	3	0	0	4	3	4	0	4
root;cellular organisms;Bacteria;Actinobacteria <phylum>;Actinobacteria;unclassified Actinobacteria;marine Actinobacteria clade;environmental samples <BDA1-5 cluster>;uncultured actinobacterium HF0770_13M05;	0	9	9	8	3	3	8	10	12	4	9	19
root;cellular organisms;Bacteria;Actinobacteria <phylum>;Actinobacteria;unclassified Actinobacteria;unclassified Actinobacteria (miscellaneous);actinobacterium acAcidi;	239	575	569	376	388	347	432	402	457	295	319	718
root;cellular organisms;Bacteria;Actinobacteria <phylum>;Actinobacteria;unclassified Actinobacteria;unclassified Actinobacteria (miscellaneous);actinobacterium acAMD-2;	9	18	6	13	13	9	15	30	23	8	9	25
root;cellular organisms;Bacteria;Actinobacteria <phylum>;Actinobacteria;unclassified Actinobacteria;unclassified Actinobacteria (miscellaneous);actinobacterium acAMD-5;	4	6	9	1	0	8	5	0	4	1	6	5
root;cellular organisms;Bacteria;Actinobacteria <phylum>;Actinobacteria;unclassified Actinobacteria;unclassified Actinobacteria (miscellaneous);actinobacterium acIB-AMD-6;	0	1	2	0	0	0	0	0	0	1	0	0
root;cellular organisms;Bacteria;Actinobacteria <phylum>;Actinobacteria;unclassified Actinobacteria;unclassified Actinobacteria (miscellaneous);actinobacterium acIB-AMD-7;	0	6	1	0	2	1	0	0	0	1	2	3
root;cellular organisms;Bacteria;Actinobacteria <phylum>;Actinobacteria;unclassified Actinobacteria;unclassified Actinobacteria (miscellaneous);actinobacterium acMicro-1;	3	10	7	7	3	7	22	5	18	18	10	32
root;cellular organisms;Bacteria;Actinobacteria <phylum>;Actinobacteria;unclassified Actinobacteria;unclassified Actinobacteria (miscellaneous);actinobacterium acMicro-4;	0	31	8	7	17	7	53	34	35	28	27	54
root;cellular organisms;Bacteria;Actinobacteria <phylum>;Actinobacteria;unclassified Actinobacteria;unclassified Actinobacteria (miscellaneous);actinobacterium LLX17;	21	174	124	78	80	70	250	144	87	120	91	156
root;cellular organisms;Bacteria;Actinobacteria <phylum>;Actinobacteria;unclassified Actinobacteria;unclassified Actinobacteria (miscellaneous);actinobacterium SCGC AAA015-D07;	3	9	0	0	3	6	0	0	1	3	1	3
root;cellular organisms;Bacteria;Actinobacteria <phylum>;Actinobacteria;unclassified Actinobacteria;unclassified Actinobacteria (miscellaneous);actinobacterium SCGC AAA015-M09;	3	4	0	4	5	1	3	0	3	1	7	0
root;cellular organisms;Bacteria;Actinobacteria <phylum>;Actinobacteria;unclassified Actinobacteria;unclassified Actinobacteria (miscellaneous);actinobacterium SCGC AAA023-D18;	0	0	1	0	2	0	0	3	1	1	0	0
root;cellular organisms;Bacteria;Actinobacteria <phylum>;Actinobacteria;unclassified Actinobacteria;unclassified Actinobacteria (miscellaneous);actinobacterium SCGC AAA023-J06;	0	3	10	3	1	0	3	2	1	1	2	3
root;cellular organisms;Bacteria;Actinobacteria <phylum>;Actinobacteria;unclassified Actinobacteria;unclassified Actinobacteria (miscellaneous);actinobacterium SCGC AAA024-D14;	0	0	1	0	1	0	1	0	0	0	2	1
root;cellular organisms;Bacteria;Actinobacteria <phylum>;Actinobacteria;unclassified Actinobacteria;unclassified Actinobacteria (miscellaneous);actinobacterium SCGC AAA027-D23;	7	6	7	4	10	4	4	3	11	6	13	11
root;cellular organisms;Bacteria;Actinobacteria <phylum>;Actinobacteria;unclassified Actinobacteria;unclassified Actinobacteria (miscellaneous);actinobacterium SCGC AAA027-J17;	0	0	0	1	0	0	1	0	1	0	1	1
root;cellular organisms;Bacteria;Actinobacteria <phylum>;Actinobacteria;unclassified Actinobacteria;unclassified Actinobacteria (miscellaneous);actinobacterium SCGC AAA027-L06;	1	1	4	3	15	1	11	1	2	3	4	6
root;cellular organisms;Bacteria;Actinobacteria <phylum>;Actinobacteria;unclassified Actinobacteria;unclassified Actinobacteria (miscellaneous);actinobacterium SCGC AAA027-M14;	2	1	6	2	0	5	3	1	5	1	1	3
root;cellular organisms;Bacteria;Actinobacteria <phylum>;Actinobacteria;unclassified Actinobacteria;unclassified Actinobacteria (miscellaneous);actinobacterium SCGC AAA028-A23;	0	0	0	0	0	0	0	1	0	0	0	0
root;cellular organisms;Bacteria;Actinobacteria <phylum>;Actinobacteria;unclassified Actinobacteria;unclassified Actinobacteria (miscellaneous);actinobacterium SCGC AAA028-I14;	0	0	7	0	0	1	0	3	2	2	0	1
root;cellular organisms;Bacteria;Actinobacteria <phylum>;Actinobacteria;unclassified Actinobacteria;unclassified Actinobacteria (miscellaneous);actinobacterium SCGC AAA028-N15;	2	1	11	7	9	1	2	1	2	6	6	5
root;cellular organisms;Bacteria;Actinobacteria <phylum>;Actinobacteria;unclassified Actinobacteria;unclassified Actinobacteria (miscellaneous);actinobacterium SCGC AAA041-L13;	2	0	73	2	0	3	1	3	3	1	8	6
root;cellular organisms;Bacteria;Actinobacteria <phylum>;Actinobacteria;unclassified Actinobacteria;unclassified Actinobacteria (miscellaneous);actinobacterium SCGC AAA044-D11;	0	1	7	5	0	4	10	5	2	14	3	9
root;cellular organisms;Bacteria;Actinobacteria <phylum>;Actinobacteria;unclassified Actinobacteria;unclassified Actinobacteria (miscellaneous);actinobacterium SCGC AAA044-N04;	0	6	0	0	2	0	3	3	1	0	0	2
root;cellular organisms;Bacteria;Actinobacteria <phylum>;Actinobacteria;unclassified Actinobacteria;unclassified Actinobacteria (miscellaneous);actinobacterium SCGC AAA278-I18;	0	4	7	3	2	2	2	1	6	3	4	3
root;cellular organisms;Bacteria;Actinobacteria <phylum>;Actinobacteria;unclassified Actinobacteria;unclassified Actinobacteria (miscellaneous);actinobacterium SCGC AAA278-O22;	0	6	18	2	10	4	4	8	1	10	8	13
root;cellular organisms;Bacteria;Actinobacteria <phylum>;Actinobacteria;unclassified Actinobacteria;unclassified Actinobacteria (miscellaneous);marine actinobacterium PHSC20C1;	11	58	45	27	50	24	171	34	69	55	78	133
root;cellular organisms;Bacteria;Actinobacteria <phylum>;Thermoleophilia;Thermoleophilales;Thermoleophilaceae;Thermoleophilum;Thermoleophilum album;	0	0	0	0	0	0	1	0	0	0	0	0
root;cellular organisms;Bacteria;Aquificae <phylum>;Aquificae;Aquificales;Aquificaceae;Aquifex;Aquifex aeolicus;Aquifex aeolicus VF5;	13	11	2	2	11	7	3	2	6	2	2	8
root;cellular organisms;Bacteria;Aquificae <phylum>;Aquificae;Aquificales;Aquificaceae;Hydrogenivirga;Hydrogenivirga sp. 128-5-R1-1;	7	11	4	7	8	11	6	14	4	6	13	11
root;cellular organisms;Bacteria;Aquificae <phylum>;Aquificae;Aquificales;Aquificaceae;Hydrogenobacter;Hydrogenobacter hydrogenophilus;	4	0	0	0	0	0	0	0	0	0	0	0
root;cellular organisms;Bacteria;Aquificae <phylum>;Aquificae;Aquificales;Aquificaceae;Hydrogenobacter;Hydrogenobacter thermophilus;Hydrogenobacter thermophilus TK-6;	1	10	11	3	6	7	3	0	4	1	3	7
root;cellular organisms;Bacteria;Aquificae <phylum>;Aquificae;Aquificales;Aquificaceae;Hydrogenobaculum;Hydrogenobaculum sp. Y04AAS1;	0	5	1	2	1	1	0	4	1	0	4	5
root;cellular organisms;Bacteria;Aquificae <phylum>;Aquificae;Aquificales;Aquificaceae;Thermocrinis;environmental samples <Thermocrinis>;uncultured Thermocrinis sp.;	0	0	0	0	0	0	0	4	0	0	0	0
root;cellular organisms;Bacteria;Aquificae <phylum>;Aquificae;Aquificales;Aquificaceae;Thermocrinis;Thermocrinis albus;Thermocrinis albus DSM 14484;	3	2	2	4	3	0	7	1	5	0	6	8
root;cellular organisms;Bacteria;Aquificae <phylum>;Aquificae;Aquificales;Aquificaceae;Thermocrinis;Thermocrinis ruber;	4	0	4	0	1	3	1	3	1	1	2	4
root;cellular organisms;Bacteria;Aquificae <phylum>;Aquificae;Aquificales;Aquificaceae;Thermocrinis;Thermocrinis sp. GBS;	5	5	3	1	0	1	5	0	7	4	0	8
root;cellular organisms;Bacteria;Aquificae <phylum>;Aquificae;Aquificales;Hydrogenothermaceae;Persephonella;Persephonella marina;Persephonella marina EX-H1;	0	7	1	2	4	1	1	1	4	1	4	4
root;cellular organisms;Bacteria;Aquificae <phylum>;Aquificae;Aquificales;Hydrogenothermaceae;Persephonella;Persephonella sp. IF05-L8;	0	3	0	4	0	0	0	0	1	0	4	1
root;cellular organisms;Bacteria;Aquificae <phylum>;Aquificae;Aquificales;Hydrogenothermaceae;Persephonella;Persephonella sp. KM09-Lau-8;	1	0	1	0	0	1	1	0	0	0	0	1
root;cellular organisms;Bacteria;Aquificae <phylum>;Aquificae;Aquificales;Hydrogenothermaceae;Sulfurihydrogenibium;Sulfurihydrogenibium azorense;Sulfurihydrogenibium azorense Az-Fu1;	6	0	1	0	1	0	4	0	1	3	3	0
root;cellular organisms;Bacteria;Aquificae <phylum>;Aquificae;Aquificales;Hydrogenothermaceae;Sulfurihydrogenibium;Sulfurihydrogenibium sp. YO3AOP1;	2	0	1	0	0	0	0	1	1	3	0	2
root;cellular organisms;Bacteria;Aquificae <phylum>;Aquificae;Aquificales;Hydrogenothermaceae;Sulfurihydrogenibium;Sulfurihydrogenibium subterraneum;	0	1	0	1	0	2	3	0	0	1	3	3
root;cellular organisms;Bacteria;Aquificae <phylum>;Aquificae;Aquificales;Hydrogenothermaceae;Sulfurihydrogenibium;Sulfurihydrogenibium yellowstonense;Sulfurihydrogenibium yellowstonense SS-5;	2	1	0	0	0	1	0	0	1	0	0	1
root;cellular organisms;Bacteria;Aquificae <phylum>;Aquificae;Desulfurobacteriales;Desulfurobacteriaceae;Desulfurobacterium;Desulfurobacterium sp. TC5-1;	0	5	7	8	2	3	3	7	5	3	6	3
root;cellular organisms;Bacteria;Aquificae <phylum>;Aquificae;Desulfurobacteriales;Desulfurobacteriaceae;Desulfurobacterium;Desulfurobacterium thermolithotrophum;Desulfurobacterium thermolithotrophum DSM 11699;	0	6	2	7	3	5	1	3	4	0	1	8
root;cellular organisms;Bacteria;Aquificae <phylum>;Aquificae;Desulfurobacteriales;Desulfurobacteriaceae;Thermovibrio;environmental samples <Thermovibrio>;uncultured Thermovibrio sp.;	3	0	0	0	0	0	0	0	0	0	0	1
root;cellular organisms;Bacteria;Aquificae <phylum>;Aquificae;Desulfurobacteriales;Desulfurobacteriaceae;Thermovibrio;Thermovibrio ammonificans;Thermovibrio ammonificans HB-1;	3	6	1	2	1	2	13	2	0	7	2	10
root;cellular organisms;Bacteria;Aquificae <phylum>;Aquificae;environmental samples <Aquificae (class)>;uncultured Aquificae bacterium;	0	0	0	0	0	1	0	0	0	0	0	0
root;cellular organisms;Bacteria;Armatimonadetes;Chthonomonadetes;Chthonomonadales;Chthonomonadaceae;Chthonomonas;Chthonomonas calidirosea;Chthonomonas calidirosea T49;	179	499	712	475	374	274	570	404	497	407	469	903
root;cellular organisms;Bacteria;Armatimonadetes;Fimbriimonas;Fimbriimonas ginsengisoli;Fimbriimonas ginsengisoli Gsoil 348;	423	1294	1104	933	834	668	1142	578	736	513	975	1439
root;cellular organisms;Bacteria;Armatimonadetes;unclassified Armatimonadetes;Armatimonadetes bacterium JGI 0000077-K19;	15	88	67	39	56	41	70	38	99	54	62	134
root;cellular organisms;Bacteria;Bacteroidetes/Chlorobi group;Bacteroidetes;Bacteroidetes Order II. Incertae sedis;Rhodothermaceae;Rhodothermus;environmental samples <Rhodothermus>;uncultured Rhodothermus sp.;	0	0	0	0	0	0	0	0	0	0	0	2
root;cellular organisms;Bacteria;Bacteroidetes/Chlorobi group;Bacteroidetes;Bacteroidetes Order II. Incertae sedis;Rhodothermaceae;Rhodothermus;Rhodothermus marinus;Rhodothermus marinus DSM 4252;	8	36	37	25	24	15	11	21	32	9	20	33
root;cellular organisms;Bacteria;Bacteroidetes/Chlorobi group;Bacteroidetes;Bacteroidetes Order II. Incertae sedis;Rhodothermaceae;Rhodothermus;Rhodothermus marinus;Rhodothermus marinus SG0.5JP17-172;	2	8	28	11	7	7	2	5	13	10	7	20
root;cellular organisms;Bacteria;Bacteroidetes/Chlorobi group;Bacteroidetes;Bacteroidetes Order II. Incertae sedis;Rhodothermaceae;Salinibacter;Salinibacter ruber;Salinibacter ruber DSM 13855;	6	6	3	3	0	1	2	0	7	0	2	5
root;cellular organisms;Bacteria;Bacteroidetes/Chlorobi group;Bacteroidetes;Bacteroidetes Order II. Incertae sedis;Rhodothermaceae;Salinibacter;Salinibacter ruber;Salinibacter ruber M8;	0	20	4	4	12	7	4	2	4	5	4	14
root;cellular organisms;Bacteria;Bacteroidetes/Chlorobi group;Bacteroidetes;Bacteroidetes Order II. Incertae sedis;Rhodothermaceae;Salisaeta;Salisaeta longa;	6	40	41	20	22	31	41	30	24	22	19	39
root;cellular organisms;Bacteria;Bacteroidetes/Chlorobi group;Bacteroidetes;Bacteroidia;Bacteroidales;Bacteroidaceae;Bacteroides;Bacteroides acidifaciens;	0	0	1	0	0	0	0	0	0	0	0	1
root;cellular organisms;Bacteria;Bacteroidetes/Chlorobi group;Bacteroidetes;Bacteroidia;Bacteroidales;Bacteroidaceae;Bacteroides;Bacteroides barnesiae;	0	0	0	0	0	0	0	0	1	0	0	0
root;cellular organisms;Bacteria;Bacteroidetes/Chlorobi group;Bacteroidetes;Bacteroidia;Bacteroidales;Bacteroidaceae;Bacteroides;Bacteroides caccae;Bacteroides caccae ATCC 43185;	0	0	0	2	0	0	1	0	0	0	0	0
root;cellular organisms;Bacteria;Bacteroidetes/Chlorobi group;Bacteroidetes;Bacteroidia;Bacteroidales;Bacteroidaceae;Bacteroides;Bacteroides caccae;Bacteroides caccae CL03T12C61;	0	3	0	0	0	0	0	0	0	0	0	0
root;cellular organisms;Bacteria;Bacteroidetes/Chlorobi group;Bacteroidetes;Bacteroidia;Bacteroidales;Bacteroidaceae;Bacteroides;Bacteroides cellulosilyticus;Bacteroides cellulosilyticus DSM 14838;	0	0	0	0	0	0	0	0	0	0	3	0
root;cellular organisms;Bacteria;Bacteroidetes/Chlorobi group;Bacteroidetes;Bacteroidia;Bacteroidales;Bacteroidaceae;Bacteroides;Bacteroides clarus;Bacteroides clarus YIT 12056;	0	0	0	1	3	0	2	1	0	0	0	0
root;cellular organisms;Bacteria;Bacteroidetes/Chlorobi group;Bacteroidetes;Bacteroidia;Bacteroidales;Bacteroidaceae;Bacteroides;Bacteroides coprocola;Bacteroides coprocola DSM 17136;	0	0	3	1	0	1	0	0	0	0	0	3
root;cellular organisms;Bacteria;Bacteroidetes/Chlorobi group;Bacteroidetes;Bacteroidia;Bacteroidales;Bacteroidaceae;Bacteroides;Bacteroides coprophilus;Bacteroides coprophilus DSM 18228 = JCM 13818;	0	0	4	0	0	0	0	0	0	0	0	0
root;cellular organisms;Bacteria;Bacteroidetes/Chlorobi group;Bacteroidetes;Bacteroidia;Bacteroidales;Bacteroidaceae;Bacteroides;Bacteroides coprosuis;Bacteroides coprosuis DSM 18011;	0	0	0	2	1	1	0	5	3	1	1	0
root;cellular organisms;Bacteria;Bacteroidetes/Chlorobi group;Bacteroidetes;Bacteroidia;Bacteroidales;Bacteroidaceae;Bacteroides;Bacteroides dorei;Bacteroides dorei 5_1_36/D4;	0	0	0	0	0	0	0	2	0	0	0	0
root;cellular organisms;Bacteria;Bacteroidetes/Chlorobi group;Bacteroidetes;Bacteroidia;Bacteroidales;Bacteroidaceae;Bacteroides;Bacteroides dorei;Bacteroides dorei CL03T12C01;	0	0	0	0	3	0	0	0	0	0	0	0
root;cellular organisms;Bacteria;Bacteroidetes/Chlorobi group;Bacteroidetes;Bacteroidia;Bacteroidales;Bacteroidaceae;Bacteroides;Bacteroides dorei;Bacteroides dorei DSM 17855;	0	0	0	0	0	0	0	0	0	0	0	1
root;cellular organisms;Bacteria;Bacteroidetes/Chlorobi group;Bacteroidetes;Bacteroidia;Bacteroidales;Bacteroidaceae;Bacteroides;Bacteroides eggerthii;Bacteroides eggerthii 1_2_48FAA;	0	0	4	1	0	0	0	0	0	0	0	3
root;cellular organisms;Bacteria;Bacteroidetes/Chlorobi group;Bacteroidetes;Bacteroidia;Bacteroidales;Bacteroidaceae;Bacteroides;Bacteroides eggerthii;Bacteroides eggerthii DSM 20697;	0	0	0	0	1	0	0	0	0	0	0	0
root;cellular organisms;Bacteria;Bacteroidetes/Chlorobi group;Bacteroidetes;Bacteroidia;Bacteroidales;Bacteroidaceae;Bacteroides;Bacteroides faecichinchillae;	0	1	2	0	0	1	0	0	0	1	0	0
root;cellular organisms;Bacteria;Bacteroidetes/Chlorobi group;Bacteroidetes;Bacteroidia;Bacteroidales;Bacteroidaceae;Bacteroides;Bacteroides faecis;	0	0	0	0	0	0	0	0	0	3	0	0
root;cellular organisms;Bacteria;Bacteroidetes/Chlorobi group;Bacteroidetes;Bacteroidia;Bacteroidales;Bacteroidaceae;Bacteroides;Bacteroides finegoldii;Bacteroides finegoldii CL09T03C10;	0	0	0	1	0	1	0	0	0	0	0	0
root;cellular organisms;Bacteria;Bacteroidetes/Chlorobi group;Bacteroidetes;Bacteroidia;Bacteroidales;Bacteroidaceae;Bacteroides;Bacteroides finegoldii;Bacteroides finegoldii DSM 17565;	47	31	22	37	35	29	29	29	39	19	41	23
root;cellular organisms;Bacteria;Bacteroidetes/Chlorobi group;Bacteroidetes;Bacteroidia;Bacteroidales;Bacteroidaceae;Bacteroides;Bacteroides fluxus;Bacteroides fluxus YIT 12057;	0	0	2	2	0	1	4	0	0	0	1	0
root;cellular organisms;Bacteria;Bacteroidetes/Chlorobi group;Bacteroidetes;Bacteroidia;Bacteroidales;Bacteroidaceae;Bacteroides;Bacteroides fragilis;Bacteroides fragilis 3_1_12;	0	5	7	1	0	0	0	2	0	0	0	0
root;cellular organisms;Bacteria;Bacteroidetes/Chlorobi group;Bacteroidetes;Bacteroidia;Bacteroidales;Bacteroidaceae;Bacteroides;Bacteroides fragilis;Bacteroides fragilis HMW 610;	4	0	20	0	0	1	2	0	3	0	0	1
root;cellular organisms;Bacteria;Bacteroidetes/Chlorobi group;Bacteroidetes;Bacteroidia;Bacteroidales;Bacteroidaceae;Bacteroides;Bacteroides fragilis;Bacteroides fragilis HMW 616;	0	0	0	0	2	0	0	0	0	0	0	0
root;cellular organisms;Bacteria;Bacteroidetes/Chlorobi group;Bacteroidetes;Bacteroidia;Bacteroidales;Bacteroidaceae;Bacteroides;Bacteroides fragilis;Bacteroides fragilis NCTC 9343;	0	0	0	0	0	0	0	0	12	0	0	0
root;cellular organisms;Bacteria;Bacteroidetes/Chlorobi group;Bacteroidetes;Bacteroidia;Bacteroidales;Bacteroidaceae;Bacteroides;Bacteroides fragilis;Bacteroides fragilis str. 2-F-2 #4;	0	0	0	0	1	0	0	0	0	0	0	0
root;cellular organisms;Bacteria;Bacteroidetes/Chlorobi group;Bacteroidetes;Bacteroidia;Bacteroidales;Bacteroidaceae;Bacteroides;Bacteroides fragilis;Bacteroides fragilis str. 2-F-2 #7;	0	0	0	2	0	0	3	0	0	0	0	0
root;cellular organisms;Bacteria;Bacteroidetes/Chlorobi group;Bacteroidetes;Bacteroidia;Bacteroidales;Bacteroidaceae;Bacteroides;Bacteroides fragilis;Bacteroides fragilis str. 3719 T6;	0	0	0	0	0	0	0	0	0	0	0	1
root;cellular organisms;Bacteria;Bacteroidetes/Chlorobi group;Bacteroidetes;Bacteroidia;Bacteroidales;Bacteroidaceae;Bacteroides;Bacteroides fragilis;Bacteroides fragilis str. 3725 D9(v);	0	0	0	0	0	0	0	1	0	0	0	0
root;cellular organisms;Bacteria;Bacteroidetes/Chlorobi group;Bacteroidetes;Bacteroidia;Bacteroidales;Bacteroidaceae;Bacteroides;Bacteroides fragilis;Bacteroides fragilis str. 3783N1-6;	0	0	0	2	0	0	0	0	0	0	0	0
[truncated: 11,649 more rows]

## Sheet: Function_COG_ID
				Suppressive	Suppressive	Suppressive	Suppressive	Suppressive	Suppressive	Non-suppressive	Non-suppressive	Non-suppressive	Non-suppressive	Non-suppressive	Non-suppressive
[truncated: 9,951 more rows]

[truncated: 2 more sheets: Function_KEGG_ID, Function_SEED_ID]
