# Supplementary material for: Comparative Metatranscriptomics of Wheat Rhizosphere Microbiomes in Disease Suppressive and Non-suppressive Soils for Rhizoctonia solani AG8
Source: Front Microbiol. 2018 May 4;9:859. doi: 10.3389/fmicb.2018.00859 (PMC5945926; doi:10.3389/fmicb.2018.00859)
Supplement: Supplementary file 3 [file Table_3.xlsx]

## Sheet: Sheet1
Table S3: Differential expression values for bacterial and archaeal species in unassembled suppressive versus non-suppressive metatranscriptomic libraries with a P-value and false discovery rate (FDR) of less than 0.05.
Kingdom	Phylum	Class	Order	Family	Genus	Species	log2 Fca	log2 CPMb	F	P value	FDRc
Bacteria	Proteobacteria	Gammaproteobacteria	Pseudomonadales	Pseudomonadaceae	Pseudomonas	Pseudomonas sp QTF5	-5.491	10.772	15.4043	0.00185666	0.0284738
Bacteria	Proteobacteria	Gammaproteobacteria	Pseudomonadales	Pseudomonadaceae	Pseudomonas	Pseudomonas sp GM50	-5.415	7.905	15.3155	0.00189607	0.0284738
Bacteria	Actinobacteria	Actinobacteria	Actinobacteridae	Micrococcaceae	Arthrobacter	Arthrobacter sp PAO19	-4.8	11.382	12.295	0.00406045	0.0443392
Bacteria	Proteobacteria	Alphaproteobacteria	Rhizobiales	Rhizobiaceae	Ensifer	Ensifer adhaerens	-3.042	9.865	22.5153	0.00042092	0.0174582
Bacteria	Actinobacteria	Actinobacteria	Actinobacteridae	Micrococcaceae	Arthrobacter	Arthrobacter gangotriensis	-3.005	8.628	18.6722	0.000897688	0.0223396
Bacteria	Proteobacteria	Gammaproteobacteria	Pseudomonadales	Pseudomonadaceae	Pseudomonas	Pseudomonas sp FH4	-1.806	6.942	12.3809	0.00396797	0.0443089
Bacteria	Proteobacteria	Betaproteobacteria	Burkholderiales	Alcaligenaceae	Pusillimonas	Pusillimonas sp T7-7	-1.764	6.637	21.1484	0.000545276	0.0206494
Bacteria	Proteobacteria	Betaproteobacteria	Burkholderiales	Alcaligenaceae	Achromobacter	Achromobacter piechaudii	-1.69	7.791	11.762	0.00469383	0.0498576
Bacteria	Actinobacteria	Actinobacteria	Actinobacteridae	Micrococcaceae	Acaricomes	Acaricomes phytoseiuli	-1.519	6.456	12.284	0.00407249	0.0443392
Bacteria	Actinobacteria	Actinobacteria	Actinobacteridae	Micrococcaceae	Arthrobacter	Arthrobacter sp M2012083	-1.451	12.086	15.7013	0.00173161	0.0284738
Bacteria	Actinobacteria	Actinobacteria	Actinobacteridae	Micrococcaceae	Arthrobacter	Arthrobacter crystallopoietes	-1.431	10.149	28.7608	0.000145544	0.0107223
Bacteria	Actinobacteria	Actinobacteria	Actinobacteridae	Micrococcaceae	Arthrobacter	Arthrobacter sp UNC362MFTsu5.1	-1.355	10.478	19.7815	0.000714432	0.0218899
Bacteria	Actinobacteria	Actinobacteria	Actinobacteridae	Micrococcaceae	Renibacterium	Renibacterium salmoninarum	-1.338	10.721	46.5275	1.46419e-05	0.00637656
Bacteria	Actinobacteria	Actinobacteria	Actinobacteridae	Micrococcaceae	Arthrobacter	Arthrobacter sp Rue61a	-1.336	10.643	35.8136	5.27513e-05	0.00974321
Bacteria	Proteobacteria	Alphaproteobacteria	Rhizobiales	Bradyrhizobiaceae	Nitrobacter	Nitrobacter sp Nb-311A	-1.298	7.594	13.9152	0.00266701	0.0346711
Bacteria	Proteobacteria	Alphaproteobacteria	Rhizobiales	Rhizobiaceae	Rhizobium	Rhizobium giardinii	-1.293	11.469	15.3332	0.00188814	0.0284738
Bacteria	Proteobacteria	Alphaproteobacteria	Rhizobiales	Phyllobacteriaceae	Pseudaminobacter	Pseudaminobacter salicylatoxidans	-1.275	6.525	18.3962	0.000951448	0.0223976
Bacteria	Actinobacteria	Actinobacteria	Actinobacteridae	Micrococcaceae	Arthrobacter	Arthrobacter sp AK-YN10	-1.268	10.855	34.0344	6.71174e-05	0.00974321
Bacteria	Actinobacteria	Actinobacteria	Actinobacteridae	Micrococcaceae	Arthrobacter	Arthrobacter aurescens	-1.267	11.828	26.835	0.000198142	0.0132755
Bacteria	Actinobacteria	Actinobacteria	Actinobacteridae	Micrococcaceae	Arthrobacter	Arthrobacter chlorophenolicus	-1.247	10.145	34.9066	5.95738e-05	0.00974321
Bacteria	Actinobacteria	Actinobacteria	Actinobacteridae	Micrococcaceae	Arthrobacter	Arthrobacter sp I3	-1.243	8.414	15.9972	0.00161663	0.0284738
Bacteria	Proteobacteria	Alphaproteobacteria	Sphingomonadales	Sphingomonadaceae	Sphingopyxis	Sphingopyxis sp LC81	-1.24	7.996	12.6514	0.00369241	0.0428812
Bacteria	Actinobacteria	Actinobacteria	Actinobacteridae	Microbacteriaceae	Leifsonia	Leifsonia aquatica	-1.227	8.74	29.5446	0.000128916	0.0107223
Bacteria	Actinobacteria	Actinobacteria	Actinobacteridae	Micrococcaceae	Arthrobacter	Arthrobacter sp 31Y	-1.22	10.616	25.6709	0.000240615	0.0149697
Bacteria	Actinobacteria	Actinobacteria	Actinobacteridae	Micrococcaceae	Arthrobacter	Arthrobacter sp 161MFSha2.1	-1.196	9.386	18.9504	0.000847062	0.0223396
Bacteria	Bacteroidetes	Sphingobacteriia	Sphingobacteriales	Sphingobacteriaceae	Pedobacter	Pedobacter oryzae	-1.193	9.377	17.5594	0.0011388	0.0253958
Bacteria	Proteobacteria	Alphaproteobacteria	Rhizobiales	Bradyrhizobiaceae	Nitrobacter	Nitrobacter hamburgensis	-1.167	6.707	30.8344	0.000106119	0.0107223
Bacteria	Actinobacteria	Actinobacteria	Actinobacteridae	Micrococcaceae	Arthrobacter	Arthrobacter sp H5	-1.133	8.141	19.7163	0.000723922	0.0218899
Bacteria	Actinobacteria	Actinobacteria	Actinobacteridae	Mycobacteriaceae	Mycobacterium	Mycobacterium terrae	-1.126	6.803	13.4923	0.00296796	0.0374651
Bacteria	Proteobacteria	Gammaproteobacteria	Xanthomonadales	Xanthomonadaceae	Lysobacter	Lysobacter defluvii	-1.125	6.405	15.5307	0.00180218	0.0284738
Bacteria	Actinobacteria	Actinobacteria	Actinobacteridae	Nocardiaceae	Rhodococcus	Rhodococcus erythropolis	-1.113	8.679	16.3962	0.00147543	0.0279369
Bacteria	Actinobacteria	Actinobacteria	Actinobacteridae	Micrococcaceae	Arthrobacter	Arthrobacter nicotinovorans	-1.112	10.702	16.492	0.00144369	0.0279369
Bacteria	Actinobacteria	Actinobacteria	Actinobacteridae	Micrococcaceae	Arthrobacter	Arthrobacter sp FB24	-1.112	11.399	23.023	0.000383359	0.0166953
Bacteria	Proteobacteria	Alphaproteobacteria	Rhizobiales	Rhizobiaceae	Rhizobium	Rhizobium leguminosarum	-1.086	10.479	19.6027	0.000740802	0.0218899
Bacteria	Actinobacteria	Actinobacteria	Actinobacteridae	Micrococcaceae	Arthrobacter	Arthrobacter sp 35W	-1.08	7.947	19.3558	0.000779089	0.0218899
Bacteria	Actinobacteria	Actinobacteria	Actinobacteridae	Micrococcaceae	Arthrobacter	Arthrobacter sp MA-N2	-1.078	9.64	28.6658	0.000147724	0.0107223
Bacteria	Actinobacteria	Actinobacteria	Actinobacteridae	Micrococcaceae	Arthrobacter	Arthrobacter sp 11W110_air	-1.078	7.085	16.4808	0.00144733	0.0279369
Bacteria	Actinobacteria	Actinobacteria	Actinobacteridae	Micrococcaceae	Arthrobacter	Arthrobacter sp SJCon	-1.071	11.374	20.2198	0.000654302	0.0218899
Bacteria	Actinobacteria	Actinobacteria	Actinobacteridae	Micrococcaceae	Arthrobacter	Arthrobacter sp 9MFCol3.1	-1.07	8.29	24.3583	0.000301785	0.0154621
Bacteria	Actinobacteria	Actinobacteria	Actinobacteridae	Micrococcaceae	Arthrobacter	Arthrobacter globiformis	-1.067	13.636	24.8232	0.000278256	0.0154621
Bacteria	Actinobacteria	Actinobacteria	Actinobacteridae	Micrococcaceae	Arthrobacter	Arthrobacter sp 162MFSha1.1	-1.053	9.703	29.3996	0.000131818	0.0107223
Bacteria	Actinobacteria	Actinobacteria	Actinobacteridae	Micrococcaceae	Arthrobacter	Arthrobacter phenanthrenivorans	-1.046	10.654	20.5789	0.000609377	0.0218899
Bacteria	Actinobacteria	Actinobacteria	Actinobacteridae	Propionibacterineae	Nocardioidaceae	Nocardioidaceae bacterium Broad-1	1	12.013	13.7402	0.00278705	0.0356988
Bacteria	Proteobacteria	Alphaproteobacteria	Rickettsiales	Rickettsiales genera incertae sedis	Candidatus-Hepatobacter	Candidatus Hepatobacter penaei	1.051	6.72	17.4503	0.00116628	0.0253958
Bacteria	Firmicutes	Clostridia	Clostridiales	Clostridiaceae	Thermobrachium	Thermobrachium celere	1.138	9.863	13.9959	0.00261369	0.0344928
Bacteria	Actinobacteria	Actinobacteria	Actinobacteridae	Streptomycetaceae	Streptomyces	Streptomyces bottropensis	1.195	11.081	21.357	0.000523783	0.0206494
Bacteria	Bacteroidetes	Sphingobacteriia	Sphingobacteriales	Chitinophagaceae	Sediminibacterium	Sediminibacterium sp OR53	1.203	7.559	15.1215	0.00198559	0.0293127
Bacteria	Chloroflexi	unclassified-Chloroflexi	SAR202-cluster	SAR202-cluster	SAR202-cluster	SAR202 cluster bacterium SCGC AAA240 N13	1.216	12.17	24.4121	0.000298947	0.0154621
Bacteria	Proteobacteria	Gammaproteobacteria	Oceanospirillales	Halomonadaceae	Halomonas	Halomonas alkaliantarctica	1.28	6.474	15.5839	0.00177981	0.0284738
Bacteria	Proteobacteria	Gammaproteobacteria	Alteromonadales	Pseudoalteromonadaceae	Pseudoalteromonas	Pseudoalteromonas sp S8-8	1.367	6.766	12.7225	0.00362371	0.042652
Bacteria	Proteobacteria	Alphaproteobacteria	Rhizobiales	Bradyrhizobiaceae	Bradyrhizobium	Bradyrhizobium sp STM 3809	1.438	10.652	14.2007	0.00248389	0.0335129
Bacteria	Firmicutes	Clostridia	Thermoanaerobacterales	Thermoanaerobacteraceae	Caldanaerobacter	Caldanaerobacter subterraneus	1.488	8.373	12.7677	0.00358081	0.042652
Bacteria	Actinobacteria	Actinobacteria	Actinobacteridae	Streptomycetaceae	Streptomyces	Streptomyces ghanaensis	1.5	10.378	16.4431	0.00145979	0.0279369
Bacteria	Firmicutes	Negativicutes	Selenomonadales	Acidaminococcaceae	Acidaminococcus	Acidaminococcus intestini	1.52	8.199	15.5912	0.00177677	0.0284738
Bacteria	Proteobacteria	Betaproteobacteria	Burkholderiales	unclassified Burkholderiales	Methylibium	Methylibium petroleiphilum	1.533	6.791	14.6648	0.00221651	0.0321764
Bacteria	Proteobacteria	Gammaproteobacteria	Methylococcales	Methylococcaceae	Methylococcus	Methylococcus capsulatus	1.539	6.915	12.5773	0.00376567	0.0431565
Bacteria	Firmicutes	Clostridia	Clostridiales	unclassified Clostridiales	Flavonifractor	Flavonifractor plautii	1.557	8.235	15.9276	0.00164287	0.0284738
Archaea	Thaumarchaeota	environmental-samples-Thaumarchaeota	uncultured marine thaumarchaeote KM3 78 A04	uncultured marine thaumarchaeote KM3 78 A05	uncultured marine thaumarchaeote KM3 78 A06	uncultured marine thaumarchaeote KM3 78 A07	1.587	8.276	15.7652	0.001706	0.0284738
Bacteria	Proteobacteria	Betaproteobacteria	Burkholderiales	Burkholderiaceae	Ralstonia	Ralstonia pickettii	1.67	8.441	19.7114	0.00072464	0.0218899
Bacteria	Firmicutes	Clostridia	Clostridiales	Heliobacteriaceae	Heliobacterium	Heliobacterium modesticaldum	1.677	12.476	18.6953	0.000893362	0.0223396
Bacteria	Firmicutes	Bacilli	Bacillales	Staphylococcaceae	Staphylococcus	Staphylococcus aureus	1.851	8.652	15.8487	0.00167318	0.0284738
Bacteria	Proteobacteria	Gammaproteobacteria	Pseudomonadales	Pseudomonadaceae	Pseudomonas	Pseudomonas sp GM25	2.023	7.018	12.9988	0.0033706	0.0413492
Bacteria	Actinobacteria	Actinobacteria	Actinobacteridae	Propionibacteriaceae	Propionibacterium	Propionibacterium humerusii	2.055	7.182	18.2297	0.000985691	0.0225931
Bacteria	Actinobacteria	Actinobacteria	Actinobacteridae	Streptomycetaceae	Streptomyces	Streptomyces flavidovirens	2.249	7.616	37.4059	4.28477e-05	0.00974321
Bacteria	Firmicutes	Clostridia	Clostridiales	unclassified Clostridiales	unclassified-Clostridiales-miscellaneous	Clostridiales genomo sp BVAB3	3.419	7.745	23.4997	0.000351601	0.0166953
Bacteria	Bacteroidetes	Cytophagia	Cytophagales	Cyclobacteriaceae	Algoriphagus	Algoriphagus terrigena	3.447	9.452	13.4137	0.0030282	0.0376795
Bacteria	Proteobacteria	Gammaproteobacteria	Enterobacteriales	Enterobacteriaceae	Buttiauxella	Buttiauxella agrestis	6.669	12.025	32.7343	8.0522e-05	0.0100192
a Fold change.
b Counts per million.
c False discovery rate
