# Supplementary material for: Comparative Metatranscriptomics of Wheat Rhizosphere Microbiomes in Disease Suppressive and Non-suppressive Soils for Rhizoctonia solani AG8
Source: Front Microbiol. 2018 May 4;9:859. doi: 10.3389/fmicb.2018.00859 (PMC5945926; doi:10.3389/fmicb.2018.00859)
Supplement: Supplementary file 4 [file Table_4.xlsx]

## Sheet: Sheet1
TABLE S4. Transrate statistics for assembly and contig quality analysis of the metatranscriptome assembly made from co-assembling libraries from six suppressive and six non-suppressive samples, using the software Trinity (Grabherr et al., 2011; Haas et al., 2013).
number of contigs in assembly	2092555
smallest contig	201
largest contig	16460
number of bases in assembly	620667132
mean length of contigs	296.607
number of contigs <200 bases	0
number of contigs >1,000 bases long	19057
number of contigs >10,000 bases long	16
number of contigs with open reading frame (ORF)	131745
contigs with an ORF, the mean % of the contig covered by the ORF	90.725
n90	209
n70	235
n50	278
n30	359
n10	654
% of bases that are G or C	0.612
gc_skew	0.008
at_skew	0.061
cpg_ratio	2.195
number of bases that are N	0
proportion of bases that are N	0
linguistic_complexity	0.064
reads	174361097
reads mapped	103998487
proportion of reads mapped	0.596
number of read pairs mapping indicative of good assembly	60182331
proportion of read pairs mapping indicative of good assembly	0.345
number of reads pairs mapping indicative of bad assembly	43816156
number of potential links between contigs supported by reads	632067
number of bases not covered by any reads	58913479
proportion of bases not covered by any reads	0.095
number of contigs with at least one base with no read coverage	956712
proportion of contigs with at least one base with no read coverage	0.457
number of contigs with a mean per-base read coverage of < 1	258538
proportion of contigs with a mean per-base read coverage of < 1	0.124
number of contigs with a mean per-base read coverage of < 10	1745960
proportion of contigs with a mean per-base read coverage of < 10	0.834
number of contigs with >=50% estimated chance of being segmented	364840
proportion of contigs with >=50% estimated chance of being segmented	0.174
score	0.055
optimal score	0.151
cutoff	0.151
