# Supplementary material for: Comparative Metatranscriptomics of Wheat Rhizosphere Microbiomes in Disease Suppressive and Non-suppressive Soils for Rhizoctonia solani AG8
Source: Front Microbiol. 2018 May 4;9:859. doi: 10.3389/fmicb.2018.00859 (PMC5945926; doi:10.3389/fmicb.2018.00859)
Supplement: Supplementary file 6 [file Table_6.xlsx]

## Sheet: Sheet1
Table S6. Taxonomic identification of differentially expressed contigs from the metatranscriptome assembly, with at least a four-times-fold change and FDR< 0.05 for suppressive and non-suppressive samples based on BLASTX of NCBI nr database (E ≤ 1e-5). The contigs have been filtered to remove rRNA subunits or those that are unable to be annotated using a variety of databases (BLASTN of NCBI nt, B…
Isoform	logFC	NCBI Accession	sequence length	alignment length	E-value	Score	% identity	Taxonomy ID	Kingdom	BLASTX NCBI Taxa	BLASTX NCBI Description
TRINITY_DN1457548_c2_g1_i2	-15.2006	WP_052965408.1	len3715	344	0	665	98.256	317	Bacteria	Pseudomonas syringae	porin
TRINITY_DN1455789_c0_g1_i1	-14.5131		len10562								unknown
TRINITY_DN1409665_c0_g2_i1	-14.104		len2624								unknown
TRINITY_DN1473236_c2_g2_i1	-13.3282		len3795								unknown
TRINITY_DN1437266_c0_g1_i1	-13.1331		len1809								unknown
TRINITY_DN1749787_c0_g1_i1	-12.4462	WP_030128366.1	len1905	398	0	693	99.246	1435425	Bacteria	Pseudomonas sp. QTF5	Bcr/CflA family drug resistance efflux transporter
TRINITY_DN1466903_c2_g9_i6	-12.0827	WP_030131823.1	len1444	438	0	820	97.945	1435425	Bacteria	Pseudomonas sp. QTF5	porin
TRINITY_DN1470793_c3_g3_i6	-11.8193	WP_007907492.1	len2479	490	0	964	99.388	1144321	Bacteria	Pseudomonas sp. GM102	betaine-aldehyde dehydrogenase
TRINITY_DN1437742_c6_g2_i1	-11.782	WP_030129231.1	len992	140	6.58e-89	271	98.571	1435425	Bacteria	Pseudomonas sp. QTF5	poly(3-hydroxyalkanoate) granule-associated protein PhaI
TRINITY_DN1474763_c9_g1_i9	-11.5372	AHZ70530.1	len3892	633	0	1253	99.052	1147786	Bacteria	Pseudomonas mandelii JR-1	tRNA uridine 5-carboxymethylaminomethyl modification enzyme GidA
TRINITY_DN1452753_c0_g11_i5	-11.2152	WP_030128209.1	len1792	477	0	965	97.484	1435425	Bacteria	Pseudomonas sp. QTF5	glycerol-3-phosphate dehydrogenase
TRINITY_DN1473172_c80_g1_i4	-11.1599	WP_030129825.1	len1875	419	0	842	99.523	1435425	Bacteria	Pseudomonas sp. QTF5	cell division protein FtsA
TRINITY_DN1481393_c0_g1_i1	-11.1584	WP_052964807.1	len563	114	3.57e-76	232	98.246	317	Bacteria	Pseudomonas syringae	hypothetical protein
TRINITY_DN1469657_c1_g3_i3	-11.1388	WP_052966864.1	len2123	638	0	1258	98.276	317	Bacteria	Pseudomonas syringae	5-dehydro-2-deoxygluconokinase
TRINITY_DN1457402_c2_g3_i1	-11.1129	EMI05249.1	len1054	267	1.53e-159	456	90.262	1206777	Bacteria	Pseudomonas sp. Lz4W	FKBP-type peptidylprolyl isomerase
TRINITY_DN1466415_c2_g3_i2	-10.9577	WP_008073344.1	len3674	612	0	1185	97.059	1144338	Bacteria	Pseudomonas sp. GM79	amidohydrolase
TRINITY_DN1458874_c3_g3_i2	-10.9466	AHZ70684.1	len1300	245	2.3e-172	491	97.959	1147786	Bacteria	Pseudomonas mandelii JR-1	ribonuclease PH
TRINITY_DN1464752_c0_g2_i1	-10.9096	WP_030130454.1	len5157	596	0	1143	99.161	1435425	Bacteria	Pseudomonas sp. QTF5	lipid A export permease/ATP-binding protein MsbA
TRINITY_DN823677_c0_g2_i1	-10.9031	WP_030130685.1	len1992	334	0	627	95.808	1435425	Bacteria	Pseudomonas sp. QTF5	MBL fold metallo-hydrolase
TRINITY_DN1474001_c2_g3_i1	-10.8469		len2016
TRINITY_DN1455331_c0_g6_i5	-10.7486	WP_058546244.1	len431	143	4.61e-93	289	99.301	294	Bacteria	Pseudomonas fluorescens	GTP-binding protein TypA
TRINITY_DN1471390_c3_g2_i10	-10.7156	WP_008088750.1	len3753	385	0	760	98.182	1144339	Bacteria	Pseudomonas sp. GM80	glycine/betaine ABC transporter ATP-binding protein
TRINITY_DN1451674_c0_g1_i1	-10.6813	WP_057400187.1	len5823	167	6.87e-88	301	86.228	294	Bacteria	Pseudomonas fluorescens	Bacteria sugar transporter
TRINITY_DN1469910_c2_g2_i1	-10.6676		len1993								unknown
TRINITY_DN1280680_c0_g3_i1	-10.6501	WP_034116333.1	len671	70	1.05e-29	115	98.571	286	Bacteria	Pseudomonas	MULTISPECIES: cell division protein ZapA
TRINITY_DN1466827_c0_g2_i4	-10.5787	WP_007900556.1	len5342	488	0	973	96.516	1144321	Bacteria	Pseudomonas sp. GM102	iron-sulfur cluster-binding protein
TRINITY_DN1452576_c4_g1_i1	-10.5228	WP_038978888.1	len2918	788	0	1609	97.97	294	Bacteria	Pseudomonas fluorescens	4Fe-4S ferredoxin
TRINITY_DN1449600_c2_g5_i2	-10.4575	WP_033057460.1	len944	314	0	622	99.045	286	Bacteria	Pseudomonas	MULTISPECIES: glycerol kinase
TRINITY_DN1468977_c1_g3_i1	-10.3865	WP_007898523.1	len1347	251	1.88e-166	476	99.602	286	Bacteria	Pseudomonas	MULTISPECIES: DeoR family transcriptional regulator
TRINITY_DN1454800_c4_g4_i20	-10.3852	WP_052966572.1	len1826	411	0	676	96.594	317	Bacteria	Pseudomonas syringae	copper-translocating P-type ATPase
TRINITY_DN1474240_c6_g4_i1	-10.3498	WP_030132657.1	len1355	320	0	654	99.375	1435425	Bacteria	Pseudomonas sp. QTF5	RNA polymerase sigma-H factor AlgU
TRINITY_DN1473350_c2_g8_i4	-10.3494	WP_007905304.1	len1447	205	2.83e-130	384	100	286	Bacteria	Pseudomonas	MULTISPECIES: stringent starvation protein A
TRINITY_DN1471738_c2_g3_i1	-10.3136	WP_056742862.1	len2819	367	0	737	98.365	1736515	Bacteria	Pseudomonas sp. Root329	IS110 family transposase
TRINITY_DN1309750_c0_g1_i1	-10.2534	WP_030132085.1	len952	274	0	566	99.635	1435425	Bacteria	Pseudomonas sp. QTF5	chloroperoxidase
TRINITY_DN1460056_c9_g7_i2	-10.2353	WP_038978817.1	len1537	509	0	933	98.035	286	Bacteria	Pseudomonas	MULTISPECIES: copper-translocating P-type ATPase
TRINITY_DN1439299_c1_g1_i1	-10.2328	WP_030130694.1	len4711	639	0	1290	99.374	1435425	Bacteria	Pseudomonas sp. QTF5	TAT-dependent nitrous-oxide reductase
TRINITY_DN1311765_c0_g1_i1	-10.2275	WP_060703476.1	len834	99	5.08e-61	204	98.99	256701	Bacteria	Glutamicibacter arilaitensis	alkane 1-monooxygenase
TRINITY_DN1464990_c3_g1_i7	-10.2096	EJM72089.1	len1468	258	3.06e-160	462	92.636	1144333	Bacteria	Pseudomonas sp. GM55	pseudouridylate synthase, 16S rRNA uridine-516
TRINITY_DN1475739_c16_g1_i7	-10.1748	WP_004956906.1	len1176	179	1.39e-90	282	84.358	618	Bacteria	Serratia odorifera	F0F1 ATP synthase subunit A
TRINITY_DN1474485_c7_g18_i3	-10.1612	WP_058546244.1	len692	230	7.79e-160	464	98.696	294	Bacteria	Pseudomonas fluorescens	GTP-binding protein TypA
TRINITY_DN632095_c0_g1_i1	-10.127	WP_052963446.1	len1010	223	1.08e-155	443	96.861	317	Bacteria	Pseudomonas syringae	hypothetical protein
TRINITY_DN1472195_c0_g1_i5	-10.0904	EUB74848.1	len1622	468	0	951	97.65	1144708	Bacteria	Pseudomonas sp. GM41(2012)	Glutamate--putrescine ligase
TRINITY_DN1405665_c0_g3_i1	-10.0444	KPW22965.1	len408	93	5.48e-57	181	93.548	663709	Bacteria	Pseudomonas syringae pv. Alisalensis	RNA-binding protein Hfq
TRINITY_DN1470808_c1_g2_i3	-10.0092	WP_038979539.1	len2488	396	0	723	98.232	286	Bacteria	Pseudomonas	MULTISPECIES: aromatic amino acid aminotransferase
TRINITY_DN1475560_c3_g3_i1	-10.0058	WP_047701313.1	len625	108	1.06e-52	181	100	183795	Bacteria	Pseudomonas mediterranea	amino acid ABC transporter substrate-binding protein
TRINITY_DN1471296_c1_g1_i3	-9.97673		len7751								unknown
TRINITY_DN1401180_c0_g2_i1	-9.96351	WP_007941440.1	len569	171	2.77e-98	291	97.661	1144324	Bacteria	Pseudomonas sp. GM18	sigma factor AlgU negative regulatory protein
TRINITY_DN1432121_c2_g2_i3	-9.94716	WP_007898177.1	len613	194	8.18e-131	375	100	286	Bacteria	Pseudomonas	MULTISPECIES: BAX inhibitor protein
TRINITY_DN1453799_c3_g12_i3	-9.94223	WP_030129217.1	len1899	622	0	1249	97.267	1435425	Bacteria	Pseudomonas sp. QTF5	peptidase
TRINITY_DN1424481_c0_g1_i1	-9.9029	WP_060838500.1	len2878	775	0	1490	92.645	1500686	Bacteria	Pseudomonas sp. Os17	hypothetical protein
TRINITY_DN1450123_c2_g1_i8	-9.89634	WP_038981481.1	len791	192	2.03e-116	340	100	286	Bacteria	Pseudomonas	MULTISPECIES:peptidylprolyl isomerase
TRINITY_DN1450217_c2_g5_i1	-9.88569	WP_030129219.1	len1509	266	3.12e-178	509	95.113	1435425	Bacteria	Pseudomonas sp. QTF5	nuclease
TRINITY_DN1474719_c11_g8_i4	-9.85164	WP_060541642.1	len450	149	6.54e-101	310	100	1736221	Bacteria	Pseudomonas sp. Leaf48	RNA polymerase sigma factor RpoD
TRINITY_DN1404542_c0_g1_i1	-9.84423	WP_030130725.1	len4507	411	0	760	97.08	1435425	Bacteria	Pseudomonas sp. QTF5	molybdopterin molybdenumtransferase MoeA
TRINITY_DN1472839_c1_g2_i1	-9.84373	WP_030128247.1	len617	196	8.9e-141	409	98.98	1435425	Bacteria	Pseudomonas sp. QTF5	acetyl-CoA carboxylase biotin carboxylase subunit
TRINITY_DN1465006_c4_g2_i11	-9.76109	ESW54956.1	len1031	342	0	650	97.368	463794	Bacteria	Pseudomonas fluorescens BBc6R8	ribosomal large subunit pseudouridine synthase D
TRINITY_DN1465920_c1_g3_i1	-9.713	EJM14115.1	len2061	124	9.76e-66	232	91.935	1144324	Bacteria	Pseudomonas sp. GM18	ammonia permease
TRINITY_DN1768487_c0_g1_i1	-9.70613	WP_054596072.1	len1004	193	7.34e-135	389	97.927	294	Bacteria	Pseudomonas fluorescens	glutamine amidotransferase
TRINITY_DN1473728_c0_g3_i1	-9.70512		len3096								unknown
TRINITY_DN1447925_c2_g2_i4	-9.66621	WP_056742481.1	len878	165	3.08e-94	304	95.758	1736515	Bacteria	Pseudomonas sp. Root329	PAS domain S-box protein
TRINITY_DN1465103_c5_g3_i4	-9.664	WP_007900271.1	len2667	429	0	797	90.909	1144321	Bacteria	Pseudomonas sp. GM102	FAD-dependent oxidoreductase
TRINITY_DN1472274_c4_g2_i1	-9.59689	WP_030129166.1	len3130	879	0	1622	96.587	1435425	Bacteria	Pseudomonas sp. QTF5	alpha-amylase
TRINITY_DN1162536_c0_g3_i1	-9.593	WP_048397309.1	len1053	196	3.65e-120	357	98.469	163011	Bacteria	Pseudomonas lini	LysR family transcriptional regulator
TRINITY_DN1472265_c4_g3_i1	-9.58317	WP_018926285.1	len416	138	1.28e-97	286	100	286	Bacteria	Pseudomonas	MULTISPECIES: beta-hydroxydecanoyl-ACP dehydratase
TRINITY_DN1304145_c0_g3_i1	-9.55784	WP_003186040.1	len213	71	5.72e-42	141	100	286	Bacteria	Pseudomonas	MULTISPECIES: 30S ribosomal protein S8
TRINITY_DN1474827_c5_g4_i3	-9.54102	WP_034126904.1	len2278	421	0	827	100	286	Bacteria	Pseudomonas	MULTISPECIES: gamma-glutamyl-phosphate reductase
TRINITY_DN1436984_c0_g1_i1	-9.52975	WP_007901528.1	len1705	285	0	582	99.649	286	Bacteria	Pseudomonas	MULTISPECIES: RNase adaptor protein RapZ
TRINITY_DN1354584_c0_g3_i2	-9.52838	WP_003177257.1	len500	114	4.99e-76	231	99.123	286	Bacteria	Pseudomonas	MULTISPECIES: reactive intermediate/imine deaminase
TRINITY_DN1442759_c3_g1_i2	-9.50767	WP_060701846.1	len2141	409	0	812	99.511	256701	Bacteria	Glutamicibacter arilaitensis	phosphoglycerate kinase
TRINITY_DN1433927_c0_g1_i1	-9.49582	WP_030128724.1	len7174	690	0	1358	96.812	1435425	Bacteria	Pseudomonas sp. QTF5	group 2 family glycosyltransferase
TRINITY_DN1335440_c0_g1_i1	-9.49395	KPY90601.1	len272	55	6.81e-25	97.1	89.091	323	Bacteria	Pseudomonas syringae pv. Tomato	Unknown protein sequence partial
TRINITY_DN1432048_c0_g1_i1	-9.48582	WP_007907615.1	len2912	162	6.81e-99	316	94.444	286	Bacteria	Pseudomonas	MULTISPECIES: vanillate O-demethylase oxidoreductase VanB
TRINITY_DN1422216_c0_g2_i4	-9.48361	WP_027922668.1	len559	144	5.68e-82	248	93.75	286	Bacteria	Pseudomonas	MULTISPECIES: vanillate O-demethylase oxidoreductase VanB
TRINITY_DN1387519_c0_g1_i1	-9.47044	WP_013349671.1	len753	132	8.84e-89	267	100	1268	Bacteria	Micrococcaceae	MULTISPECIES: vanillate O-demethylase oxidoreductase VanB
TRINITY_DN1459460_c0_g1_i1	-9.46321		len3978								unknown
TRINITY_DN1464756_c4_g2_i3	-9.43768	WP_054598286.1	len3276	470	0	752	87.021	294	Bacteria	Pseudomonas fluorescens	group II intron reverse transcriptase/maturase
TRINITY_DN1453111_c2_g3_i1	-9.39949	WP_019581340.1	len1794	207	8.56e-114	368	97.101	286	Bacteria	Pseudomonas	MULTISPECIES: leucine--tRNA ligase
TRINITY_DN1475125_c1_g2_i6	-9.39722	WP_038979678.1	len884	140	6.02e-76	250	98.571	286	Bacteria	Pseudomonas	MULTISPECIES: cation acetate symporter
TRINITY_DN1474068_c0_g1_i1	-9.36063	WP_030127873.1	len1549	448	0	879	99.33	1435425	Bacteria	Pseudomonas sp. QTF5	sigma-54-dependent Fis family transcriptional regulator
TRINITY_DN1468866_c1_g4_i4	-9.31643	WP_030130738.1	len10590	1257	0	2593	98.409	1435425	Bacteria	Pseudomonas sp. QTF5	nitrate reductase subunit alpha
TRINITY_DN1340537_c1_g2_i1	-9.31212	WP_060837490.1	len439	95	6.19e-62	201	100	286	Bacteria	Pseudomonas	MULTISPECIES: tRNA pseudouridine(55) synthase TruB
TRINITY_DN1474635_c5_g3_i2	-9.30502	WP_038980334.1	len1391	257	1.13e-148	432	98.444	294	Bacteria	Pseudomonas fluorescens	methionine ABC transporter substrate-binding protein
TRINITY_DN1464647_c3_g7_i1	-9.26191	WP_057440427.1	len615	178	2.27e-126	372	100	294	Bacteria	Pseudomonas fluorescens	gamma-glutamylputrescine synthetase
TRINITY_DN1393322_c0_g2_i2	-9.25971	WP_060702231.1	len1148	164	2.12e-85	265	99.39	256701	Bacteria	Glutamicibacter arilaitensis	50S ribosomal protein L10
TRINITY_DN1404410_c0_g1_i1	-9.22848	WP_038979325.1	len709	235	4.55e-158	453	98.298	294	Bacteria	Pseudomonas fluorescens	porin
TRINITY_DN1473924_c2_g9_i5	-9.21684	WP_057397237.1	len661	219	9.9e-103	316	99.087	294	Bacteria	Pseudomonas fluorescens	RNA helicase
TRINITY_DN1474093_c3_g3_i6	-9.20739	WP_014716634.1	len3407	581	0	1194	98.795	286	Bacteria	Pseudomonas	MULTISPECIES: carbamoyltransferase
TRINITY_DN1466485_c0_g1_i1	-9.20698		len1984								unknown
TRINITY_DN1471390_c3_g2_i6	-9.17085	WP_008088750.1	len3752	385	0	760	98.182	1144339	Bacteria	Pseudomonas sp. GM80	glycine/betaine ABC transporter ATP-binding protein
TRINITY_DN1473116_c1_g1_i2	-9.16478	WP_038979266.1	len1907	486	0	905	98.971	286	Bacteria	Pseudomonas	MULTISPECIES: adeC/adeK/oprM family multidrug efflux complex outer membrane factor
TRINITY_DN1474959_c12_g11_i2	-9.12738	WP_064382250.1	len456	50	3.65e-23	99.8	100	1785145	Bacteria	Pseudomonas sp. MS586	50S ribosomal protein L1
TRINITY_DN1468247_c4_g3_i1	-9.10851	WP_030129167.1	len1252	369	0	745	96.748	1435425	Bacteria	Pseudomonas sp. QTF5	alpha-1,4-glucan--maltose-1-phosphate maltosyltransferase
TRINITY_DN1474961_c4_g3_i4	-9.05865	WP_030131864.1	len1186	237	3.56e-155	445	98.312	1435425	Bacteria	Pseudomonas sp. QTF5	6-phosphogluconolactonase
TRINITY_DN1472550_c5_g1_i7	-9.05427	WP_052965443.1	len1503	327	0	657	95.719	317	Bacteria	Pseudomonas syringae	cytochrome c oxidase, cbb3-type subunit III
TRINITY_DN1472839_c2_g2_i6	-9.04696	WP_052965846.1	len412	136	4.02e-84	261	100	317	Bacteria	Pseudomonas syringae	acetyl-CoA carboxylase biotin carboxylase subunit
TRINITY_DN1457810_c1_g2_i1	-9.01558	WP_008076101.1	len2030	262	1.5e-153	455	98.092	286	Bacteria	Pseudomonas	MULTISPECIES: hydroxymethylbilane synthase
TRINITY_DN1473172_c76_g6_i1	-8.96538	WP_008045933.1	len1125	262	0	518	98.855	1144336	Bacteria	Pseudomonas sp. GM74	16S rRNA (cytosine(1402)-N(4))-methyltransferase
TRINITY_DN1467158_c0_g1_i2	-8.95675		len3100								unknown
TRINITY_DN1475458_c6_g1_i3	-8.94518	WP_015097012.1	len2199	302	0	593	97.682	1207075	Bacteria	Pseudomonas sp. UW4	bifunctional diaminohydroxyphosphoribosylaminopyrimidine deaminase/5-amino-6-(5-phosphoribosylamino)uracil reductase
TRINITY_DN1402862_c0_g2_i1	-8.93839	WP_040064796.1	len318	67	2.31e-40	144	100	226910	Bacteria	Pseudomonas batumici	peptidoglycan-binding protein LysM
TRINITY_DN1445170_c1_g5_i1	-8.92097	WP_033044913.1	len1977	456	0	685	80.263	303	Bacteria	Pseudomonas putida	flagellar hook protein FliD
TRINITY_DN1474485_c7_g10_i1	-8.91498	AGL82194.1	len385	75	1.67e-39	148	97.333	1124983	Bacteria	Pseudomonas protegens CHA0	GTP-binding protein TypA/BipA
TRINITY_DN1286163_c0_g1_i1	-8.8858	WP_030128445.1	len3750	482	0	954	96.473	1435425	Bacteria	Pseudomonas sp. QTF5	capsule biosynthesis protein
TRINITY_DN1475751_c10_g6_i1	-8.87235	WP_060755103.1	len435	144	5.82e-68	219	91.667	294	Bacteria	Pseudomonas fluorescens	HflK protein
TRINITY_DN1454906_c0_g1_i3	-8.85815	EJM94172.1	len777	253	1.01e-155	463	95.652	1144336	Bacteria	Pseudomonas sp. GM74	penicillin-binding protein, 1A family
TRINITY_DN1450679_c0_g2_i3	-8.8426	WP_007903333.1	len1655	309	0	599	99.029	1144321	Bacteria	Pseudomonas sp. GM102	carbamate kinase
TRINITY_DN1435074_c1_g4_i4	-8.83125	WP_019692537.1	len487	161	2.16e-115	333	100	286	Bacteria	Pseudomonas	MULTISPECIES: RNA polymerase sigma factor RpoE
TRINITY_DN1474961_c4_g2_i4	-8.81767	WP_008072964.1	len653	164	7.39e-113	330	98.78	286	Bacteria	Pseudomonas	MULTISPECIES: ketohydroxyglutarate aldolase
TRINITY_DN1471000_c3_g1_i1	-8.80629	WP_048397065.1	len761	143	1.97e-92	282	97.203	163011	Bacteria	Pseudomonas lini	5-deoxy-glucuronate isomerase
TRINITY_DN1437177_c2_g3_i4	-8.80602	WP_046053264.1	len505	167	1.77e-111	347	99.401	294	Bacteria	Pseudomonas fluorescens	2-oxoglutarate dehydrogenase subunit E1
TRINITY_DN1265404_c0_g3_i1	-8.80575	WP_057438860.1	len267	28	1.48e-09	61.6	100	294	Bacteria	Pseudomonas fluorescens	succinate dehydrogenase iron-sulfur subunit
TRINITY_DN1393162_c0_g2_i4	-8.78606	ABR82942.1	len355	30	1.49e-14	61.6	93.333	381754	Bacteria	Pseudomonas aeruginosa PA7	30S ribosomal protein S8
TRINITY_DN1473048_c0_g2_i1	-8.77143	WP_038982613.1	len866	201	2.01e-141	407	99.502	294	Bacteria	Pseudomonas fluorescens	xylose isomerase
TRINITY_DN1467913_c2_g6_i1	-8.7622	WP_030128749.1	len1805	308	0	579	97.403	1435425	Bacteria	Pseudomonas sp. QTF5	GGDEF domain-containing protein
TRINITY_DN1258669_c1_g3_i1	-8.72832	WP_056841579.1	len273	41	7.49e-22	89.4	100	1736267	Bacteria	Pseudomonas sp. Leaf127	cold-shock protein
TRINITY_DN1475825_c11_g2_i1	-8.72429	EPM99781.1	len657	189	4.74e-123	356	91.534	1104682	Bacteria	Pseudomonas syringae pv. actinidiae ICMP 18804	NADH dehydrogenase subunit B
TRINITY_DN1444963_c0_g2_i2	-8.71592	WP_048395390.1	len1076	263	4.61e-180	515	96.578	163011	Bacteria	Pseudomonas lini	UDP-N-acetylmuramoylalanine--D-glutamate ligase
TRINITY_DN1331141_c0_g2_i1	-8.71519	WP_030130871.1	len899	299	0	607	100	1435425	Bacteria	Pseudomonas sp. QTF5	endopeptidase La
TRINITY_DN1285259_c0_g3_i1	-8.70791	WP_064379100.1	len327	108	1.76e-69	221	100	1785145	Bacteria	Pseudomonas sp. MS586	HflK protein
TRINITY_DN319519_c0_g1_i1	-8.7068	WP_038982251.1	len314	73	7.88e-30	110	100	286	Bacteria	Pseudomonas	MULTISPECIES: lipoprotein
TRINITY_DN1363490_c0_g1_i2	-8.70573	WP_050681302.1	len405	117	1.29e-75	235	99.145	163011	Bacteria	Pseudomonas lini	tRNA pseudouridine synthase B
TRINITY_DN1469543_c0_g7_i2	-8.69971	WP_052967892.1	len3556	602	0	1130	98.671	317	Bacteria	Pseudomonas syringae	Xaa-Pro aminopeptidase
TRINITY_DN1474543_c3_g2_i4	-8.69229	WP_049463849.1	len755	237	2.39e-170	502	98.312	40324	Bacteria	Stenotrophomonas maltophilia	TonB-dependent receptor
TRINITY_DN1339813_c1_g1_i1	-8.69104	WP_055134468.1	len3250	348	0	608	83.621	183795	Bacteria	Pseudomonas mediterranea	inorganic pyrophosphatase/exopolyphosphatase
TRINITY_DN900754_c0_g1_i1	-8.68925	WP_057397313.1	len313	94	2.05e-61	192	100	294	Bacteria	Pseudomonas fluorescens	F0F1 ATP synthase subunit epsilon
TRINITY_DN1460992_c1_g5_i2	-8.68821	EJM62658.1	len1538	254	9.97e-177	510	97.244	1144332	Bacteria	Pseudomonas sp. GM50	spermidine/putrescine-binding periplasmic protein
TRINITY_DN1465647_c3_g2_i1	-8.68697	WP_019649404.1	len1701	175	3.32e-112	346	94.857	1151124	Bacteria	Pseudomonas sp. 45MFCol3.1	tRNA dihydrouridine(20/20a) synthase DusA
TRINITY_DN1461752_c3_g5_i1	-8.68397	WP_007898423.1	len278	73	6.93e-46	154	100	286	Bacteria	Pseudomonas	MULTISPECIES: superoxide dismutase
TRINITY_DN1459819_c4_g1_i6	-8.66398	KPX75974.1	len830	166	2.58e-105	330	97.59	59511	Bacteria	Pseudomonas syringae pv. Maculicola	Bacteria RelA/SpoT protein
TRINITY_DN1442762_c1_g3_i2	-8.65119	WP_044443312.1	len385	67	1.22e-40	138	97.015	110934	Bacteria	Agreia	MULTISPECIES: cold-shock protein
TRINITY_DN1461467_c1_g2_i4	-8.64856	WP_021442501.1	len415	56	3.92e-27	114	100	1386078	Bacteria	Pseudomonas sp. EGD-AK9	dihydrolipoyl dehydrogenase
TRINITY_DN1384811_c1_g1_i1	-8.63172	WP_047120355.1	len1129	59	1.38e-28	115	91.525	1652545	Bacteria	Arthrobacter sp. YC-RL1	cold-shock protein
TRINITY_DN1470014_c1_g7_i1	-8.59095	WP_030130446.1	len2631	244	2.81e-169	499	98.77	1435425	Bacteria	Pseudomonas sp. QTF5	heptose kinase
TRINITY_DN1475751_c10_g2_i1	-8.57491	WP_052965949.1	len336	60	1.88e-33	125	100	317	Bacteria	Pseudomonas syringae	protease modulator HflC
TRINITY_DN1354713_c1_g1_i1	-8.54516	WP_048393451.1	len3279	640	0	1159	94.062	163011	Bacteria	Pseudomonas lini	hybrid sensor histidine kinase/response regulator
TRINITY_DN1467389_c6_g5_i4	-8.52176	WP_052965942.1	len804	266	7.11e-124	363	98.12	317	Bacteria	Pseudomonas syringae	hypothetical protein
TRINITY_DN1473172_c76_g4_i1	-8.52068	WP_011063319.1	len1300	148	5.61e-86	267	97.973	286	Bacteria	Pseudomonas	MULTISPECIES: division/cell wall cluster transcriptional repressor MraZ
TRINITY_DN1469166_c2_g5_i8	-8.51278	WP_056855880.1	len446	112	5.37e-47	167	97.321	1736561	Bacteria	Pseudomonas sp. Root562	MFS transporter
TRINITY_DN1465053_c2_g4_i6	-8.50005	WP_038441739.1	len484	161	2.48e-93	295	98.758	294	Bacteria	Pseudomonas fluorescens	ATP-dependent Clp protease ATP-binding subunit ClpA
TRINITY_DN1472839_c3_g1_i8	-8.49698	AGL82482.1	len1238	137	3.55e-76	243	97.08	1124983	Bacteria	Pseudomonas protegens CHA0	3-dehydroquinate dehydratase AroQ
TRINITY_DN1394663_c2_g1_i1	-8.4624
TRINITY_DN116609_c0_g1_i1	-8.44479	WP_008075979.1	len1293	240	5.34e-165	485	97.917	1144338	Bacteria	Pseudomonas sp. GM79	murein L,D-transpeptidase
TRINITY_DN1442386_c1_g4_i1	-8.44334	WP_030127986.1	len1055	327	0	597	99.388	1435425	Bacteria	Pseudomonas sp. QTF5	UDP-3-O-(3-hydroxymyristoyl)glucosamine N-acyltransferase
TRINITY_DN1428952_c1_g2_i2	-8.42414	WP_048724663.1	len526	88	8.27e-53	174	97.727	1674920	Bacteria	Pseudomonas sp. KG01	23S rRNA (pseudouridine(1915)-N(3))-methyltransferase RlmH
TRINITY_DN1449739_c0_g1_i1	-8.4139		len1071								unknown
TRINITY_DN1461260_c1_g1_i1	-8.41245	WP_052965048.1	len1279	179	5.18e-115	365	98.883	317	Bacteria	Pseudomonas syringae	glucan biosynthesis glucosyltransferase H
TRINITY_DN1462869_c6_g1_i1	-8.41064	WP_047527693.1	len458	152	8.78e-103	319	99.342	1506582	Bacteria	Pseudomonas sp. 11/12A	ATP-dependent Clp protease ATP-binding subunit ClpA
TRINITY_DN1458407_c2_g1_i3	-8.40313	WP_019651399.1	len1428	209	6.12e-147	426	98.565	286	Bacteria	Pseudomonas	MULTISPECIES: Asp/Glu/hydantoin racemase
TRINITY_DN1465790_c5_g5_i1	-8.39636	WP_030129460.1	len595	163	5.4e-110	328	99.387	1435425	Bacteria	Pseudomonas sp. QTF5	Obg family GTPase CgtA
TRINITY_DN1205564_c0_g1_i1	-8.39083	WP_008074522.1	len1653	157	1.1e-70	232	96.178	286	Bacteria	Pseudomonas	MULTISPECIES: membrane protein
TRINITY_DN1018270_c0_g2_i1	-8.34942	WP_007901756.1	len1526	94	1.49e-37	150	94.681	1144321	Bacteria	Pseudomonas sp. GM102	AI-2E family transporter
TRINITY_DN1350145_c0_g1_i1	-8.32538	WP_048397742.1	len727	205	9.28e-147	416	100	163011	Bacteria	Pseudomonas lini	outer membrane lipoprotein LolB
TRINITY_DN1474929_c5_g5_i2	-8.32537	WP_008073417.1	len1012	189	1.34e-125	370	100	1144338	Bacteria	Pseudomonas sp. GM79	LysR family transcriptional regulator
TRINITY_DN1473055_c2_g7_i1	-8.31524	WP_052967012.1	len424	140	2.43e-83	268	100	317	Bacteria	Pseudomonas syringae	ATP-dependent Clp protease ATP-binding subunit ClpA
TRINITY_DN1444481_c0_g1_i5	-8.293	EJZ59494.1	len1323	307	0	623	98.371	743713	Bacteria	Pseudomonas fluorescens R124	cysteine synthase B
TRINITY_DN1451920_c0_g2_i3	-8.29105		len2044								unknown
TRINITY_DN1475825_c11_g2_i3	-8.27793	WP_062380741.1	len519	172	8.01e-126	361	100	89065	Bacteria	Pseudomonas abietaniphila	NADH dehydrogenase
TRINITY_DN1470193_c0_g2_i1	-8.24825		len2903								unknown
TRINITY_DN1299940_c0_g2_i1	-8.20765	WP_060702448.1	len1379	337	0	570	98.22	256701	Bacteria	Glutamicibacter arilaitensis	hypothetical protein
TRINITY_DN1475734_c40_g2_i2	-8.19124	EFQ61192.1	len748	172	7.02e-102	301	98.837	746360	Bacteria	Pseudomonas fluorescens WH6	hypothetical protein PFWH6_5007
TRINITY_DN1460002_c6_g1_i4	-8.17855	WP_048396882.1	len1080	185	4.13e-117	350	100	163011	Bacteria	Pseudomonas lini	hydroxymethylglutaryl-CoA lyase
TRINITY_DN1474640_c2_g2_i3	-8.17577	WP_066432291.1	len2338	399	0	691	95.238	1745378	Bacteria	Arthrobacter sp. EPSL27	serine ammonia-lyase
TRINITY_DN1463232_c0_g1_i1	-8.15831	WP_052965931.1	len574	130	1.15e-90	270	100	317	Bacteria	Pseudomonas syringae	azurin
TRINITY_DN1423375_c1_g2_i3	-8.13832	AHZ68824.1	len1472	418	0	768	94.019	1147786	Bacteria	Pseudomonas mandelii JR-1	peptidase M42
TRINITY_DN1444673_c7_g1_i2	-8.07522	WP_027614584.1	len438	86	5.39e-36	120	82.558	1283293	Bacteria	Pseudomonas sp. URIL14HWK12:I6	hypothetical protein
TRINITY_DN1318078_c0_g1_i1	-8.07522	WP_047300257.1	len2175	108	9.39e-65	227	96.296	294	Bacteria	Pseudomonas fluorescens	UDP-N-acetylglucosamine 4,6-dehydratase (inverting)
TRINITY_DN1475312_c8_g9_i1	-8.06458	WP_059402241.1	len388	98	1.19e-59	198	100	1690247	Bacteria	Pseudomonas sp. RIT-PI-q	MFS transporter
TRINITY_DN1468651_c1_g4_i1	-8.06299	WP_048394526.1	len1012	252	2.19e-142	415	96.429	163011	Bacteria	Pseudomonas lini	BNR/Asp-box repeat-containing protein
TRINITY_DN1337479_c0_g1_i1	-8.05842	WP_052967261.1	len2496	455	0	824	94.066	317	Bacteria	Pseudomonas syringae	ATP-binding protein
TRINITY_DN1468198_c1_g4_i4	-8.04113	WP_008067616.1	len2443	398	0	792	96.734	1144338	Bacteria	Pseudomonas sp. GM79	beta-ketoacyl-
TRINITY_DN1469653_c1_g1_i11	-8.03336	WP_060543564.1	len442	146	7.31e-102	306	100	1736221	Bacteria	Pseudomonas sp. Leaf48	isocitrate dehydrogenase (NADP(+))
TRINITY_DN1471559_c4_g9_i8	-8.0235	WP_019691316.1	len1076	358	0	731	98.603	294	Bacteria	Pseudomonas fluorescens	type I glutamate--ammonia ligase
TRINITY_DN1475751_c10_g6_i6	-8.00077	WP_030128331.1	len1432	385	0	762	99.74	1435425	Bacteria	Pseudomonas sp. QTF5	GTPase HflX
TRINITY_DN1474035_c5_g2_i1	-7.99049	WP_056783207.1	len740	95	5.64e-61	201	100	1736376	Bacteria	Pseudomonas sp. Leaf434	type I methionyl aminopeptidase
TRINITY_DN1428672_c1_g2_i6	-7.98192	WP_007974946.1	len823	211	5.79e-147	421	98.104	286	Bacteria	Pseudomonas	septum site-determining protein MinD
TRINITY_DN1435312_c2_g8_i2	-7.97708
TRINITY_DN1218886_c0_g2_i1	-7.97634
TRINITY_DN1463507_c0_g1_i1	-7.97296		len3463								unknown
TRINITY_DN1385579_c4_g1_i2	-7.9696	WP_060702212.1	len759	114	2.43e-70	220	100	1268	Bacteria	Micrococcaceae	MULTISPECIES: 50S ribosomal protein L24
TRINITY_DN1280098_c0_g2_i1	-7.95809	WP_043354081.1	len1844	320	0	579	86.875	68895	Bacteria	Cupriavidus basilensis	cholesterol oxidase
TRINITY_DN1388336_c0_g2_i1	-7.94025	WP_061289897.1	len275	54	1.59e-29	112	100	354	Bacteria	Azotobacter vinelandii	RNA polymerase sigma factor RpoE
TRINITY_DN1429441_c0_g1_i4	-7.93654	WP_036996409.1	len708	78	6.21e-34	125	88.462	136843	Bacteria	Pseudomonas fluorescens group	MULTISPECIES: hypothetical protein
TRINITY_DN1375188_c0_g1_i2	-7.93133	WP_064379101.1	len345	114	2.72e-63	202	99.123	1785145	Bacteria	Pseudomonas sp. MS586	protease modulator HflC
TRINITY_DN1435386_c0_g4_i3	-7.92919	WP_060540432.1	len572	190	4.81e-128	372	100	1736221	Bacteria	Pseudomonas sp. Leaf48	2-oxoisovalerate dehydrogenase
TRINITY_DN1436625_c0_g1_i1	-7.92816
TRINITY_DN1473922_c1_g2_i3	-7.91207		len1229								unknown
TRINITY_DN1450491_c0_g2_i4	-7.89052	WP_007907979.1	len773	185	8.27e-119	345	100	286	Bacteria	Pseudomonas	MULTISPECIES: ribosome-recycling factor
TRINITY_DN1433927_c0_g2_i1	-7.8846	WP_030128726.1	len1321	238	9.31e-168	484	97.059	1435425	Bacteria	Pseudomonas sp. QTF5	glycosyl transferase
TRINITY_DN1469542_c0_g9_i3	-7.87942	WP_032836290.1	len466	154	3.64e-94	286	98.701	1144332	Bacteria	Pseudomonas sp. GM50	outer membrane protein assembly factor BamB
TRINITY_DN1413722_c1_g2_i1	-7.87498	WP_030129821.1	len1356	305	0	525	93.77	1435425	Bacteria	Pseudomonas sp. QTF5	UDP-N-acetylglucosamine--N-acetylmuramyl-(pentapeptide) pyrophosphoryl-undecaprenol N-acetylglucosamine transferase
TRINITY_DN1473006_c1_g1_i1	-7.87079	WP_030132010.1	len1685	549	0	1059	96.721	1435425	Bacteria	Pseudomonas sp. QTF5	GNAT family N-acetyltransferase
TRINITY_DN165569_c0_g1_i1	-7.85737	WP_048396492.1	len549	86	1.63e-43	149	90.698	163011	Bacteria	Pseudomonas lini	phospholipid-binding protein
TRINITY_DN1475423_c3_g2_i1	-7.85362	WP_008005473.1	len574	134	7.54e-84	252	97.015	1144332	Bacteria	Pseudomonas sp. GM50	hypothetical protein
TRINITY_DN1460542_c1_g6_i1	-7.83476	WP_034148330.1	len431	143	1.24e-90	285	96.503	294	Bacteria	Pseudomonas fluorescens	polyribonucleotide nucleotidyltransferase
TRINITY_DN1471738_c2_g4_i3	-7.82859	WP_056790840.1	len1564	288	6.37e-170	489	98.611	286	Bacteria	Pseudomonas	hypothetical protein
TRINITY_DN1450539_c8_g2_i1	-7.81693	WP_052964293.1	len366	122	1.53e-74	246	100	317	Bacteria	Pseudomonas syringae	preprotein translocase subunit SecA
TRINITY_DN1462577_c0_g5_i1	-7.81441	WP_008068738.1	len1857	238	8.71e-148	435	98.739	286	Bacteria	Pseudomonas	MULTISPECIES: branched-chain amino acid permease (azaleucine resistance)
TRINITY_DN1468765_c6_g6_i1	-7.80071	WP_046046481.1	len1010	328	0	635	98.476	294	Bacteria	Pseudomonas fluorescens	beta-ketoacyl-[acyl-carrier-protein] synthase I
TRINITY_DN1473049_c1_g6_i3	-7.79463	WP_060738893.1	len359	119	1.6e-76	239	99.16	294	Bacteria	Pseudomonas fluorescens	leucine ABC transporter subunit substrate-binding protein LivK
TRINITY_DN1474240_c6_g9_i7	-7.78941	WP_060753712.1	len382	63	1.81e-35	129	100	294	Bacteria	Pseudomonas fluorescens	RNA polymerase sigma factor RpoE
TRINITY_DN1369654_c0_g1_i2	-7.75335		len439								unknown
TRINITY_DN1475751_c9_g5_i1	-7.75323	WP_044270992.1	len1405	395	0	700	99.747	294	Bacteria	Pseudomonas fluorescens	ATP phosphoribosyltransferase regulatory subunit
TRINITY_DN1397648_c0_g1_i1	-7.69991	WP_003190972.1	len951	268	1.97e-156	456	98.134	286	Bacteria	Pseudomonas	MULTISPECIES: RND transporter
TRINITY_DN1298811_c0_g1_i1	-7.69558	WP_048397047.1	len994	134	2.21e-91	291	99.254	163011	Bacteria	Pseudomonas lini	chemotaxis protein
TRINITY_DN1473988_c2_g1_i1	-7.69489	WP_030132560.1	len677	225	1.91e-158	458	99.111	1435425	Bacteria	Pseudomonas sp. QTF5	membrane protein insertase YidC
TRINITY_DN1475560_c3_g3_i3	-7.69227	WP_024617618.1	len4100	393	0	725	99.237	294	Bacteria	Pseudomonas fluorescens	amino acid ABC transporter permease
TRINITY_DN1456010_c1_g2_i6	-7.68982	WP_052964493.1	len745	219	3.22e-150	436	97.26	317	Bacteria	Pseudomonas syringae	aldehyde dehydrogenase
TRINITY_DN1455130_c1_g1_i7	-7.68081	WP_008015096.1	len1609	478	0	921	99.582	1144332	Bacteria	Pseudomonas sp. GM50	Fis family transcriptional regulator
TRINITY_DN1465790_c5_g6_i2	-7.67592	AAD47625.1	len602	151	9.89e-68	214	91.391	96901	Bacteria	Pseudomonas synxantha BG33R	unknown
TRINITY_DN1472239_c0_g1_i2	-7.67133		len1854								unknown
TRINITY_DN1453909_c0_g4_i1	-7.62745	WP_030130545.1	len1513	451	0	628	94.9	1435425	Bacteria	Pseudomonas sp. QTF5	flagellar hook-length control protein
TRINITY_DN1050349_c0_g1_i1	-7.60514		len1467								unknown
TRINITY_DN1318533_c0_g2_i1	-7.58319	WP_059403769.1	len252	83	3.56e-54	177	100	1690247	Bacteria	Pseudomonas sp. RIT-PI-q	F0F1 ATP synthase subunit gamma
TRINITY_DN1327128_c0_g1_i2	-7.5765	WP_060700162.1	len852	143	9.95e-73	228	98.601	256701	Bacteria	Glutamicibacter arilaitensis	universal stress protein UspA
TRINITY_DN1405363_c0_g1_i1	-7.57325		len1011								unknown
TRINITY_DN1470844_c0_g1_i4	-7.56265
TRINITY_DN1472265_c4_g9_i2	-7.54536	WP_018926285.1	len463	98	1.14e-63	201	100	286	Bacteria	Pseudomonas	MULTISPECIES: beta-hydroxydecanoyl-ACP dehydratase
TRINITY_DN1452046_c2_g4_i1	-7.54253		len934								unknown
TRINITY_DN1454369_c0_g1_i1	-7.53194		len3694								unknown
TRINITY_DN1475007_c2_g4_i1	-7.51566	WP_038978729.1	len941	216	4.91e-151	437	98.611	286	Bacteria	Pseudomonas	MULTISPECIES: branched chain amino acid ABC transporter substrate-binding protein
TRINITY_DN1474668_c4_g4_i1	-7.5104	WP_020300268.1	len451	134	5.39e-78	237	100	911241	Bacteria	Pseudomonas sp. CF161	hypothetical protein
TRINITY_DN1418432_c0_g1_i1	-7.50679	WP_055120408.1	len795	73	3.47e-25	106	80.822	43304	Bacteria	Mycobacterium peregrinum	transglycosylase
TRINITY_DN1394699_c0_g2_i1	-7.48592		len1172								unknown
TRINITY_DN1471310_c2_g2_i2	-7.4843	WP_052966804.1	len2821	490	0	890	98.163	317	Bacteria	Pseudomonas syringae	cytosine permease
TRINITY_DN1475751_c10_g4_i1	-7.46522	WP_047600702.1	len398	132	2.22e-66	211	100	1470589	Bacteria	Pseudomonas sp. RIT288	protease modulator HflC
TRINITY_DN1401581_c0_g1_i1	-7.46454	WP_048395430.1	len627	208	4.28e-121	374	100	163011	Bacteria	Pseudomonas lini	valine--tRNA ligase
TRINITY_DN1456884_c0_g1_i1	-7.45653		len1451								unknown
TRINITY_DN1437111_c17_g12_i3	-7.45511
TRINITY_DN1460056_c9_g7_i1	-7.45159	WP_038978817.1	len2365	764	0	1265	93.325	286	Bacteria	Pseudomonas	MULTISPECIES: copper-translocating P-type ATPase
TRINITY_DN1457723_c1_g5_i1	-7.43331	WP_008073621.1	len4417	455	0	910	97.143	1144338	Bacteria	Pseudomonas sp. GM79	glycosyl transferase
TRINITY_DN1392575_c0_g1_i1	-7.43299		len4077								unknown
TRINITY_DN911729_c0_g1_i1	-7.42363	WP_046043299.1	len1078	161	2.01e-90	283	95.031	294	Bacteria	Pseudomonas fluorescens	NADPH:quinone oxidoreductase
TRINITY_DN1422456_c0_g3_i3	-7.3899	CQJ67426.1	len3444	235	6.51e-137	423	85.106	631	Bacteria	Yersinia intermedia	transposase
TRINITY_DN1568667_c0_g1_i1	-7.37993	WP_060445497.1	len694	213	4.85e-133	381	90.141	615	Bacteria	Serratia marcescens	hypothetical protein
TRINITY_DN1475751_c7_g4_i4	-7.3796	WP_030128333.1	len1509	307	0	620	99.674	1435425	Bacteria	Pseudomonas sp. QTF5	tRNA dimethylallyltransferase
TRINITY_DN1458961_c0_g3_i1	-7.35861		len4652								unknown
TRINITY_DN1447645_c1_g1_i1	-7.34392	WP_019409905.1	len246	71	1.28e-26	103	100	286	Bacteria	Pseudomonas	MULTISPECIES: 50S ribosomal protein L16
TRINITY_DN1380637_c0_g1_i1	-7.33812	WP_030128082.1	len899	276	9.92e-176	495	99.275	1435425	Bacteria	Pseudomonas sp. QTF5	dihydropteroate synthase
TRINITY_DN1443121_c2_g2_i1	-7.3311	WP_052966863.1	len1944	306	0	595	99.346	317	Bacteria	Pseudomonas syringae	RpiR family transcriptional regulator
TRINITY_DN1444253_c0_g2_i4	-7.32947	WP_056790149.1	len991	298	0	559	98.993	286	Bacteria	Pseudomonas	MULTISPECIES: glucan biosynthesis protein D
TRINITY_DN1420925_c2_g1_i2	-7.30947		len2028								unknown
TRINITY_DN1447433_c0_g4_i2	-7.28187	WP_050054968.1	len532	177	5.24e-122	362	99.435	861266	Bacteria	Pseudarthrobacter siccitolerans	glycerol kinase
TRINITY_DN1473834_c2_g3_i3	-7.25488	WP_042614573.1	len1694	287	0	585	98.606	40323	Bacteria	Stenotrophomonas	MULTISPECIES: F0F1 ATP synthase subunit gamma
TRINITY_DN1212594_c0_g4_i1	-7.25068	WP_002553164.1	len276	68	8.34e-41	138	100	286	Bacteria	Pseudomonas	MULTISPECIES:integration host factor subunit alpha
TRINITY_DN1405270_c1_g1_i1	-7.24465	WP_060700700.1	len1296	276	1.01e-160	462	97.826	256701	Bacteria	Glutamicibacter arilaitensis	cell wall lytic activity
TRINITY_DN1460682_c1_g2_i1	-7.2436		len2287								unknown
TRINITY_DN1321047_c0_g2_i1	-7.22664	WP_044268763.1	len689	165	4.19e-111	324	98.788	294	Bacteria	Pseudomonas fluorescens	elongation factor GreAB
TRINITY_DN1455172_c0_g2_i3	-7.21826		len1279								unknown
TRINITY_DN1453976_c3_g1_i2	-7.17955	WP_060701290.1	len1854	270	0	535	99.63	256701	Bacteria	Glutamicibacter arilaitensis	ATP synthase F0 subunit A
TRINITY_DN1453489_c5_g1_i2	-7.1751	WP_030128206.1	len1402	283	1.31e-180	514	98.233	1435425	Bacteria	Pseudomonas sp. QTF5	aquaporin
TRINITY_DN1354415_c0_g1_i1	-7.16816	WP_060703201.1	len621	145	1.47e-79	243	100	256701	Bacteria	Glutamicibacter arilaitensis	50S ribosomal protein L9
TRINITY_DN1435989_c0_g1_i1	-7.16687	WP_061952397.1	len1179	352	0	685	96.307	1743140	Bacteria	Arthrobacter sp. EpRS66	delta fatty acid desaturase
TRINITY_DN1464331_c2_g1_i2	-7.16219	WP_007898510.1	len763	200	2.44e-145	413	100	286	Bacteria	Pseudomonas	MULTISPECIES: peroxidase
TRINITY_DN1465978_c1_g2_i6	-7.15891	WP_060691303.1	len1086	149	3.22e-100	308	100	1788301	Bacteria	Pseudomonas sp. L10.10	transcriptional regulator CysB
TRINITY_DN1222720_c0_g1_i1	-7.14034	WP_007907915.1	len1285	128	1.44e-85	267	97.656	1144321	Bacteria	Pseudomonas sp. GM102	DNA damage-inducible protein DinB
TRINITY_DN1469727_c1_g3_i8	-7.12839	WP_048382295.1	len886	224	1.9e-145	428	100	47884	Bacteria	Pseudomonas taetrolens	RNA helicase
TRINITY_DN1472978_c4_g1_i1	-7.11031	WP_008072428.1	len632	210	1.43e-144	424	98.571	286	Bacteria	Pseudomonas	MULTISPECIES: aspartate--tRNA ligase
TRINITY_DN1454619_c1_g2_i2	-7.10435	KIL96403.1	len1171	49	4.87e-10	67.8	91.837	40199	Eukaryota	Fusarium avenaceum	clock-controlled protein 6
TRINITY_DN1471423_c3_g1_i1	-7.10072	WP_030130411.1	len1133	244	1.55e-159	467	99.18	1435425	Bacteria	Pseudomonas sp. QTF5	ABC transporter ATP-binding protein
TRINITY_DN1310469_c0_g2_i1	-7.09613	WP_052966016.1	len203	54	1.82e-31	115	100	317	Bacteria	Pseudomonas syringae	F0F1 ATP synthase subunit B
TRINITY_DN1423859_c0_g2_i1	-7.07334	WP_030132347.1	len511	169	4.75e-109	337	98.817	1435425	Bacteria	Pseudomonas sp. QTF5	phenylalanine--tRNA ligase subunit beta
TRINITY_DN1465006_c4_g2_i8	-7.06826	ESW54956.1	len2135	346	0	637	97.977	463794	Bacteria	Pseudomonas fluorescens BBc6R8	ribosomal large subunit pseudouridine synthase D
TRINITY_DN1450788_c4_g1_i1	-7.06372	WP_008034278.1	len1098	283	2.48e-175	503	98.233	286	Bacteria	Pseudomonas	MULTISPECIES: RNA helicase
TRINITY_DN1405133_c1_g1_i1	-7.04906	WP_060702487.1	len1945	450	0	761	99.111	256701	Bacteria	Glutamicibacter arilaitensis	hypothetical protein
TRINITY_DN1465969_c4_g1_i2	-7.04622	WP_008028279.1	len1210	397	0	729	93.703	1144334	Bacteria	Pseudomonas sp. GM60	bifunctional folylpolyglutamate synthase/dihydrofolate synthase
TRINITY_DN1442672_c1_g7_i5	-7.0376		len439								unknown
TRINITY_DN1454723_c0_g3_i1	-7.02167	WP_066275736.1	len525	100	7.04e-58	184	89	1795630	Bacteria	Frondihabitans sp. PAMC 28766	30S ribosomal protein S14
TRINITY_DN1471103_c6_g5_i9	-7.02032	WP_019581800.1	len911	245	2.59e-176	495	100	286	Bacteria	Pseudomonas	MULTISPECIES: 1-(5-phosphoribosyl)-5-((5-phosphoribosylamino)methylideneamino)imidazole-4-carboxamide isomerase
TRINITY_DN1469999_c0_g1_i2	-7.01176	WP_060700736.1	len3187	796	0	1432	98.492	256701	Bacteria	Glutamicibacter arilaitensis	hypothetical protein
TRINITY_DN1475608_c15_g6_i2	-7.00526	WP_008073062.1	len2771	715	0	1386	98.322	286	Bacteria	Pseudomonas	MULTISPECIES: multifunctional fatty acid oxidation complex subunit alpha
TRINITY_DN1474826_c5_g12_i3	-7.00469	WP_046047315.1	len656	218	1.11e-144	446	100	286	Bacteria	Pseudomonas	MULTISPECIES: DNA-directed RNA polymerase subunit beta'
TRINITY_DN1467389_c6_g5_i10	-6.97149	WP_034117451.1	len923	124	1.5e-77	247	98.387	294	Bacteria	Pseudomonas fluorescens	hypothetical protein
TRINITY_DN1467518_c3_g1_i3	-6.97032	CCQ46781.1	len740	246	2.73e-139	404	91.87	861266	Bacteria	Pseudarthrobacter siccitolerans	molybdenum cofactor biosynthesis protein A
TRINITY_DN1465922_c2_g3_i4	-6.9657	WP_042729181.1	len405	134	5.62e-74	244	97.761	286	Bacteria	Pseudomonas	MULTISPECIES: aconitate hydratase B
TRINITY_DN1456671_c1_g1_i5	-6.95893	WP_032893473.1	len1135	157	6.98e-105	314	99.363	286	Bacteria	Pseudomonas	MULTISPECIES: cyclic pyranopterin monophosphate synthase accessory protein
TRINITY_DN1408670_c0_g2_i3	-6.94778		len759								unknown
TRINITY_DN1458212_c2_g6_i1	-6.92827	WP_050682721.1	len364	102	2.52e-70	218	99.02	286	Bacteria	Pseudomonas	MULTISPECIES: NADH dehydrogenase
TRINITY_DN1473055_c2_g10_i2	-6.90117	WP_030130931.1	len552	127	2.62e-77	235	100	1435425	Bacteria	Pseudomonas sp. QTF5	ATP-dependent Clp protease adaptor ClpS
TRINITY_DN1409411_c1_g2_i1	-6.88188	WP_008149145.1	len462	137	5.15e-82	246	98.54	1144708	Bacteria	Pseudomonas sp. GM41(2012)	large-conductance mechanosensitive channel
TRINITY_DN1381394_c0_g1_i1	-6.85464	WP_021324050.1	len1892	371	0	700	91.914	574560	Bacteria	Photorhabdus temperata	group II intron reverse transcriptase/maturase
TRINITY_DN1464598_c3_g2_i1	-6.85401	WP_011773025.1	len1491	177	5.48e-104	321	90.96	43663	Bacteria	Paenarthrobacter aurescens	fructose-bisphosphate aldolase
TRINITY_DN1457604_c3_g4_i2	-6.85235	WP_010834161.1	len938	146	8.2e-80	250	89.041	110319	Bacteria	Nocardioides sp. CF8	hypothetical protein
TRINITY_DN1464546_c2_g1_i1	-6.84055	WP_011692093.1	len405	134	1.61e-69	218	91.791	290399	Bacteria	Arthrobacter sp. FB24	glycerol transporter
TRINITY_DN1475818_c18_g2_i2	-6.8269	WP_052967226.1	len616	159	3.37e-97	302	99.371	317	Bacteria	Pseudomonas syringae	succinate dehydrogenase flavoprotein subunit
TRINITY_DN1273616_c0_g2_i1	-6.8207	GAM31721.1	len508	42	1.3e-19	85.9	100	471	Bacteria	Acinetobacter calcoaceticus	hypothetical protein P23_2239
TRINITY_DN590455_c0_g1_i1	-6.77309	WP_008014791.1	len913	196	4.3e-129	385	92.347	1144332	Bacteria	Pseudomonas sp. GM50	cytochrome B558 subunit A
TRINITY_DN1448267_c1_g1_i2	-6.76442	WP_060702204.1	len1129	175	2.12e-114	345	98.857	256701	Bacteria	Glutamicibacter arilaitensis	DNA-directed RNA polymerase subunit alpha
TRINITY_DN1369351_c0_g2_i1	-6.7631	WP_008073560.1	len528	175	3.34e-119	358	98.857	1144338	Bacteria	Pseudomonas sp. GM79	pyruvate carboxylase
TRINITY_DN1420475_c1_g2_i2	-6.75142	WP_003804178.1	len474	158	1.4e-89	274	93.038	1665	Bacteria	Arthrobacter globiformis	sulfonate ABC transporter substrate-binding protein
TRINITY_DN1203625_c0_g1_i1	-6.74094	WP_018927275.1	len451	149	1.83e-81	266	95.973	286	Bacteria	Pseudomonas	MULTISPECIES: DNA polymerase I
TRINITY_DN1458059_c0_g2_i1	-6.73875		len584								unknown
TRINITY_DN1259013_c0_g1_i1	-6.733	AJQ17567.1	len1881	243	1.84e-155	456	89.3	573	Bacteria	Klebsiella pneumoniae	transposase
TRINITY_DN1465744_c4_g2_i2	-6.73065	WP_033036612.1	len358	52	4.19e-20	86.3	84.615	1144321	Bacteria	Pseudomonas sp. GM102	hypothetical protein
TRINITY_DN1464006_c1_g1_i1	-6.72132	WP_044270216.1	len1036	325	0	624	100	294	Bacteria	Pseudomonas fluorescens	quinone oxidoreductase
TRINITY_DN1467663_c0_g1_i9	-6.71418	WP_058930498.1	len956	316	0	637	95.253	121292	Bacteria	Pseudarthrobacter sulfonivorans	(Fe-S)-binding protein
TRINITY_DN1459706_c1_g1_i14	-6.70025	WP_050563958.1	len1087	297	0	603	98.316	286	Bacteria	Pseudomonas	MULTISPECIES: molecular chaperone SurA
TRINITY_DN1441635_c0_g1_i1	-6.69895	WP_060701882.1	len1845	393	0	797	99.746	256701	Bacteria	Glutamicibacter arilaitensis	glutamate synthase
TRINITY_DN1452436_c4_g3_i3	-6.69455	WP_060701293.1	len1727	297	0	604	100	256701	Bacteria	Glutamicibacter arilaitensis	F0F1 ATP synthase subunit gamma
TRINITY_DN1471721_c5_g1_i1	-6.67434	WP_030128348.1	len1170	233	3.37e-154	442	100	286	Bacteria	Pseudomonas	MULTISPECIES: ABC transporter ATP-binding protein
TRINITY_DN1471695_c0_g2_i3	-6.64004		len1683								unknown
TRINITY_DN1468780_c0_g4_i1	-6.63896	WP_017197277.1	len870	180	4.18e-128	375	100	1197706	Bacteria	Arthrobacter sp. M2012083	diacylglycerol kinase
TRINITY_DN1471291_c2_g1_i3	-6.63708	WP_038686153.1	len2067	672	0	1258	93.601	216778	Bacteria	Stenotrophomonas rhizophila	prolyl oligopeptidase
TRINITY_DN1468976_c1_g1_i2	-6.60882	EPA97706.1	len559	157	5.6e-107	311	96.178	1268068	Bacteria	Pseudomonas sp. G5(2012)	DnaK suppressor protein
TRINITY_DN1426492_c1_g3_i1	-6.60169	WP_052966389.1	len869	132	6.94e-76	236	96.212	317	Bacteria	Pseudomonas syringae	hypothetical protein
TRINITY_DN1466368_c1_g3_i2	-6.58978		len835								unknown
TRINITY_DN1475606_c9_g5_i5	-6.56573	WP_030132565.1	len2130	696	0	1337	99.856	1435425	Bacteria	Pseudomonas sp. QTF5	DNA gyrase subunit B
TRINITY_DN1447626_c0_g1_i1	-6.55383	WP_011773240.1	len1003	206	7.35e-134	409	97.573	1268	Bacteria	Micrococcaceae	MULTISPECIES: sarcosine dehydrogenase
TRINITY_DN1173707_c1_g1_i1	-6.5449		len866								unknown
TRINITY_DN1460907_c5_g1_i3	-6.52477
TRINITY_DN1441352_c1_g1_i4	-6.52229		len538								unknown
TRINITY_DN1203663_c0_g2_i1	-6.5042	WP_003186020.1	len236	76	3.19e-48	157	100	286	Bacteria	Pseudomonas	MULTISPECIES: 30S ribosomal protein S13
TRINITY_DN1440516_c8_g4_i1	-6.50245
TRINITY_DN1472265_c4_g5_i1	-6.50002	WP_042560485.1	len359	119	2.21e-66	214	99.16	294	Bacteria	Pseudomonas fluorescens	beta-ketoacyl-
TRINITY_DN1432921_c0_g1_i1	-6.48696	WP_017199242.1	len751	138	3.51e-88	270	98.551	1197706	Bacteria	Arthrobacter sp. M2012083	IclR family transcriptional regulator
TRINITY_DN1291669_c0_g1_i1	-6.48492
TRINITY_DN1469676_c3_g1_i6	-6.48156	WP_054919059.1	len501	147	1.14e-98	297	97.279	1661053	Bacteria	Pseudomonas sp. NBRC 111138	4-hydroxyphenylpyruvate dioxygenase
TRINITY_DN1469719_c0_g2_i1	-6.47829	WP_056633435.1	len1673	290	1.7e-154	452	80.345	1736395	Bacteria	Arthrobacter sp. Soil736	hypothetical protein
TRINITY_DN1467788_c6_g6_i1	-6.47341	KPX44783.1	len216	60	3.97e-23	99	96.667	251654	Bacteria	Pseudomonas syringae pv. Helianthi	Protein RecA
TRINITY_DN1466660_c9_g3_i1	-6.44937	WP_055807055.1	len830	150	4.03e-85	271	87.333	1736342	Bacteria	Arthrobacter sp. Leaf337	amino acid permease
TRINITY_DN1470938_c1_g1_i4	-6.44528	WP_058931557.1	len1956	472	0	863	95.551	121292	Bacteria	Pseudarthrobacter sulfonivorans	ABC transporter substrate-binding protein
TRINITY_DN1371752_c0_g1_i1	-6.44124	WP_060701733.1	len1057	98	3.83e-51	184	94.898	256701	Bacteria	Glutamicibacter arilaitensis	hypothetical protein
TRINITY_DN1459075_c7_g2_i5	-6.43885	WP_059396508.1	len915	158	4.11e-96	295	100	75588	Bacteria	Pseudomonas libanensis	thioredoxin-disulfide reductase
TRINITY_DN1459835_c3_g3_i1	-6.40762	WP_017198021.1	len1312	269	2.39e-171	494	95.911	1197706	Bacteria	Arthrobacter sp. M2012083	molybdopterin molybdenumtransferase MoeA
TRINITY_DN1401836_c1_g2_i1	-6.4042	WP_048397556.1	len2400	407	0	775	95.332	163011	Bacteria	Pseudomonas lini	molybdopterin molybdenumtransferase MoeA
TRINITY_DN1474588_c4_g2_i8	-6.39336	WP_007901187.1	len2822	940	0	1866	98.83	1144321	Bacteria	Pseudomonas sp. GM102	glutamate dehydrogenase
TRINITY_DN1453976_c4_g1_i4	-6.3933	WP_060701292.1	len2252	270	3.5e-157	465	98.889	256701	Bacteria	Glutamicibacter arilaitensis	ATP synthase subunit delta
TRINITY_DN1457121_c3_g5_i1	-6.38069	WP_056623208.1	len468	108	1.74e-67	209	96.296	1736395	Bacteria	Arthrobacter sp. Soil736	transcriptional regulator
TRINITY_DN1473930_c7_g6_i2	-6.368	KPZ13781.1	len366	111	7.97e-53	175	88.288	251703	Bacteria	Pseudomonas syringae pv. Viburni	tRNA -methyltransferase
TRINITY_DN1474052_c1_g2_i2	-6.35781	WP_028618988.1	len971	300	0	616	99.333	286	Bacteria	Pseudomonas	MULTISPECIES: GTPase Era
TRINITY_DN1472445_c2_g2_i1	-6.35652	NP_074943.1	len759	153	2.36e-74	247	83.007	5145	Eukaryota	Podospora anserina	NADH dehydrogenase subunit 5
TRINITY_DN1456571_c0_g1_i2	-6.3538	WP_056625335.1	len616	90	1.93e-52	173	92.222	1736395	Bacteria	Arthrobacter sp. Soil736	ribonucleotide reductase assembly protein NrdI
TRINITY_DN1394163_c1_g2_i1	-6.35284	WP_013349662.1	len662	73	2.41e-44	151	100	1268	Bacteria	Micrococcaceae	MULTISPECIES: translation initiation factor IF-1
TRINITY_DN1447088_c0_g3_i3	-6.34924		len1856								unknown
TRINITY_DN1469727_c1_g8_i1	-6.3481	WP_048725194.1	len389	129	3.59e-83	262	100	1674920	Bacteria	Pseudomonas sp. KG01	RNA helicase
TRINITY_DN1472728_c6_g6_i1	-6.32167	EJL98610.1	len335	111	1.35e-74	228	99.099	1144322	Bacteria	Pseudomonas sp. GM16	ATP-dependent Clp protease, proteolytic subunit ClpP
TRINITY_DN1448128_c6_g1_i1	-6.30887	WP_060701646.1	len2936	506	0	926	99.209	256701	Bacteria	Glutamicibacter arilaitensis	glycerol kinase
TRINITY_DN1455412_c0_g1_i2	-6.28164	WP_003233255.1	len1021	283	0	565	100	286	Bacteria	Pseudomonas	MULTISPECIES: quaternary amine ABC transporter substrate-binding protein
TRINITY_DN1429528_c0_g2_i3	-6.27553	WP_058930466.1	len982	137	1.09e-66	219	83.942	121292	Bacteria	Pseudarthrobacter sulfonivorans	MBL fold metallo-hydrolase
TRINITY_DN1469223_c1_g3_i1	-6.27401	WP_050053564.1	len1108	173	1.22e-120	363	98.844	861266	Bacteria	Pseudarthrobacter siccitolerans	formaldehyde dehydrogenase, glutathione-independent
TRINITY_DN1465670_c2_g1_i1	-6.26871	WP_058931992.1	len928	315	6.78e-178	535	89.206	121292	Bacteria	Pseudarthrobacter sulfonivorans	ATP-dependent RNA helicase HrpA
TRINITY_DN1435950_c6_g16_i1	-6.24807	ACU03720.1	len336	29	4.21e-10	59.7	96.552	485917	Bacteria	Pedobacter heparinus DSM 2366	hypothetical protein Phep_1506
TRINITY_DN1420976_c0_g6_i1	-6.24441	WP_060701960.1	len650	199	6.23e-140	408	99.497	256701	Bacteria	Glutamicibacter arilaitensis	type I glutamate--ammonia ligase
TRINITY_DN1446831_c0_g1_i1	-6.24037	WP_056215492.1	len1074	261	4.13e-176	505	96.169	1736521	Bacteria	Aeromicrobium sp. Root344	hypothetical protein
TRINITY_DN1437681_c0_g1_i1	-6.23194	WP_014922534.1	len1441	455	0	708	97.143	1118963	Bacteria	Arthrobacter sp. Rue61a	chromosome partitioning protein
TRINITY_DN1470487_c2_g3_i2	-6.22296	WP_017274642.1	len326	108	6.1e-64	207	91.667	382	Bacteria	Sinorhizobium meliloti	DDE transposase
TRINITY_DN1466411_c1_g1_i3	-6.21137		len4569								unknown
TRINITY_DN1459745_c3_g2_i2	-6.20558		len935								unknown
TRINITY_DN1470489_c3_g8_i1	-6.20152	WP_017736256.1	len2782	455	0	855	98.681	1163065	Bacteria	Pseudomonas sp. CBZ-4	Trk system potassium transport protein TrkA
TRINITY_DN1428055_c1_g1_i1	-6.19095
TRINITY_DN1468429_c1_g3_i1	-6.18786	WP_053111335.1	len302	100	1.22e-65	207	95	35799	Bacteria	Nitrosospira briensis	methane monooxygenase/ammonia monooxygenase subunit C
TRINITY_DN1475647_c2_g1_i4	-6.18767	ADK25961.1	len1009	336	0	603	88.095	497727	Archaea	Candidatus Nitrososphaera gargensis	RNA polymerase B, partial
TRINITY_DN1466567_c3_g7_i1	-6.18251	WP_011691526.1	len290	83	8.94e-44	152	95.181	290399	Bacteria	Arthrobacter sp. FB24	sulfurtransferase
TRINITY_DN120140_c0_g1_i1	-6.17732		len626								unknown
TRINITY_DN1458377_c0_g1_i1	-6.16247	WP_026542471.1	len575	191	1.61e-134	390	100	29320	Bacteria	Paenarthrobacter nicotinovorans	pseudouridine synthase
TRINITY_DN1474826_c5_g11_i1	-6.15868	WP_060781855.1	len551	183	2.65e-118	374	100	46677	Bacteria	Pseudomonas agarici	DNA-directed RNA polymerase subunit beta
TRINITY_DN1465552_c0_g5_i2	-6.1509	WP_014719999.1	len1087	362	0	739	99.448	286	Bacteria	Pseudomonas	MULTISPECIES: ATP-dependent protease
TRINITY_DN1466978_c0_g1_i4	-6.1475	WP_038685863.1	len727	121	1.22e-77	239	96.694	216778	Bacteria	Stenotrophomonas rhizophila	hypothetical protein
TRINITY_DN1474628_c0_g1_i1	-6.13929	WP_025876498.1	len347	108	1.63e-67	213	100	40323	Bacteria	Stenotrophomonas	MULTISPECIES: segregation/condensation protein A
TRINITY_DN1474664_c2_g8_i10	-6.13384	WP_043471009.1	len719	238	1.55e-144	421	90.336	1268	Bacteria	Micrococcaceae	MULTISPECIES: MFS transporter
TRINITY_DN1475450_c1_g3_i2	-6.12549	WP_066434136.1	len503	167	8.68e-116	339	98.204	1745378	Bacteria	Arthrobacter sp. EPSL27	ABC transporter
TRINITY_DN1456701_c2_g1_i4	-6.12368	WP_013601912.1	len269	89	8.68e-59	185	97.753	361575	Bacteria	Pseudarthrobacter phenanthrenivorans	transcriptional repressor
TRINITY_DN1445864_c6_g2_i1	-6.11812	WP_060702210.1	len1432	178	1.74e-117	350	98.876	256701	Bacteria	Glutamicibacter arilaitensis	50S ribosomal protein L6
TRINITY_DN1440679_c0_g1_i1	-6.11625		len391								unknown
TRINITY_DN1436643_c1_g4_i3	-6.11355	BAS16523.1	len386	128	4.35e-82	252	98.438	1588023	Bacteria	Arthrobacter sp. Hiyo8	alcohol dehydrogenase
TRINITY_DN1455580_c2_g4_i1	-6.11209	WP_043479971.1	len731	120	3.25e-60	202	91.667	1610703	Bacteria	Arthrobacter sp. SPG23	alcohol dehydrogenase
TRINITY_DN1442959_c9_g4_i1	-6.11077	WP_060702225.1	len666	92	2.84e-56	192	98.913	256701	Bacteria	Glutamicibacter arilaitensis	elongation factor Tu
TRINITY_DN1473574_c2_g1_i2	-6.10894	WP_061405574.1	len419	139	9.83e-92	278	97.122	303	Bacteria	Pseudomonas putida	rod shape-determining protein
TRINITY_DN1436591_c2_g3_i1	-6.10615		len661								unknown
TRINITY_DN1446874_c1_g1_i5	-6.10261	WP_030131670.1	len597	198	7.39e-137	407	98.99	1435425	Bacteria	Pseudomonas sp. QTF5	tail-specific protease
TRINITY_DN1461752_c3_g2_i7	-6.09576	WP_056852722.1	len423	131	1.01e-91	272	100	1736561	Bacteria	Pseudomonas sp. Root562	superoxide dismutase
TRINITY_DN1374691_c1_g1_i1	-6.09347
TRINITY_DN1472374_c1_g2_i3	-6.07351	WP_011693846.1	len545	116	1.58e-60	193	85.345	290399	Bacteria	Arthrobacter sp. FB24	universal stress protein UspA
TRINITY_DN1474681_c2_g6_i4	-6.0696		len632								unknown
TRINITY_DN1470712_c2_g4_i1	-6.06216	WP_012146744.1	len1048	232	1.12e-170	483	99.569	613	Bacteria	Serratia	MULTISPECIES: tRNA (guanosine(46)-N7)-methyltransferase TrmB
TRINITY_DN1393091_c0_g1_i3	-6.0573	WP_022874108.1	len1003	147	3.97e-100	300	99.32	1268	Bacteria	Micrococcaceae	MULTISPECIES: 50S ribosomal protein L13
TRINITY_DN1467344_c3_g3_i2	-6.05093	KIA74068.1	len592	193	1.77e-127	372	95.337	1534409	Bacteria	Arthrobacter sp. MWB30	fructose 1,6-bisphosphatase II
TRINITY_DN1425720_c0_g1_i1	-6.04659		len677								unknown
TRINITY_DN1475023_c8_g3_i1	-6.03707	WP_056839923.1	len250	83	1.65e-49	160	100	1736267	Bacteria	Pseudomonas sp. Leaf127	50S ribosomal protein L20
TRINITY_DN1214642_c0_g1_i2	-6.02761		len837								unknown
TRINITY_DN1440963_c1_g3_i3	-6.026		len951								unknown
TRINITY_DN1465906_c1_g5_i3	-6.02506	WP_025878627.1	len579	116	1.87e-73	237	100	40324	Bacteria	Stenotrophomonas maltophilia	acetyl-CoA carboxylase biotin carboxylase subunit
TRINITY_DN1439703_c0_g2_i1	-6.02052	WP_056342726.1	len411	137	2.33e-88	268	94.891	1736401	Bacteria	Arthrobacter sp. Soil762	membrane protein insertase YidC
TRINITY_DN1469976_c0_g4_i9	-6.01781	WP_043481875.1	len638	201	1.12e-124	371	92.537	1610703	Bacteria	Arthrobacter sp. SPG23	ATPase
TRINITY_DN1429002_c1_g2_i6	-6.00829	WP_048394380.1	len1324	299	0	546	97.993	163011	Bacteria	Pseudomonas lini	tail-specific protease
TRINITY_DN1372952_c0_g1_i1	-6.00749	WP_022874131.1	len1260	138	1.12e-90	278	100	1268	Bacteria	Micrococcaceae	MULTISPECIES: 50S ribosomal protein L16
TRINITY_DN1399494_c0_g2_i1	-6.00554	CUM40113.1	len231	46	6.08e-18	85.5	82.609	54571	Bacteria	Streptomyces venezuelae	cold shock protein
TRINITY_DN1474668_c4_g12_i1	-6.00398	WP_007904014.1	len942	192	8.37e-126	365	92.708	1144321	Bacteria	Pseudomonas sp. GM102	septum formation inhibitor Maf
TRINITY_DN1473930_c7_g18_i2	-6.00196	WP_058414809.1	len1080	210	1.03e-124	375	100	298	Bacteria	Pseudomonas marginalis	signal recognition particle protein
TRINITY_DN1346837_c0_g1_i2	-6.00016	WP_060702424.1	len494	39	6.31e-20	87.4	100	256701	Bacteria	Glutamicibacter arilaitensis	50S ribosomal protein L28
TRINITY_DN796113_c0_g1_i1	-5.99647		len648								unknown
TRINITY_DN1395371_c2_g1_i1	-5.99607	WP_003193272.1	len843	280	0	576	100	286	Bacteria	Pseudomonas	MULTISPECIES: nitrate transporter
TRINITY_DN660740_c0_g1_i1	-5.99193	WP_039768420.1	len852	150	1.62e-77	249	81.333	294	Bacteria	Pseudomonas fluorescens	PAS domain-containing sensor histidine kinase
TRINITY_DN1471545_c2_g6_i6	-5.99176	WP_049467937.1	len484	73	1.95e-43	149	100	40324	Bacteria	Stenotrophomonas maltophilia	peptidyl-prolyl cis-trans isomerase
TRINITY_DN1450223_c0_g1_i5	-5.9878	WP_056627058.1	len810	208	2.31e-122	363	95.192	1736395	Bacteria	Arthrobacter sp. Soil736	phosphoglycerate kinase
TRINITY_DN1441001_c1_g1_i4	-5.98127	WP_017199884.1	len1304	134	4.41e-85	275	97.761	1197706	Bacteria	Arthrobacter sp. M2012083	hydroxyglutarate oxidase
TRINITY_DN1436193_c2_g2_i1	-5.9767		len520								unknown
TRINITY_DN1335037_c0_g3_i1	-5.97434	WP_053504830.1	len384	127	3.48e-78	256	96.063	40324	Bacteria	Stenotrophomonas maltophilia	TonB-dependent receptor
TRINITY_DN1456675_c1_g7_i11	-5.96715	WP_055961461.1	len613	78	7.15e-46	154	94.872	1736329	Bacteria	Frondihabitans sp. Leaf304	50S ribosomal protein L28
TRINITY_DN1470960_c1_g5_i4	-5.96456	WP_058929654.1	len648	193	9.07e-102	311	91.192	121292	Bacteria	Pseudarthrobacter sulfonivorans	ATP-binding protein
TRINITY_DN1451780_c0_g7_i2	-5.96333	AFU59031.1	len839	237	5.86e-161	456	86.498	1237085	Archaea	Candidatus Nitrososphaera gargensis Ga9.2	FeS-center protein of succinate dehydrogenase/fumarate reductase
TRINITY_DN1416776_c0_g1_i1	-5.9468	WP_057207332.1	len1149	329	0	655	100	106591	Bacteria	Ensifer	MULTISPECIES: nitrite reductase, copper-containing
TRINITY_DN1423579_c2_g2_i1	-5.94231
TRINITY_DN1456357_c1_g1_i2	-5.92853		len575								unknown
TRINITY_DN1530345_c0_g1_i1	-5.92682		len799								unknown
TRINITY_DN1457380_c0_g1_i1	-5.92355	WP_052965560.1	len667	183	2.87e-109	337	96.721	317	Bacteria	Pseudomonas syringae	TonB-dependent receptor
TRINITY_DN68537_c0_g1_i1	-5.92215		len627								unknown
TRINITY_DN1452660_c1_g3_i1	-5.92107	WP_060739325.1	len1739	429	0	735	95.338	294	Bacteria	Pseudomonas fluorescens	copper-translocating P-type ATPase
TRINITY_DN1475328_c2_g2_i1	-5.91008	ABK05282.1	len2903	438	0	732	84.247	290399	Bacteria	Arthrobacter sp. FB24	amino acid ABC transporter substrate-binding protein, PAAT family
TRINITY_DN1470531_c1_g5_i2	-5.90977	WP_059389471.1	len1039	169	4.51e-67	221	80.473	1588020	Bacteria	Arthrobacter sp. Hiyo1	glutaminase
TRINITY_DN1455286_c2_g1_i3	-5.90089	WP_056597436.1	len339	113	1.19e-70	232	99.115	1736273	Bacteria	Arthrobacter sp. Leaf141	cold-shock protein
TRINITY_DN1474284_c7_g8_i2	-5.89376	WP_060738589.1	len257	85	4.38e-35	134	100	294	Bacteria	Pseudomonas fluorescens	30S ribosomal protein S1
TRINITY_DN1465895_c1_g3_i4	-5.88359	WP_017200305.1	len724	240	3.69e-134	392	98.75	1197706	Bacteria	Arthrobacter sp. M2012083	alanine racemase
TRINITY_DN1391595_c1_g2_i1	-5.87546	WP_036143450.1	len628	129	8.56e-68	212	96.124	1473546	Bacteria	Lysinibacillus sp. BF-4	30S ribosomal protein S11
TRINITY_DN1472771_c1_g2_i1	-5.87179	WP_028270075.1	len480	162	3.26e-88	265	80.247	1449044	Bacteria	Arthrobacter sp. UNC362MFTsu5.1	nicotinamidase
TRINITY_DN1475732_c4_g1_i2	-5.86649	WP_017199886.1	len2973	511	0	941	95.303	1197706	Bacteria	Arthrobacter sp. M2012083	o-succinylbenzoate--CoA ligase
TRINITY_DN1431378_c0_g1_i1	-5.86465	WP_026547608.1	len429	142	3.74e-93	282	97.887	29320	Bacteria	Paenarthrobacter nicotinovorans	oxidoreductase
TRINITY_DN1303318_c1_g1_i1	-5.8642
TRINITY_DN1473930_c7_g8_i2	-5.86028	WP_045059142.1	len259	73	1.68e-47	154	100	1628833	Bacteria	Pseudomonas sp. ES3-33	30S ribosomal protein S16
TRINITY_DN1469112_c1_g3_i4	-5.85648	WP_018772700.1	len1510	438	0	633	82.648	1157944	Bacteria	Arthrobacter sp. 131MFCol6.1	helix-turn-helix transcriptional regulator
TRINITY_DN1290459_c0_g1_i1	-5.85367		len1079								unknown
TRINITY_DN1453489_c7_g3_i1	-5.85334	WP_013601060.1	len325	108	2.69e-67	218	96.296	361575	Bacteria	Pseudarthrobacter phenanthrenivorans	glycerol kinase
TRINITY_DN1474914_c3_g1_i1	-5.84834	WP_056349045.1	len642	213	8.87e-133	389	97.653	1268	Bacteria	Micrococcaceae	MULTISPECIES: MFS transporter
TRINITY_DN1464604_c6_g2_i4	-5.8431	WP_017893211.1	len856	284	1.83e-168	481	97.183	768491	Bacteria	Serratia sp. S4	flagellin
TRINITY_DN1466711_c0_g2_i7	-5.82215	WP_058931851.1	len440	146	4.4e-74	231	89.041	121292	Bacteria	Pseudarthrobacter sulfonivorans	polar amino acid ABC transporter permease
TRINITY_DN1475815_c8_g3_i1	-5.81872	WP_055803257.1	len298	99	5.13e-56	190	91.919	1736342	Bacteria	Arthrobacter sp. Leaf337	aminodeoxychorismate lyase
TRINITY_DN1378118_c0_g3_i1	-5.81156	KHD87909.1	len774	67	1.67e-24	104	82.09	1569284	Bacteria	Bdellovibrio sp. ArHS	thioesterase
TRINITY_DN1464639_c7_g4_i6	-5.81113		len517								unknown
TRINITY_DN1444373_c1_g1_i1	-5.80586	WP_056628753.1	len822	226	1.05e-129	375	81.416	1736395	Bacteria	Arthrobacter sp. Soil736	copper oxidase
TRINITY_DN1363850_c0_g1_i1	-5.79754	WP_017354822.1	len405	134	3.22e-88	266	97.761	40324	Bacteria	Stenotrophomonas maltophilia	protease modulator HflC
TRINITY_DN1475828_c147_g3_i2	-5.79641	WP_057458945.1	len1413	137	8.16e-87	271	100	317	Bacteria	Pseudomonas syringae	30S ribosomal protein S7
TRINITY_DN1471492_c4_g5_i2	-5.79606	WP_053520003.1	len697	91	4.71e-55	184	98.901	40324	Bacteria	Stenotrophomonas maltophilia	repressor LexA
TRINITY_DN1475814_c7_g6_i1	-5.78811	AFR27789.1	len259	85	6.83e-52	181	100	1118963	Bacteria	Arthrobacter sp. Rue61a	putative glycosyl hydrolase
TRINITY_DN1466652_c5_g1_i7	-5.78804	WP_060840193.1	len762	254	2.94e-172	490	100	1500686	Bacteria	Pseudomonas sp. Os17	ATP-dependent protease ATP-binding subunit ClpX
TRINITY_DN1453740_c5_g3_i2	-5.78798	WP_056635460.1	len459	57	1.79e-25	108	92.982	1736395	Bacteria	Arthrobacter sp. Soil736	tartrate dehydrogenase
TRINITY_DN1456066_c1_g2_i2	-5.78612	WP_055799750.1	len431	137	6.26e-74	234	91.971	1736342	Bacteria	Arthrobacter sp. Leaf337	uroporphyrinogen-III C-methyltransferase
TRINITY_DN1471820_c1_g5_i1	-5.78212	WP_055796280.1	len983	286	1.01e-151	468	85.315	1736342	Bacteria	Arthrobacter sp. Leaf337	ATP-dependent RNA helicase HrpA
TRINITY_DN1467644_c0_g4_i1	-5.7681	WP_024367797.1	len607	126	2.42e-68	214	93.651	1663	Bacteria	Arthrobacter	MULTISPECIES: SsrA-binding protein
TRINITY_DN1276761_c0_g1_i1	-5.76165	ABK02713.1	len367	119	1.92e-62	206	86.555	290399	Bacteria	Arthrobacter sp. FB24	General substrate transporter
TRINITY_DN1445188_c0_g1_i1	-5.75934	WP_051537660.1	len779	168	2.39e-93	281	85.714	44575	Bacteria	Nitrosomonas cryotolerans	translation initiation factor IF-3
TRINITY_DN1471125_c7_g12_i1	-5.75642	WP_062575363.1	len491	163	7.92e-106	338	100	303	Bacteria	Pseudomonas putida	DNA-directed RNA polymerase subunit beta
TRINITY_DN1466016_c2_g7_i4	-5.75466	WP_056339901.1	len881	215	3.64e-143	421	97.209	1736401	Bacteria	Arthrobacter sp. Soil762	UDP-N-acetylmuramate dehydrogenase
TRINITY_DN1500411_c0_g1_i1	-5.75215	YP_005088180.1	len458	152	1.77e-75	238	98.684	4874	Eukaryota	Gigaspora margarita	apocytochrome b (mitochondrion)
TRINITY_DN1198196_c2_g1_i1	-5.7445		len1068								unknown
TRINITY_DN1464189_c5_g1_i1	-5.74434	WP_008008639.1	len791	209	7.33e-154	439	100	286	Bacteria	Pseudomonas	MULTISPECIES: sulfate adenylyltransferase small subunit
TRINITY_DN1347865_c0_g2_i1	-5.73714
TRINITY_DN1474512_c3_g1_i6	-5.73683	WP_057637476.1	len469	153	1.63e-80	256	88.889	336566	Bacteria	Stenotrophomonas ginsengisoli	MFS transporter
TRINITY_DN1469567_c1_g2_i4	-5.7284	WP_003805335.1	len1299	219	7.65e-118	371	89.954	1665	Bacteria	Arthrobacter globiformis	glycogen debranching enzyme
TRINITY_DN1448878_c0_g1_i4	-5.72682	WP_058929639.1	len297	98	8.43e-50	177	90.816	121292	Bacteria	Pseudarthrobacter sulfonivorans	glycosyl transferase
TRINITY_DN1475059_c1_g5_i3	-5.7159	WP_052965121.1	len740	246	2.23e-176	497	99.593	317	Bacteria	Pseudomonas syringae	lipopolysaccharide heptosyltransferase I
TRINITY_DN1474973_c4_g1_i2	-5.71484	WP_056623245.1	len396	29	6.18e-08	59.7	89.655	1736395	Bacteria	Arthrobacter sp. Soil736	replicative DNA helicase
TRINITY_DN1428560_c0_g2_i2	-5.71186		len1300								unknown
TRINITY_DN1443492_c0_g2_i4	-5.71136	KPW07681.1	len473	110	3.58e-73	229	96.364	199198	Bacteria	Pseudomonas syringae pv. Aceris	Dihydroxy-acid dehydratase
TRINITY_DN1383877_c0_g1_i1	-5.70996	WP_025109289.1	len328	98	3.06e-61	199	100	286	Bacteria	Pseudomonas	MULTISPECIES: phospho-N-acetylmuramoyl-pentapeptide-transferase
TRINITY_DN1467000_c2_g9_i3	-5.70556	WP_058930163.1	len321	106	2.53e-54	183	97.17	121292	Bacteria	Pseudarthrobacter sulfonivorans	aspartate kinase
TRINITY_DN1466584_c0_g2_i5	-5.69781	WP_003187825.1	len940	183	2.53e-132	382	100	294	Bacteria	Pseudomonas fluorescens	lipocalin
TRINITY_DN1475626_c7_g4_i2	-5.6974	WP_058930630.1	len417	128	6.07e-81	246	99.219	121292	Bacteria	Pseudarthrobacter sulfonivorans	hypothetical protein
TRINITY_DN1446255_c0_g2_i1	-5.6947	WP_056631002.1	len520	173	1.52e-107	346	99.422	1736395	Bacteria	Arthrobacter sp. Soil736	DEAD/DEAH box helicase
TRINITY_DN1346000_c0_g2_i1	-5.68974	WP_010173568.1	len1225	349	0	669	91.977	1125977	Bacteria	Pseudomonas sp. PAMC 25886	integrase
TRINITY_DN1446671_c4_g3_i7	-5.689	WP_056629465.1	len1783	60	4.81e-29	130	100	1736395	Bacteria	Arthrobacter sp. Soil736	methylmalonate-semialdehyde dehydrogenase (acylating)
TRINITY_DN1409919_c0_g1_i1	-5.68841	WP_055800698.1	len408	127	1.37e-70	225	96.85	1736342	Bacteria	Arthrobacter sp. Leaf337	hemin transporter
TRINITY_DN1467475_c0_g5_i6	-5.68065	WP_055975911.1	len545	181	1.36e-108	337	97.79	1736274	Bacteria	Arthrobacter sp. Leaf145	leucine--tRNA ligase
TRINITY_DN1455190_c0_g2_i1	-5.67891	WP_051377122.1	len489	61	1.32e-29	116	83.607	191389	Bacteria	Leifsonia rubra	hypothetical protein
TRINITY_DN1455321_c0_g1_i1	-5.67233	WP_017198311.1	len1142	320	0	636	97.188	1197706	Bacteria	Arthrobacter sp. M2012083	luciferase
TRINITY_DN1475184_c1_g3_i1	-5.67181	CRL50953.1	len1144	263	4.68e-180	522	96.578	1283291	Bacteria	Pseudomonas sp. URMO17WK12:I11	Aspartate--tRNA ligase
TRINITY_DN1348105_c1_g1_i1	-5.66944	WP_046033384.1	len519	100	5.86e-47	157	98	294	Bacteria	Pseudomonas fluorescens	50S ribosomal protein L7/L12
TRINITY_DN1462475_c1_g8_i1	-5.66915	WP_018770567.1	len805	193	1.37e-126	369	95.855	1663	Bacteria	Arthrobacter	MULTISPECIES: hypothetical protein
TRINITY_DN1462368_c3_g6_i5	-5.65958	WP_034128514.1	len698	99	8.34e-42	153	100	294	Bacteria	Pseudomonas fluorescens	hypothetical protein
TRINITY_DN1356632_c1_g2_i1	-5.65942		len418								unknown
TRINITY_DN1397875_c0_g1_i2	-5.64321
TRINITY_DN1246389_c1_g1_i1	-5.63975	WP_044271545.1	len1087	186	3.82e-117	348	99.462	294	Bacteria	Pseudomonas fluorescens	Sel1 repeat-containing protein
TRINITY_DN1469938_c6_g3_i3	-5.63928	WP_056925840.1	len447	149	3.81e-99	305	97.315	1736416	Bacteria	Nocardioides sp. Soil805	phosphoenolpyruvate carboxykinase
TRINITY_DN1250304_c0_g1_i1	-5.63754		len463								unknown
TRINITY_DN1457723_c2_g1_i1	-5.63577	WP_058546456.1	len831	124	2.14e-80	257	97.581	294	Bacteria	Pseudomonas fluorescens	sugar ABC transporter ATP-binding protein
TRINITY_DN1289518_c0_g6_i1	-5.6323
TRINITY_DN1325912_c1_g1_i1	-5.62686	WP_060740230.1	len307	102	6.64e-62	207	100	294	Bacteria	Pseudomonas fluorescens	DEAD/DEAH box helicase
TRINITY_DN1475336_c5_g2_i6	-5.62556		len728								unknown
TRINITY_DN1461498_c4_g3_i1	-5.62225	WP_043481710.1	len534	177	2.51e-97	294	89.266	1610703	Bacteria	Arthrobacter sp. SPG23	dihydroorotate dehydrogenase 2
TRINITY_DN1353900_c0_g1_i1	-5.61599		len1404								unknown
TRINITY_DN1203247_c1_g1_i1	-5.61447		len488								unknown
TRINITY_DN1575682_c0_g1_i1	-5.61418		len549								unknown
TRINITY_DN1457344_c1_g1_i2	-5.614	WP_018768471.1	len745	108	1.34e-68	224	99.074	1663	Bacteria	Arthrobacter	MULTISPECIES: peptide chain release factor 2
TRINITY_DN1415918_c0_g1_i1	-5.60957	WP_056075605.1	len288	95	5.44e-59	192	97.895	1736271	Bacteria	Arthrobacter sp. Leaf137	alcohol dehydrogenase
TRINITY_DN1416908_c0_g1_i2	-5.60143		len933								unknown
TRINITY_DN1183915_c0_g2_i1	-5.60041	WP_034991402.1	len587	59	2.77e-28	110	84.746	231434	Bacteria	Beijerinckia mobilis	membrane protein
TRINITY_DN1452552_c1_g3_i1	-5.59888	WP_009358941.1	len1225	362	0	613	80.387	683150	Bacteria	Arthrobacter nitrophenolicus	hypothetical protein
TRINITY_DN1416980_c0_g1_i1	-5.59556	WP_056631231.1	len770	255	3.25e-145	418	87.843	1736395	Bacteria	Arthrobacter sp. Soil736	2OG-Fe(II) oxygenase
TRINITY_DN1287350_c0_g1_i1	-5.59059		len693								unknown
TRINITY_DN1474189_c1_g2_i5	-5.58193	WP_056629227.1	len1141	314	2.97e-172	491	89.172	1736395	Bacteria	Arthrobacter sp. Soil736	exopolyphosphatase
TRINITY_DN1468250_c4_g8_i1	-5.58173	WP_028271458.1	len364	97	1.32e-58	197	98.969	1449044	Bacteria	Arthrobacter sp. UNC362MFTsu5.1	branched-chain alpha-keto acid dehydrogenase subunit E2
TRINITY_DN1320878_c0_g1_i1	-5.57665	WP_011381235.1	len266	41	1.93e-15	72.4	85.366	1231	Bacteria	Nitrosospira multiformis	entericidin EcnAB
TRINITY_DN1451727_c0_g2_i1	-5.57571	WP_044270650.1	len486	162	1.05e-96	296	100	294	Bacteria	Pseudomonas fluorescens	2,3-bisphosphoglycerate-independent phosphoglycerate mutase
TRINITY_DN1468901_c4_g7_i1	-5.56882	WP_008070084.1	len584	99	9.34e-61	196	96.97	286	Bacteria	Pseudomonas	MULTISPECIES: thiamine phosphate synthase
TRINITY_DN1451015_c0_g1_i1	-5.56006	WP_060701012.1	len1862	279	3.11e-114	351	98.208	256701	Bacteria	Glutamicibacter arilaitensis	hypothetical protein
TRINITY_DN1624721_c0_g1_i1	-5.55273		len324								unknown
TRINITY_DN1457762_c1_g8_i2	-5.54718		len870								unknown
TRINITY_DN1345559_c0_g1_i1	-5.54471	WP_056626217.1	len362	120	4.71e-79	238	96.667	1736395	Bacteria	Arthrobacter sp. Soil736	Fur family transcriptional regulator
TRINITY_DN1471715_c2_g4_i1	-5.54051	WP_009356761.1	len316	105	1.85e-68	213	97.143	683150	Bacteria	Arthrobacter nitrophenolicus	GntR family transcriptional regulator
TRINITY_DN1464130_c0_g4_i3	-5.53736	WP_043481735.1	len675	191	2.19e-105	315	80.105	1610703	Bacteria	Arthrobacter sp. SPG23	hypothetical protein
TRINITY_DN1368146_c0_g6_i1	-5.53624	WP_052966554.1	len307	101	3.81e-54	177	98.02	317	Bacteria	Pseudomonas syringae	tRNA (guanine(37)-N(1))-methyltransferase
TRINITY_DN1401104_c0_g5_i1	-5.53209
TRINITY_DN1455823_c5_g1_i1	-5.53165	WP_056631356.1	len1570	241	2.79e-160	468	92.531	1736395	Bacteria	Arthrobacter sp. Soil736	LacI family transcriptional regulator
TRINITY_DN1420180_c1_g1_i2	-5.52586	WP_007902708.1	len1167	195	5.88e-135	392	98.974	286	Bacteria	Pseudomonas	MULTISPECIES: Rossman fold protein, TIGR00730 family
TRINITY_DN1439772_c0_g3_i1	-5.52369	WP_034134620.1	len473	157	1.83e-103	327	99.363	294	Bacteria	Pseudomonas fluorescens	ACR family transporter
TRINITY_DN1474499_c2_g5_i1	-5.52342	WP_056425466.1	len492	37	3.76e-14	75.9	89.189	1736232	Bacteria	Arthrobacter sp. Leaf69	GNAT family acetyltransferase
TRINITY_DN1072955_c0_g1_i1	-5.51794		len976								unknown
TRINITY_DN1472603_c3_g5_i1	-5.51681	WP_007907200.1	len3750	335	0	592	100	286	Bacteria	Pseudomonas	MULTISPECIES: RNA polymerase sigma factor RpoS
TRINITY_DN1439550_c0_g1_i6	-5.51644	AKM80041.1	len920	128	8.05e-83	254	97.656	1619070	Bacteria	Candidatus Saccharibacteria bacterium GW2011_GWC2_44_17	ribosomal protein S13
TRINITY_DN1453130_c3_g6_i1	-5.51454	WP_017198601.1	len281	93	4.67e-55	187	98.925	1197706	Bacteria	Arthrobacter sp. M2012083	DNA helicase
TRINITY_DN1431869_c0_g3_i2	-5.51332		len651								unknown
TRINITY_DN1471074_c1_g2_i7	-5.51028	WP_003804967.1	len704	234	3.81e-155	448	98.291	1665	Bacteria	Arthrobacter globiformis	ATPase
TRINITY_DN1363085_c0_g2_i1	-5.50753	WP_056627725.1	len342	88	4.32e-18	84.7	88.636	1736395	Bacteria	Arthrobacter sp. Soil736	glycoside hydrolase
TRINITY_DN1475793_c3_g1_i1	-5.50051	WP_056601036.1	len5310	558	0	1037	89.427	1736273	Bacteria	Arthrobacter sp. Leaf141	choline dehydrogenase
TRINITY_DN1468570_c0_g1_i3	-5.49951	WP_013600929.1	len843	252	1.79e-162	470	97.222	361575	Bacteria	Pseudarthrobacter phenanthrenivorans	ABC transporter
TRINITY_DN1418162_c8_g3_i1	-5.49673
TRINITY_DN1472814_c1_g4_i1	-5.49468	WP_055797362.1	len1205	401	0	620	85.786	1736342	Bacteria	Arthrobacter sp. Leaf337	hypothetical protein
TRINITY_DN1459270_c0_g1_i3	-5.49329	AFR30876.1	len692	213	1.43e-128	383	96.244	1118963	Bacteria	Arthrobacter sp. Rue61a	phosphoenolpyruvate-protein phosphotransferase PtsI
TRINITY_DN1416107_c0_g1_i1	-5.48224	WP_037166881.1	len596	193	7.29e-96	305	90.155	1500300	Bacteria	Rhizobium sp. CF258	copper-translocating P-type ATPase
TRINITY_DN1454272_c1_g2_i1	-5.47967	WP_003798225.1	len1168	374	0	708	90.909	1665	Bacteria	Arthrobacter globiformis	sarcosine dehydrogenase
TRINITY_DN1408213_c0_g5_i1	-5.47718	WP_056856455.1	len326	78	9.53e-44	150	100	1736561	Bacteria	Pseudomonas sp. Root562	cytidylate kinase
TRINITY_DN1470216_c1_g3_i3	-5.47125	WP_018776250.1	len630	209	5.7e-138	398	92.344	1268	Bacteria	Micrococcaceae	MULTISPECIES: 3-isopropylmalate dehydrogenase
TRINITY_DN1346023_c0_g1_i1	-5.47117	WP_060702226.1	len610	203	2.37e-128	385	99.507	256701	Bacteria	Glutamicibacter arilaitensis	elongation factor G
TRINITY_DN1474957_c2_g9_i1	-5.46747	WP_047710746.1	len1710	338	0	550	98.521	294	Bacteria	Pseudomonas fluorescens	acriflavine resistance protein B
TRINITY_DN1442098_c0_g2_i1	-5.46694	WP_055802232.1	len298	99	2e-56	196	94.949	1736342	Bacteria	Arthrobacter sp. Leaf337	aconitate hydratase
TRINITY_DN1447500_c4_g1_i3	-5.46131	WP_007894709.1	len245	40	2.51e-20	84.7	100	286	Bacteria	Pseudomonas	MULTISPECIES: 50S ribosomal protein L33
TRINITY_DN1474996_c6_g3_i1	-5.45861	WP_056634709.1	len249	50	3.08e-25	100	100	1736395	Bacteria	Arthrobacter sp. Soil736	LysR family transcriptional regulator
TRINITY_DN1472265_c4_g8_i4	-5.45809	WP_053255745.1	len800	118	1.36e-72	231	96.61	286	Bacteria	Pseudomonas	MULTISPECIES: DNA-binding response regulator
TRINITY_DN1241045_c0_g1_i1	-5.45589	WP_056741586.1	len1458	330	0	612	90.909	1736515	Bacteria	Pseudomonas sp. Root329	LuxR family transcript regulator
TRINITY_DN1472640_c8_g4_i3	-5.45085	WP_038689528.1	len301	78	3.33e-45	162	100	216778	Bacteria	Stenotrophomonas rhizophila	RNA helicase
TRINITY_DN1428132_c1_g1_i1	-5.44934	WP_056347556.1	len490	162	1.96e-93	290	87.037	1736401	Bacteria	Arthrobacter sp. Soil762	glycoside hydrolase
TRINITY_DN1430508_c0_g1_i4	-5.44497
TRINITY_DN1392795_c0_g1_i2	-5.4447	WP_038690265.1	len352	116	3.71e-63	207	99.138	216778	Bacteria	Stenotrophomonas rhizophila	preprotein translocase subunit SecY
TRINITY_DN1425789_c1_g1_i10	-5.44038
TRINITY_DN1144516_c0_g1_i1	-5.43676	WP_024817425.1	len285	95	1.21e-58	193	98.947	1115632	Bacteria	Arthrobacter sp. 31Y	ferrochelatase
TRINITY_DN1475139_c2_g6_i1	-5.43452	ABK02586.1	len225	68	1.07e-35	127	91.176	290399	Bacteria	Arthrobacter sp. FB24	transcription factor WhiB
TRINITY_DN1475336_c5_g3_i4	-5.43299		len1088								unknown
TRINITY_DN1474418_c1_g3_i4	-5.43278	WP_017199579.1	len647	177	7.86e-106	314	91.525	1197706	Bacteria	Arthrobacter sp. M2012083	glycerophosphodiester phosphodiesterase
TRINITY_DN1465087_c0_g5_i1	-5.42786	WP_017199777.1	len364	100	2.3e-64	204	100	1197706	Bacteria	Arthrobacter sp. M2012083	hypothetical protein
TRINITY_DN1473557_c1_g1_i3	-5.42546	WP_058931560.1	len1227	419	0	585	86.396	121292	Bacteria	Pseudarthrobacter sulfonivorans	glycosyl hydrolase family 32
TRINITY_DN1470903_c0_g8_i4	-5.42242	WP_056335054.1	len982	28	3.24e-06	59.3	100	1736403	Bacteria	Arthrobacter sp. Soil764	transcription termination factor Rho
TRINITY_DN1408961_c1_g1_i4	-5.42018	WP_060541202.1	len502	166	6.82e-94	298	100	1736221	Bacteria	Pseudomonas sp. Leaf48	translation initiation factor IF-2
TRINITY_DN1433222_c6_g4_i1	-5.41853	WP_013600949.1	len390	75	2.61e-42	154	98.667	361575	Bacteria	Pseudarthrobacter phenanthrenivorans	glucose-1-phosphate adenylyltransferase
TRINITY_DN1369857_c1_g1_i1	-5.41792	WP_044274717.1	len663	181	2.3e-125	362	96.685	294	Bacteria	Pseudomonas fluorescens	DSBA oxidoreductase
TRINITY_DN1470583_c0_g1_i1	-5.41688	WP_044273138.1	len1922	535	0	1004	96.262	294	Bacteria	Pseudomonas fluorescens	choline dehydrogenase
TRINITY_DN1475818_c15_g7_i3	-5.41617	WP_007931513.1	len301	85	7.51e-44	152	100	286	Bacteria	Pseudomonas	MULTISPECIES: succinate--CoA ligase subunit alpha
TRINITY_DN1474417_c1_g1_i4	-5.41273	WP_056627155.1	len1920	200	1.25e-123	375	91.5	1736395	Bacteria	Arthrobacter sp. Soil736	rRNA methyltransferase
TRINITY_DN1447693_c0_g1_i2	-5.41221	WP_003191771.1	len1112	109	1.29e-69	222	100	294	Bacteria	Pseudomonas fluorescens	hypothetical protein
TRINITY_DN1463325_c3_g3_i1	-5.41157	WP_058415718.1	len638	206	3.18e-148	421	100	298	Bacteria	Pseudomonas marginalis	exodeoxyribonuclease III
TRINITY_DN1475818_c14_g1_i1	-5.41042	WP_049710157.1	len697	150	4.14e-106	311	99.333	286	Bacteria	Pseudomonas	MULTISPECIES: ribosomal-protein-alanine N-acetyltransferase RimI
TRINITY_DN1451675_c0_g4_i3	-5.40868	WP_033830392.1	len766	221	8.6e-131	385	100	40324	Bacteria	Stenotrophomonas maltophilia	molecular chaperone SurA
TRINITY_DN1391075_c0_g1_i1	-5.40821
TRINITY_DN1473952_c4_g2_i5	-5.40554	WP_038686909.1	len554	184	7.08e-118	347	88.043	216778	Bacteria	Stenotrophomonas rhizophila	2-methylcitrate synthase
TRINITY_DN1358732_c0_g4_i1	-5.4055	WP_013601913.1	len213	53	1.49e-27	112	100	361575	Bacteria	Pseudarthrobacter phenanthrenivorans	catalase
TRINITY_DN1380352_c0_g1_i1	-5.40044	WP_036279545.1	len343	67	1.24e-39	135	95.522	1479651	Bacteria	Microbacterium sp. CH12i	cold-shock protein
TRINITY_DN1431554_c0_g4_i1	-5.40012		len776								unknown
TRINITY_DN1441060_c0_g1_i3	-5.4001		len857								unknown
TRINITY_DN1438779_c0_g3_i1	-5.39457	WP_062398289.1	len624	44	1.06e-14	78.2	84.091	445576	Bacteria	Pseudonocardia sp. AL041005-10	transglycosylase
TRINITY_DN1475611_c1_g1_i1	-5.39273		len5470								unknown
TRINITY_DN1452732_c1_g2_i1	-5.38769	WP_049468453.1	len626	131	8.76e-84	253	100	40324	Bacteria	Stenotrophomonas maltophilia	membrane protein
TRINITY_DN1472539_c2_g7_i6	-5.3866	WP_056343960.1	len1221	229	1.01e-148	431	92.576	1736401	Bacteria	Arthrobacter sp. Soil762	metal-dependent phosphoesterase
TRINITY_DN1458541_c1_g7_i3	-5.37363	WP_056627014.1	len1492	178	2.14e-92	287	85.393	1736395	Bacteria	Arthrobacter sp. Soil736	deaminase
TRINITY_DN1475525_c1_g2_i1	-5.37336	WP_008146657.1	len1219	364	0	718	95.604	1144708	Bacteria	Pseudomonas sp. GM41(2012)	outer membrane protein assembly factor BamA
TRINITY_DN1426062_c3_g2_i1	-5.37203	WP_060701927.1	len812	270	0	531	99.259	256701	Bacteria	Glutamicibacter arilaitensis	aconitate hydratase
TRINITY_DN1316232_c0_g2_i1	-5.37103	CAF28768.1	len321	106	1.13e-71	224	96.226	29281	Archaea	uncultured crenarchaeote	putative transcription initiation factor TFIIB
TRINITY_DN1775286_c0_g1_i1	-5.36966		len340								unknown
TRINITY_DN1457380_c0_g5_i4	-5.36791	WP_034134831.1	len2875	698	0	1392	98.424	294	Bacteria	Pseudomonas fluorescens	TonB-dependent receptor
TRINITY_DN1459104_c0_g1_i2	-5.3597		len890								unknown
TRINITY_DN1466559_c0_g4_i4	-5.34958	WP_056337150.1	len569	59	1.85e-28	116	86.441	1736403	Bacteria	Arthrobacter sp. Soil764	NAD(+) synthase
TRINITY_DN1452213_c3_g3_i1	-5.34452	WP_037040544.1	len823	59	1.54e-23	105	83.051	2074	Bacteria	Pseudonocardia autotrophica	polyphosphate kinase 2
TRINITY_DN1474679_c4_g3_i1	-5.33893	WP_003800765.1	len267	88	2.43e-49	176	100	1665	Bacteria	Arthrobacter globiformis	carbamoyl phosphate synthase large subunit
TRINITY_DN1463465_c1_g1_i1	-5.32959		len1834								unknown
TRINITY_DN1415136_c1_g5_i3	-5.32364	WP_049711295.1	len302	100	1.42e-58	202	100	286	Bacteria	Pseudomonas	MULTISPECIES: DNA-directed RNA polymerase subunit beta'
TRINITY_DN1475648_c18_g9_i3	-5.32312	WP_058437337.1	len822	273	0	549	97.07	1230461	Bacteria	Pseudomonas sp. ABAC61	preprotein translocase subunit SecA, partial
TRINITY_DN1472650_c2_g1_i5	-5.32024	WP_038686789.1	len1984	486	0	783	89.712	216778	Bacteria	Stenotrophomonas rhizophila	hybrid sensor histidine kinase/response regulator
TRINITY_DN1442265_c0_g2_i2	-5.31822	AIC16894.1	len334	60	8.7e-26	100	81.667	926571	Archaea	Nitrososphaera viennensis EN76	deoxyribonuclease/rho motif related TRAM protein
TRINITY_DN1466317_c4_g1_i6	-5.31786	WP_017198951.1	len549	89	3.87e-41	154	82.022	1197706	Bacteria	Arthrobacter sp. M2012083	aldehyde dehydrogenase
TRINITY_DN1474668_c4_g15_i3	-5.30997	WP_052027235.1	len240	79	3.14e-41	138	91.139	911241	Bacteria	Pseudomonas sp. CF161	hypothetical protein
TRINITY_DN1414371_c0_g1_i1	-5.30907		len382								unknown
TRINITY_DN1461380_c0_g3_i2	-5.30558	WP_020075965.1	len1435	224	8.77e-136	407	83.482	1169145	Bacteria	Cryocola sp. 340MFSha3.1	L-fuconate dehydratase
TRINITY_DN1458257_c2_g1_i3	-5.30475	WP_056343521.1	len529	134	8.13e-73	231	87.313	1736401	Bacteria	Arthrobacter sp. Soil762	ABC transporter ATP-binding protein
TRINITY_DN35976_c0_g1_i1	-5.30451		len632								unknown
TRINITY_DN1423647_c2_g2_i1	-5.30421	WP_047569974.1	len748	237	4.43e-128	374	88.608	1574409	Bacteria	Mesorhizobium sp. F7	C4-dicarboxylate ABC transporter substrate-binding protein
TRINITY_DN1475445_c24_g10_i4	-5.30385	WP_054916698.1	len864	287	0	591	99.652	286	Bacteria	Pseudomonas	MULTISPECIES: DNA-directed RNA polymerase subunit beta'
TRINITY_DN1474425_c0_g1_i1	-5.29391		len2388								unknown
TRINITY_DN1474680_c3_g2_i11	-5.2879	WP_030129809.1	len2181	197	9.19e-128	386	100	1435425	Bacteria	Pseudomonas sp. QTF5	phosphoheptose isomerase
TRINITY_DN1456521_c4_g10_i1	-5.28733	WP_008069979.1	len509	169	1.17e-108	333	99.408	1144338	Bacteria	Pseudomonas sp. GM79	carbon starvation protein A
TRINITY_DN1453904_c3_g2_i2	-5.28554	ALI36427.1	len404	58	9.41e-30	110	91.379	1353260	Archaea	Thaumarchaeota archaeon MY3	hypothetical protein NMY3_02227
TRINITY_DN1475828_c147_g17_i1	-5.27882	WP_060755287.1	len284	94	1.37e-56	194	100	294	Bacteria	Pseudomonas fluorescens	elongation factor G
TRINITY_DN972201_c0_g1_i1	-5.2756		len211								unknown
TRINITY_DN1433019_c2_g1_i2	-5.26933	WP_060702233.1	len780	143	6.35e-70	220	100	256701	Bacteria	Glutamicibacter arilaitensis	50S ribosomal protein L11
TRINITY_DN1473750_c4_g1_i2	-5.26416	WP_032895820.1	len1653	262	6.81e-160	465	100	286	Bacteria	Pseudomonas	MULTISPECIES: cell division protein ZipA
TRINITY_DN1461380_c0_g3_i1	-5.2634		len554								unknown
TRINITY_DN1459550_c1_g1_i1	-5.26017	WP_060701976.1	len3156	240	4.3e-158	475	97.5	256701	Bacteria	Glutamicibacter arilaitensis	hypothetical protein
TRINITY_DN1272207_c0_g1_i1	-5.25855	WP_054898188.1	len439	119	1.44e-81	247	100	286	Bacteria	Pseudomonas	MULTISPECIES: transcriptional regulator BetI
TRINITY_DN1465247_c2_g4_i1	-5.25482	WP_056636019.1	len401	49	5.47e-26	104	97.959	1736395	Bacteria	Arthrobacter sp. Soil736	AsnC family transcriptional regulator
TRINITY_DN1472672_c3_g5_i4	-5.25182	WP_058930878.1	len1044	309	0	527	88.673	121292	Bacteria	Pseudarthrobacter sulfonivorans	4-amino-4-deoxychorismate lyase
TRINITY_DN1474421_c0_g1_i2	-5.24394	WP_044271163.1	len850	262	0	536	100	294	Bacteria	Pseudomonas fluorescens	acetyl-CoA acetyltransferase
TRINITY_DN1473231_c5_g14_i1	-5.24355	WP_060438337.1	len305	79	1.94e-48	160	100	615	Bacteria	Serratia marcescens	RNA polymerase sigma factor RpoE
TRINITY_DN1461746_c0_g1_i5	-5.24048	WP_055803801.1	len462	153	3.44e-74	232	90.85	1736342	Bacteria	Arthrobacter sp. Leaf337	short chain dehydrogenase
TRINITY_DN1339400_c0_g1_i2	-5.24004
TRINITY_DN1455172_c0_g4_i1	-5.23901		len491								unknown
TRINITY_DN1474284_c7_g8_i8	-5.23775	WP_060738589.1	len309	103	2.76e-58	196	100	294	Bacteria	Pseudomonas fluorescens	30S ribosomal protein S1
TRINITY_DN1398761_c0_g1_i1	-5.23715	WP_009799246.1	len576	80	1.8e-44	150	90	314253	Bacteria	Nitrobacter sp. Nb-311A	CsbD family protein
TRINITY_DN1467670_c1_g1_i5	-5.23275	WP_035753189.1	len1413	244	1.54e-109	336	82.377	683150	Bacteria	Arthrobacter nitrophenolicus	peptidase S33
TRINITY_DN1467334_c0_g1_i1	-5.22771	WP_022874142.1	len470	151	3.14e-105	305	100	1268	Bacteria	Micrococcaceae	MULTISPECIES: 30S ribosomal protein S7
TRINITY_DN1472341_c1_g1_i3	-5.22531	WP_066435833.1	len453	65	1.29e-20	96.3	84.615	1745378	Bacteria	Arthrobacter sp. EPSL27	hypothetical protein
TRINITY_DN1461316_c5_g3_i5	-5.22413	WP_017200619.1	len1030	194	1.32e-133	387	98.969	1197706	Bacteria	Arthrobacter sp. M2012083	serine acetyltransferase
TRINITY_DN1460476_c3_g1_i1	-5.22395	WP_056635428.1	len735	78	1.18e-34	138	84.615	1736395	Bacteria	Arthrobacter sp. Soil736	NAD-dependent succinate-semialdehyde dehydrogenase
TRINITY_DN1358224_c0_g1_i5	-5.22374
TRINITY_DN1442102_c0_g1_i3	-5.22282	WP_041652071.1	len308	102	2.5e-48	171	99.02	361575	Bacteria	Pseudarthrobacter phenanthrenivorans	elongation 4
TRINITY_DN1471290_c0_g1_i11	-5.22215	WP_038691545.1	len452	149	7.73e-94	290	92.617	216778	Bacteria	Stenotrophomonas rhizophila	membrane protein insertase YidD
TRINITY_DN1466200_c2_g4_i1	-5.21936	WP_055805709.1	len382	66	2.09e-27	110	83.333	1736342	Bacteria	Arthrobacter sp. Leaf337	proteasome subunit beta
TRINITY_DN1439406_c3_g3_i1	-5.21879	WP_015921944.1	len1003	88	8.88e-44	154	80.682	500	Bacteria	Thermomicrobium roseum	30S ribosomal protein S19
TRINITY_DN1437095_c9_g31_i1	-5.21015		len248								unknown
TRINITY_DN1475023_c7_g3_i1	-5.20991	WP_003174972.1	len722	111	5.72e-75	231	99.099	286	Bacteria	Pseudomonas	MULTISPECIES: MerR family transcriptional regulator
TRINITY_DN1440336_c4_g6_i2	-5.19898	WP_047119685.1	len393	65	4.11e-35	126	98.462	1663	Bacteria	Arthrobacter	MULTISPECIES: 30S ribosomal protein S12
TRINITY_DN1453019_c4_g6_i6	-5.19837	WP_050054575.1	len676	143	7.84e-84	254	95.105	1268	Bacteria	Micrococcaceae	MULTISPECIES: SsrA-binding protein
TRINITY_DN1473729_c0_g1_i1	-5.19564	WP_012004986.1	len4555	554	0	1138	98.014	28151	Bacteria	Serratia proteamaculans	glucohydrolase
TRINITY_DN1468585_c1_g1_i1	-5.19372	WP_010671097.1	len1492	204	4.37e-121	361	100	53335	Bacteria	Pantoea	MULTISPECIES: molecular chaperone OsmY
TRINITY_DN1416002_c0_g9_i1	-5.19166	WP_056431368.1	len251	73	4.08e-40	147	94.521	1736232	Bacteria	Arthrobacter sp. Leaf69	cytochrome ubiquinol oxidase subunit I
TRINITY_DN1461919_c6_g1_i1	-5.18645	WP_047710233.1	len1768	216	8.24e-150	438	99.537	294	Bacteria	Pseudomonas fluorescens	DEAD/DEAH box helicase
TRINITY_DN1466321_c0_g1_i6	-5.18334	WP_050055798.1	len885	295	2.46e-166	516	85.424	861266	Bacteria	Pseudarthrobacter siccitolerans	hypothetical protein
TRINITY_DN1458014_c0_g2_i2	-5.18256	WP_024816851.1	len680	194	2.26e-119	352	99.485	1663	Bacteria	Arthrobacter	MULTISPECIES: Holliday junction DNA helicase RuvB
TRINITY_DN1459893_c0_g2_i4	-5.18227	WP_038692371.1	len896	194	2.02e-120	352	96.392	216778	Bacteria	Stenotrophomonas rhizophila	ribonuclease T
TRINITY_DN1470721_c0_g1_i1	-5.17844	WP_050054489.1	len2824	522	0	819	84.1	861266	Bacteria	Pseudarthrobacter siccitolerans	DNA helicase UvrD
TRINITY_DN1467997_c4_g1_i1	-5.17727		len422								unknown
TRINITY_DN1475418_c2_g3_i1	-5.17154	GAP56485.1	len496	33	9.73e-11	65.1	84.848	1588022	Bacteria	Arthrobacter sp. Hiyo6	uncharacterized metalloprotease HI_0409, partial
TRINITY_DN1453263_c1_g2_i1	-5.16935	WP_038687895.1	len898	136	1.26e-82	265	97.059	216778	Bacteria	Stenotrophomonas rhizophila	arginine:agmatin antiporter
TRINITY_DN1474284_c7_g10_i1	-5.16676	KPW29715.1	len248	82	6.6e-37	138	81.707	81036	Bacteria	Pseudomonas syringae pv. apii]	Uncharacterized protein ALO87_05623
TRINITY_DN1469364_c1_g1_i1	-5.16534	WP_039241251.1	len950	235	3.61e-165	467	100	1268	Bacteria	Micrococcaceae	MULTISPECIES: beta-ketoacyl-ACP reductase
TRINITY_DN1459902_c2_g2_i3	-5.1653	BAS08504.1	len1159	153	1.94e-95	294	94.771	1588021	Bacteria	Arthrobacter sp. Hiyo4	polyphosphate glucokinase
TRINITY_DN1475818_c16_g2_i4	-5.16169	WP_052967227.1	len970	122	7.77e-78	242	98.361	317	Bacteria	Pseudomonas syringae	succinate dehydrogenase, hydrophobic membrane anchor protein
TRINITY_DN1462709_c3_g4_i2	-5.16111	WP_058929338.1	len262	87	6.21e-33	129	93.103	121292	Bacteria	Pseudarthrobacter sulfonivorans	ABC transporter
TRINITY_DN1358926_c0_g1_i1	-5.15901	KPZ13781.1	len351	107	3.87e-58	189	85.981	251703	Bacteria	Pseudomonas syringae pv. Viburni	tRNA -methyltransferase
TRINITY_DN1469176_c0_g3_i2	-5.15596		len1132								unknown
TRINITY_DN1463254_c0_g1_i4	-5.15196		len1094								unknown
TRINITY_DN1471615_c1_g3_i8	-5.15012	ELT45420.1	len1572	149	5.65e-85	268	87.248	683150	Bacteria	Arthrobacter nitrophenolicus	thioesterase
TRINITY_DN1465284_c1_g1_i1	-5.14258	ABK04210.1	len806	194	2.21e-116	347	96.392	290399	Bacteria	Arthrobacter sp. FB24	GTP-binding protein YchF
TRINITY_DN1226499_c0_g1_i1	-5.13843	WP_013789766.1	len222	70	1.62e-37	130	100	286	Bacteria	Pseudomonas	MULTISPECIES: 30S ribosomal protein S8
TRINITY_DN1393262_c1_g1_i1	-5.13404	WP_056628292.1	len475	153	8.81e-74	228	93.464	1736395	Bacteria	Arthrobacter sp. Soil736	GntR family transcriptional regulator
TRINITY_DN1409578_c0_g2_i2	-5.12969		len1249								unknown
TRINITY_DN1456339_c2_g2_i1	-5.12557	WP_017197679.1	len273	91	5.65e-55	189	100	1197706	Bacteria	Arthrobacter sp. M2012083	multidrug ABC transporter ATP-binding protein
TRINITY_DN1468234_c2_g4_i2	-5.11836	WP_008069175.1	len2366	468	0	904	93.376	1144338	Bacteria	Pseudomonas sp. GM79	malto-oligosyltrehalose synthase
TRINITY_DN1443184_c0_g1_i1	-5.11641	WP_017196997.1	len1359	295	0	572	96.61	1197706	Bacteria	Arthrobacter sp. M2012083	alpha/beta hydrolase
TRINITY_DN1403651_c0_g2_i2	-5.11635	WP_024013816.1	len1249	229	1.63e-161	463	97.38	321662	Bacteria	Pseudomonas moraviensis	sigma factor sigB regulation protein rsbQ
TRINITY_DN1456487_c1_g3_i2	-5.11445	WP_060766945.1	len2245	713	0	1405	99.86	294	Bacteria	Pseudomonas fluorescens	catalase HPII
TRINITY_DN1460982_c0_g1_i3	-5.11356	WP_042615370.1	len546	164	5.65e-116	345	99.39	40324	Bacteria	Stenotrophomonas maltophilia	ribosome biogenesis GTPase Der
TRINITY_DN1470926_c4_g1_i1	-5.11241	WP_026070039.1	len570	125	7.18e-76	234	93.6	40324	Bacteria	Stenotrophomonas maltophilia	DNA-binding
TRINITY_DN1465277_c1_g3_i1	-5.11103	WP_007898509.1	len816	225	1.03e-157	446	99.111	286	Bacteria	Pseudomonas	MULTISPECIES: ribonuclease T
TRINITY_DN1462915_c0_g7_i5	-5.1094	WP_017197659.1	len594	197	3.08e-132	399	98.985	1197706	Bacteria	Arthrobacter sp. M2012083	ATP-dependent DNA helicase PcrA
TRINITY_DN1437536_c1_g2_i5	-5.10688	WP_018768404.1	len382	127	1.01e-76	236	92.913	1151119	Bacteria	Arthrobacter sp. 162MFSha1.1	ATP synthase subunit delta
TRINITY_DN1475497_c24_g3_i1	-5.10428	WP_066436814.1	len233	77	5.65e-47	157	100	1745378	Bacteria	Arthrobacter sp. EPSL27	50S ribosomal protein L1
TRINITY_DN1409467_c1_g1_i2	-5.10344	WP_056623347.1	len472	151	8.32e-77	250	87.417	1736395	Bacteria	Arthrobacter sp. Soil736	DNA topoisomerase IV subunit B
TRINITY_DN1428489_c0_g2_i1	-5.10096	WP_060703202.1	len1159	190	3.67e-80	253	100	256701	Bacteria	Glutamicibacter arilaitensis	single-stranded DNA-binding protein
TRINITY_DN1467824_c0_g5_i2	-5.10041	WP_056630035.1	len926	238	3.86e-73	234	88.655	1736395	Bacteria	Arthrobacter sp. Soil736	hypothetical protein
TRINITY_DN1449785_c6_g3_i1	-5.09936	WP_028945596.1	len281	93	3.18e-48	167	97.849	321661	Bacteria	Pseudomonas vranovensis	adenosylhomocysteinase
TRINITY_DN1471441_c5_g3_i1	-5.09461	WP_017199287.1	len978	325	0	627	99.077	1197706	Bacteria	Arthrobacter sp. M2012083	ABC transporter ATPase
TRINITY_DN1469111_c0_g7_i1	-5.09192	WP_058933104.1	len609	182	1.44e-109	322	92.308	121292	Bacteria	Pseudarthrobacter sulfonivorans	ArsR family transcriptional regulator
TRINITY_DN1475565_c6_g4_i6	-5.09106	WP_043419630.1	len281	93	3.21e-42	154	95.699	1665	Bacteria	Arthrobacter globiformis	glutamine--fructose-6-phosphate aminotransferase
TRINITY_DN1304013_c0_g1_i1	-5.08438	WP_060702221.1	len550	100	2.5e-64	201	99	256701	Bacteria	Glutamicibacter arilaitensis	50S ribosomal protein L23
TRINITY_DN1473360_c0_g2_i1	-5.0797	KEY41310.1	len3363	292	0	575	99.315	549	Bacteria	Pantoea agglomerans	D-ribose transporter subunit RbsB
TRINITY_DN1470908_c2_g1_i12	-5.07044	WP_046069402.1	len1495	243	1.18e-163	471	99.177	286	Bacteria	Pseudomonas	MULTISPECIES: protein disulfide-isomerase
TRINITY_DN1455119_c1_g1_i1	-5.06976	WP_056347310.1	len448	147	9.55e-44	152	82.993	1736401	Bacteria	Arthrobacter sp. Soil762	glycoside hydrolase
TRINITY_DN1300333_c0_g1_i1	-5.06789	WP_056348076.1	len522	173	1.09e-93	278	90.173	1736401	Bacteria	Arthrobacter sp. Soil762	aminoacyl-tRNA hydrolase
TRINITY_DN1475757_c4_g3_i4	-5.06169	WP_017198537.1	len2936	664	0	1053	95.181	1197706	Bacteria	Arthrobacter sp. M2012083	two-component sensor histidine kinase
TRINITY_DN1475139_c2_g10_i1	-5.06146	ABK02586.1	len211	45	1.83e-21	90.5	93.333	290399	Bacteria	Arthrobacter sp. FB24	transcription factor WhiB
TRINITY_DN1439494_c0_g1_i1	-5.06105	WP_062067760.1	len569	152	2.03e-97	306	100	1743141	Bacteria	Arthrobacter sp. EpRS71	AAA family ATPase
TRINITY_DN1475472_c3_g1_i2	-5.06055	WP_056348793.1	len565	135	2.82e-84	261	93.333	1736401	Bacteria	Arthrobacter sp. Soil762	LacI family transcriptional regulator
TRINITY_DN1446891_c0_g1_i1	-5.05612	WP_011379845.1	len405	87	1.04e-49	176	97.701	1231	Bacteria	Nitrosospira multiformis	ATP-dependent metalloprotease
TRINITY_DN1475166_c3_g3_i2	-5.05446	WP_049465998.1	len401	133	1.28e-84	270	100	40324	Bacteria	Stenotrophomonas maltophilia	NADH-quinone oxidoreductase subunit L
TRINITY_DN1448677_c3_g2_i2	-5.05439	WP_060701618.1	len1185	252	1.16e-160	472	94.444	256701	Bacteria	Glutamicibacter arilaitensis	cytochrome c oxidase subunit I
TRINITY_DN1443770_c0_g1_i2	-5.04879	AFU57450.1	len797	205	1.44e-128	374	83.902	1237085	Archaea	Candidatus Nitrososphaera gargensis Ga9.2	ABC uptake transporter, ATP-binding protein
TRINITY_DN1451770_c2_g4_i3	-5.04777	WP_028929159.1	len545	181	2.89e-95	310	91.16	54010	Bacteria	Pseudonocardia asaccharolytica	DNA-directed RNA polymerase subunit beta
TRINITY_DN1442449_c6_g11_i1	-5.04518
TRINITY_DN1467245_c6_g2_i1	-5.0451	KWV88147.1	len1345	219	1.81e-96	306	100	294	Bacteria	Pseudomonas fluorescens	Na+/Pi-cotransporter
TRINITY_DN1474448_c12_g4_i2	-5.03591	WP_047712743.1	len2162	511	0	1058	99.804	294	Bacteria	Pseudomonas fluorescens	CTP synthetase
TRINITY_DN1448274_c5_g4_i1	-5.02983	WP_058929322.1	len246	82	1.49e-43	159	95.122	121292	Bacteria	Pseudarthrobacter sulfonivorans	aconitate hydratase
TRINITY_DN1475632_c2_g1_i2	-5.02365	WP_057396127.1	len2653	411	0	847	99.27	294	Bacteria	Pseudomonas fluorescens	amidophosphoribosyltransferase
TRINITY_DN1470634_c5_g2_i6	-5.02344	WP_054012368.1	len535	74	9.45e-37	135	86.486	1704044	Bacteria	Arthrobacter sp. ERGS1:01	transglycosylase
TRINITY_DN1463189_c0_g3_i5	-5.02257	WP_056626561.1	len638	158	2.25e-87	278	97.468	1736395	Bacteria	Arthrobacter sp. Soil736	glutamine-fructose-6-phosphate transaminase (isomerizing)
TRINITY_DN1473007_c1_g7_i3	-5.02027	WP_056629936.1	len734	147	2.46e-77	248	89.116	1736395	Bacteria	Arthrobacter sp. Soil736	MFS transporter
TRINITY_DN1144938_c0_g1_i1	-5.01664	WP_058932770.1	len368	121	1.73e-57	193	81.818	121292	Bacteria	Pseudarthrobacter sulfonivorans	bicyclomycin resistance protein
TRINITY_DN1469221_c1_g1_i12	-5.01635	WP_038686981.1	len1087	205	4.62e-143	412	98.049	216778	Bacteria	Stenotrophomonas rhizophila	RNA polymerase sigma factor RpoE
TRINITY_DN1431870_c1_g8_i1	-5.01406	WP_010671477.1	len353	66	5.4e-40	136	100	53335	Bacteria	Pantoea	MULTISPECIES: cold-shock protein
TRINITY_DN1417968_c0_g1_i2	-5.01266	WP_058930622.1	len454	114	2.14e-59	193	82.456	121292	Bacteria	Pseudarthrobacter sulfonivorans	class E sortase
TRINITY_DN1455406_c3_g3_i5	-4.99166	WP_003851963.1	len1044	110	1.16e-70	224	100	543	Bacteria	Enterobacteriaceae	MULTISPECIES: thiol reductase thioredoxin
TRINITY_DN1474831_c2_g3_i1	-4.98565	WP_053591341.1	len2131	253	3.37e-158	468	96.838	186817	Bacteria	Bacillaceae	MULTISPECIES: DNA-directed RNA polymerase subunit alpha
TRINITY_DN1460250_c2_g6_i2	-4.98529	WP_028271873.1	len443	147	9.51e-101	300	97.279	1449044	Bacteria	Arthrobacter sp. UNC362MFTsu5.1	thioredoxin-disulfide reductase
TRINITY_DN1455801_c1_g1_i1	-4.97736	WP_056339699.1	len991	180	2.47e-110	327	85	1736401	Bacteria	Arthrobacter sp. Soil762	deaminase
TRINITY_DN1426520_c0_g1_i1	-4.97422		len517								unknown
TRINITY_DN1251185_c0_g2_i1	-4.97412	ALI34730.1	len554	112	1.99e-65	205	86.607	1353260	Archaea	Thaumarchaeota archaeon MY3	Urease subunit beta
TRINITY_DN1475132_c4_g4_i2	-4.96602	WP_056624590.1	len1378	204	2.85e-119	355	84.804	1736395	Bacteria	Arthrobacter sp. Soil736	Zn-dependent hydrolase
TRINITY_DN1339281_c1_g1_i1	-4.96395	WP_026543392.1	len992	237	1.53e-123	365	90.295	29320	Bacteria	Paenarthrobacter nicotinovorans	DNA-directed RNA polymerase sigma-70 factor
TRINITY_DN1034735_c0_g2_i1	-4.96281
TRINITY_DN1380606_c0_g3_i1	-4.9614		len289								unknown
TRINITY_DN1465247_c3_g1_i1	-4.94974	WP_003805226.1	len652	170	2.01e-108	317	94.118	1665	Bacteria	Arthrobacter globiformis	AsnC family transcriptional regulator
TRINITY_DN1473847_c3_g3_i8	-4.94645	WP_007899225.1	len674	213	2.35e-151	435	99.531	286	Bacteria	Pseudomonas	MULTISPECIES: malate dehydrogenase
TRINITY_DN1403699_c1_g6_i1	-4.94581
TRINITY_DN908955_c0_g1_i1	-4.93612	EHI44793.1	len338	112	2.57e-75	228	99.107	543736	Bacteria	Rhodococcus opacus PD630	CarD-family transcriptional regulator
TRINITY_DN1461898_c1_g1_i1	-4.93276	WP_044273528.1	len1198	373	0	742	100	294	Bacteria	Pseudomonas fluorescens	alpha-1,4-glucan--maltose-1-phosphate maltosyltransferase
TRINITY_DN1450723_c16_g5_i1	-4.92803	WP_009372932.1	len266	88	5.45e-49	171	96.591	683150	Bacteria	Arthrobacter nitrophenolicus	cytochrome ubiquinol oxidase subunit I
TRINITY_DN1419378_c2_g1_i1	-4.9232	WP_014922546.1	len413	118	1.91e-18	86.3	88.136	1118963	Bacteria	Arthrobacter sp. Rue61a	peptidase
TRINITY_DN1289518_c0_g2_i1	-4.92292
TRINITY_DN1455570_c1_g1_i6	-4.91853	WP_052965467.1	len1606	487	0	949	99.589	317	Bacteria	Pseudomonas syringae	glyceraldehyde-3-phosphate dehydrogenase
TRINITY_DN1475603_c5_g9_i1	-4.91368	WP_056624011.1	len459	152	1.76e-99	297	98.026	1736395	Bacteria	Arthrobacter sp. Soil736	GTPase Era
TRINITY_DN1473634_c1_g2_i2	-4.91328	WP_014920884.1	len1396	368	0	698	92.391	1118963	Bacteria	Arthrobacter sp. Rue61a	glutaryl-CoA dehydrogenase
TRINITY_DN1457387_c2_g3_i2	-4.90743	WP_034118253.1	len886	136	1.26e-78	244	99.265	294	Bacteria	Pseudomonas fluorescens	PsiE family protein
TRINITY_DN1475023_c8_g9_i1	-4.90554	WP_024779373.1	len259	80	3.57e-45	162	98.75	286	Bacteria	Pseudomonas	MULTISPECIES: threonine--tRNA ligase
TRINITY_DN1461902_c0_g2_i1	-4.90444	ADK26015.1	len710	151	1.45e-77	239	85.43	497727	Archaea	Candidatus Nitrososphaera gargensis	r-protein S19e, partial
TRINITY_DN1469948_c0_g2_i6	-4.89742	WP_040424524.1	len548	141	1.73e-92	282	96.454	293890	Bacteria	Agromyces subbeticus	delta fatty acid desaturase
TRINITY_DN1387854_c2_g3_i1	-4.89423	WP_007955641.1	len300	94	2.68e-59	189	100	286	Bacteria	Pseudomonas	MULTISPECIES: 50S ribosomal protein L3
TRINITY_DN1472935_c1_g2_i4	-4.89165	WP_013602637.1	len1999	374	0	662	88.235	361575	Bacteria	Pseudarthrobacter phenanthrenivorans	oxidoreductase
TRINITY_DN1474284_c7_g16_i5	-4.89017	WP_040069982.1	len563	170	1.38e-83	266	100	226910	Bacteria	Pseudomonas batumici	30S ribosomal protein S1
TRINITY_DN1460664_c5_g5_i2	-4.88872
TRINITY_DN1439946_c0_g2_i2	-4.88788	WP_038686175.1	len1206	131	5.6e-56	189	88.55	216778	Bacteria	Stenotrophomonas rhizophila	membrane protein
TRINITY_DN1466434_c3_g1_i4	-4.88017	WP_017197583.1	len299	99	2.61e-62	200	100	1197706	Bacteria	Arthrobacter sp. M2012083	heat-inducible transcriptional repressor HrcA
TRINITY_DN1468689_c1_g5_i1	-4.87819	WP_044273375.1	len667	140	1.57e-60	195	99.286	294	Bacteria	Pseudomonas fluorescens	LTXXQ domain protein
TRINITY_DN1428557_c0_g8_i3	-4.87568	WP_007905514.1	len395	89	3.45e-40	138	100	286	Bacteria	Pseudomonas	MULTISPECIES: dipicolinate synthase
TRINITY_DN1474833_c9_g2_i6	-4.86618	WP_008080223.1	len1461	223	7.29e-144	420	97.758	286	Bacteria	Pseudomonas	MULTISPECIES: protein TolQ
TRINITY_DN1475211_c9_g4_i4	-4.8659	WP_046052758.1	len3464	631	0	1255	98.415	294	Bacteria	Pseudomonas fluorescens	isoleucine--tRNA ligase
TRINITY_DN1439766_c0_g5_i1	-4.86439	WP_054172897.1	len2052	368	0	690	94.022	40324	Bacteria	Stenotrophomonas maltophilia	capsular biosynthesis protein
TRINITY_DN1470029_c5_g7_i1	-4.85807	ABM09170.1	len246	75	2.91e-45	154	98.667	290340	Bacteria	Paenarthrobacter aurescens TC1	pspA/IM30 family protein
TRINITY_DN1472687_c7_g14_i2	-4.85489	WP_019694195.1	len555	174	5.14e-122	359	100	294	Bacteria	Pseudomonas fluorescens	transcription termination factor Rho
TRINITY_DN1469695_c0_g2_i5	-4.85431	WP_056625140.1	len794	133	1.1e-59	213	96.992	1736395	Bacteria	Arthrobacter sp. Soil736	ribonuclease E
TRINITY_DN1434299_c1_g1_i2	-4.85135		len544								unknown
TRINITY_DN1454865_c0_g3_i4	-4.84989	WP_060701296.1	len1015	142	1.16e-76	240	97.183	256701	Bacteria	Glutamicibacter arilaitensis	hypothetical protein
TRINITY_DN1474284_c7_g9_i2	-4.84872	WP_060753210.1	len275	91	6.47e-55	187	100	294	Bacteria	Pseudomonas fluorescens	30S ribosomal protein S1
TRINITY_DN1471554_c1_g1_i4	-4.84767		len1997								unknown
TRINITY_DN1451470_c0_g1_i1	-4.84139	WP_008834080.1	len1066	270	4.63e-123	372	90.37	475067	Bacteria	Mesorhizobium alhagi	tripartite tricarboxylate transporter TctA
TRINITY_DN1348045_c0_g1_i1	-4.83692
TRINITY_DN1450162_c0_g4_i3	-4.82951	WP_017197342.1	len481	78	2.08e-48	159	100	1197706	Bacteria	Arthrobacter sp. M2012083	hypothetical protein
TRINITY_DN1411356_c0_g6_i1	-4.82909
TRINITY_DN1383745_c0_g1_i1	-4.82902	WP_030128384.1	len1744	111	2.87e-62	196	87.387	1435425	Bacteria	Pseudomonas sp. QTF5	transposase
TRINITY_DN1473355_c0_g1_i1	-4.82853
TRINITY_DN1461573_c1_g1_i1	-4.82169		len1601								unknown
TRINITY_DN1474957_c2_g8_i2	-4.82111	WP_047710746.1	len2851	735	0	1301	96.463	294	Bacteria	Pseudomonas fluorescens	acriflavine resistance protein B
TRINITY_DN1453442_c0_g1_i1	-4.81314	WP_060703364.1	len811	162	5.36e-100	298	99.383	256701	Bacteria	Glutamicibacter arilaitensis	DNA-binding
TRINITY_DN1072107_c0_g1_i1	-4.81232	WP_043547084.1	len1571	292	5.94e-150	457	90.068	1532557	Bacteria	Achromobacter sp. Rta	type I restriction-modification protein subunit M
TRINITY_DN1435241_c2_g1_i1	-4.81076	WP_056626208.1	len381	127	9.15e-81	243	96.85	1736395	Bacteria	Arthrobacter sp. Soil736	YajQ family cyclic di-GMP-binding protein
TRINITY_DN1407292_c0_g1_i1	-4.80985	WP_044273784.1	len1423	324	0	548	100	294	Bacteria	Pseudomonas fluorescens	amino acid transporter
TRINITY_DN1440235_c1_g3_i1	-4.80754	WP_017198756.1	len390	130	2.3e-82	249	92.308	1197706	Bacteria	Arthrobacter sp. M2012083	TetR family transcriptional regulator
TRINITY_DN1455361_c1_g6_i4	-4.80566	WP_062070688.1	len474	127	2.3e-61	206	100	1743141	Bacteria	Arthrobacter sp. EpRS71	sodium:solute symporter
TRINITY_DN1466735_c3_g1_i3	-4.80451	WP_003194907.1	len1267	367	0	760	100	286	Bacteria	Pseudomonas	MULTISPECIES: AraC family transcriptional regulator
TRINITY_DN1473688_c2_g1_i1	-4.80171	WP_028269247.1	len455	151	1.01e-96	295	94.702	1449044	Bacteria	Arthrobacter sp. UNC362MFTsu5.1	acetyl-CoA acetyltransferase
TRINITY_DN1474169_c2_g4_i8	-4.80099	WP_018773479.1	len1970	334	2.28e-169	511	86.527	1157944	Bacteria	Arthrobacter sp. 131MFCol6.1	ATP-dependent DNA helicase RecG
TRINITY_DN1102938_c0_g1_i1	-4.80091	WP_017198479.1	len415	123	2.72e-78	243	95.935	1197706	Bacteria	Arthrobacter sp. M2012083	ABC transporter substrate-binding protein
TRINITY_DN1458445_c3_g8_i1	-4.79859	WP_003961220.1	len425	32	1.13e-11	70.9	100	1901	Bacteria	Streptomyces clavuligerus	RNA helicase
TRINITY_DN1459660_c2_g1_i4	-4.79831	WP_017198025.1	len1099	171	4.99e-115	347	98.246	1197706	Bacteria	Arthrobacter sp. M2012083	cyclic pyranopterin phosphate synthase MoaA
TRINITY_DN1475336_c5_g3_i2	-4.79808		len378								unknown
TRINITY_DN1474035_c5_g3_i1	-4.79645	KPX51842.1	len211	69	2.66e-42	146	98.551	251723	Bacteria	Pseudomonas amygdali pv. Hibisci	30S ribosomal protein S2
TRINITY_DN1445948_c0_g1_i1	-4.79021	WP_045365860.1	len828	174	4.22e-100	314	83.333	1384459	Bacteria	Methyloceanibacter caenitepidi	methanol dehydrogenase
TRINITY_DN1465629_c7_g1_i1	-4.79007	WP_058930631.1	len843	280	0	532	99.643	121292	Bacteria	Pseudarthrobacter sulfonivorans	DNA topoisomerase IV subunit B
TRINITY_DN1473143_c2_g2_i1	-4.78662	WP_003800169.1	len1722	399	3.28e-139	418	86.216	1665	Bacteria	Arthrobacter globiformis	MFS transporter
TRINITY_DN1170314_c0_g1_i1	-4.78504	EWM66649.1	len592	105	4.2e-54	177	83.81	457406	Bacteria	Micromonospora sp. M42	transcriptional regulator, ArsR family
TRINITY_DN1468929_c0_g3_i12	-4.78098	WP_017356319.1	len983	327	0	652	95.719	40324	Bacteria	Stenotrophomonas maltophilia	transketolase
TRINITY_DN1468736_c1_g2_i1	-4.7757	WP_038689454.1	len452	141	9.79e-93	279	97.872	216778	Bacteria	Stenotrophomonas rhizophila	elongation Ts
TRINITY_DN1460634_c1_g1_i2	-4.76817	WP_044274657.1	len959	316	0	629	100	294	Bacteria	Pseudomonas fluorescens	methylcrotonoyl-CoA carboxylase
TRINITY_DN1464883_c0_g6_i1	-4.76611	WP_041653380.1	len789	94	9.76e-55	181	95.745	361575	Bacteria	Pseudarthrobacter phenanthrenivorans	transcriptional regulator
TRINITY_DN1473542_c0_g1_i1	-4.76604	WP_044286521.1	len585	123	1.76e-67	215	99.187	294	Bacteria	Pseudomonas fluorescens	beta-ketoacyl-ACP reductase
TRINITY_DN1475374_c2_g5_i9	-4.76602	WP_056631363.1	len1160	168	1.09e-88	280	90.476	1736395	Bacteria	Arthrobacter sp. Soil736	ABC transporter permease
TRINITY_DN1437847_c2_g2_i2	-4.7611	WP_017199158.1	len781	259	0	516	96.911	1197706	Bacteria	Arthrobacter sp. M2012083	haloacid dehalogenase
TRINITY_DN1428883_c0_g1_i2	-4.75825	WP_017200675.1	len460	135	1.06e-80	247	99.259	1197706	Bacteria	Arthrobacter sp. M2012083	transcriptional regulator
TRINITY_DN1443709_c0_g1_i1	-4.75625	ALI36723.1	len995	328	0	626	90.549	1353260	Archaea	Thaumarchaeota archaeon MY3	Ketol-acid reductoisomerase
TRINITY_DN1468901_c4_g2_i1	-4.75426	WP_019818058.1	len1351	265	0	536	99.623	286	Bacteria	Pseudomonas	MULTISPECIES: hydroxymethylpyrimidine/phosphomethylpyrimidine kinase
TRINITY_DN1440041_c0_g2_i1	-4.75089	WP_047711420.1	len1952	309	0	600	99.353	294	Bacteria	Pseudomonas fluorescens	esterase
TRINITY_DN1456070_c2_g3_i3	-4.74005	WP_057721743.1	len563	187	5.46e-137	399	100	76758	Bacteria	Pseudomonas orientalis	cysteine--tRNA ligase
TRINITY_DN1458762_c7_g1_i1	-4.73097	WP_058267024.1	len583	194	1.01e-114	360	97.938	993070	Bacteria	Arthrobacter enclensis	pyruvate carboxylase
TRINITY_DN1466300_c0_g2_i1	-4.73038	WP_032897276.1	len3384	499	0	880	99.8	286	Bacteria	Pseudomonas	MULTISPECIES: circadian clock protein KaiC
TRINITY_DN1456317_c2_g3_i2	-4.72413	WP_038992178.1	len1215	215	3.68e-147	429	99.07	1268	Bacteria	Micrococcaceae	MULTISPECIES: DNA-directed RNA polymerase subunit alpha
TRINITY_DN1452040_c36_g9_i1	-4.72396
TRINITY_DN1449898_c4_g13_i6	-4.72277	WP_003805031.1	len326	80	3.1e-47	162	97.5	1665	Bacteria	Arthrobacter globiformis	electron transfer flavoprotein subunit alpha
TRINITY_DN1457415_c0_g9_i1	-4.72205		len710								unknown
TRINITY_DN1470578_c1_g2_i6	-4.71948	WP_049470432.1	len1125	163	2.67e-113	335	99.387	40324	Bacteria	Stenotrophomonas maltophilia	hypothetical protein
TRINITY_DN1465572_c1_g3_i1	-4.71624		len873								unknown
TRINITY_DN1464426_c3_g1_i1	-4.71396	WP_003188119.1	len624	176	4.53e-125	358	100	286	Bacteria	Pseudomonas	MULTISPECIES: bacterioferritin
TRINITY_DN1452011_c0_g2_i3	-4.71346	ADK26019.1	len482	156	1.25e-92	276	82.051	497727	Archaea	Candidatus Nitrososphaera gargensis	r-protein L1p, partial
TRINITY_DN1336841_c0_g1_i1	-4.70191	WP_038982657.1	len1722	284	0	550	93.662	286	Bacteria	Pseudomonas	MULTISPECIES: fatty acid hydroxylase
TRINITY_DN1244776_c0_g1_i1	-4.69726
TRINITY_DN1473835_c11_g9_i1	-4.69689	WP_020372866.1	len274	72	6.23e-45	154	100	1197706	Bacteria	Arthrobacter sp. M2012083	transcriptional regulator
TRINITY_DN1437444_c6_g8_i1	-4.69652	BAS09129.1	len259	48	6.5e-25	97.4	97.917	1588021	Bacteria	Arthrobacter sp. Hiyo4	DNA-directed RNA polymerase subunit omega
TRINITY_DN1467646_c9_g6_i1	-4.69453	WP_017198663.1	len465	154	1.8e-95	293	100	1197706	Bacteria	Arthrobacter sp. M2012083	adenosylhomocysteinase
TRINITY_DN1454584_c0_g7_i3	-4.6944	WP_017199523.1	len1143	336	0	638	98.512	1197706	Bacteria	Arthrobacter sp. M2012083	LacI family transcriptional regulator
TRINITY_DN1469028_c0_g2_i1	-4.69072	WP_054918818.1	len1495	421	0	870	99.762	1661053	Bacteria	Pseudomonas sp. NBRC 111138	urea ABC transporter substrate-binding protein
TRINITY_DN1418768_c0_g2_i1	-4.69048	WP_044269381.1	len1453	369	0	758	100	294	Bacteria	Pseudomonas fluorescens	biotin carboxylase
TRINITY_DN1475818_c17_g1_i3	-4.68994	CEL28280.1	len338	112	1.47e-72	230	100	294	Bacteria	Pseudomonas fluorescens	Succinyl-CoA ligase
TRINITY_DN1474490_c3_g2_i3	-4.68938	WP_034134045.1	len913	158	9.71e-84	261	97.468	294	Bacteria	Pseudomonas fluorescens	DNA-binding
TRINITY_DN1466317_c4_g1_i10	-4.68567	WP_005256707.1	len1008	191	3.29e-110	333	87.435	37919	Bacteria	Rhodococcus opacus	tartrate dehydrogenase
TRINITY_DN1406634_c0_g1_i1	-4.68406		len682								unknown
TRINITY_DN1346838_c0_g2_i1	-4.6839	WP_050054869.1	len281	92	1.94e-54	182	94.565	861266	Bacteria	Pseudarthrobacter siccitolerans	sugar-binding protein
TRINITY_DN1470764_c0_g1_i4	-4.68167	WP_062072471.1	len1439	244	2.19e-155	451	92.623	1743141	Bacteria	Arthrobacter sp. EpRS71	pantoate--beta-alanine ligase
TRINITY_DN1472445_c3_g3_i2	-4.67871	YP_001249314.1	len1776	438	0	812	97.945	5518	Eukaryota	Fusarium graminearum	NADH:ubiquinone oxidoreductase subunit 5
TRINITY_DN1473988_c3_g1_i3	-4.67614	WP_015886658.1	len1682	252	5.97e-134	410	90.079	136843	Bacteria	Pseudomonas fluorescens group	MULTISPECIES: membrane protein insertase YidC
TRINITY_DN1466579_c4_g2_i2	-4.67459	YP_006576211.1	len1778	344	1.8e-167	489	86.919	100816	Eukaryota	Madurella mycetomatis	NADH dehydrogenase subunit 1 (mitochondrion)
TRINITY_DN1467669_c2_g1_i2	-4.67154	ABM09965.1	len985	283	0	551	98.587	290340	Bacteria	Paenarthrobacter aurescens TC1	putative uricase (urate oxidase)
TRINITY_DN1473323_c3_g3_i3	-4.671	WP_044425745.1	len894	225	9.62e-148	429	97.778	393310	Bacteria	Skermanella aerolata	beta-ketoacyl-
TRINITY_DN1474157_c7_g5_i2	-4.67042	WP_019650467.1	len1058	309	2.49e-164	469	98.382	1151124	Bacteria	Pseudomonas sp. 45MFCol3.1	electron transfer flavoprotein subunit beta
TRINITY_DN1471085_c1_g5_i9	-4.6693		len612								unknown
TRINITY_DN1456487_c1_g3_i9	-4.66372	WP_060766945.1	len371	96	1.18e-57	198	100	294	Bacteria	Pseudomonas fluorescens	catalase HPII
TRINITY_DN1414411_c0_g1_i1	-4.66212	WP_038689601.1	len505	108	5.94e-30	114	84.259	216778	Bacteria	Stenotrophomonas rhizophila	hypothetical protein
TRINITY_DN1328777_c0_g1_i3	-4.66142	WP_032894557.1	len834	127	8.2e-85	258	100	286	Bacteria	Pseudomonas	MULTISPECIES: hypothetical protein
TRINITY_DN1462256_c4_g1_i3	-4.65742		len618								unknown
TRINITY_DN1485417_c0_g1_i1	-4.65715
TRINITY_DN1465697_c1_g1_i3	-4.65628	WP_056077546.1	len1131	304	3.13e-150	440	82.237	1736271	Bacteria	Arthrobacter sp. Leaf137	cell division protein FtsW
TRINITY_DN1434895_c6_g2_i1	-4.65513	WP_062095658.1	len405	43	2.02e-18	89.4	100	1771959	Bacteria	Arthrobacter sp. ATCC 21022	serine hydroxymethyltransferase
TRINITY_DN1402840_c1_g1_i2	-4.6492
TRINITY_DN1473965_c0_g3_i1	-4.63966		len1254								unknown
TRINITY_DN1432076_c1_g1_i1	-4.63716		len1056								unknown
TRINITY_DN1475023_c7_g7_i2	-4.63568	WP_002553164.1	len323	100	1.31e-65	201	100	286	Bacteria	Pseudomonas	MULTISPECIES: integration host factor subunit alpha
TRINITY_DN1459584_c2_g1_i1	-4.63244	WP_020302026.1	len2144	201	3.19e-137	410	99.502	286	Bacteria	Pseudomonas	MULTISPECIES: hypothetical protein
TRINITY_DN1475255_c0_g1_i2	-4.63163	WP_009358944.1	len979	298	9.3e-105	317	81.208	683150	Bacteria	Arthrobacter nitrophenolicus	ABC transporter
TRINITY_DN1386366_c2_g1_i1	-4.62838	WP_018095323.1	len655	75	1.79e-33	131	82.667	382	Bacteria	Sinorhizobium meliloti	membrane protein
TRINITY_DN1240522_c0_g1_i1	-4.62711		len530								unknown
TRINITY_DN1446224_c0_g2_i1	-4.62667	ADK25960.1	len440	146	4.99e-75	251	92.466	497727	Archaea	Candidatus Nitrososphaera gargensis	RNA polymerase A, partial
TRINITY_DN1472604_c2_g2_i5	-4.6249	WP_058267434.1	len1318	270	0	526	97.037	993070	Bacteria	Arthrobacter enclensis	Holliday junction DNA helicase RuvB
TRINITY_DN1463971_c0_g1_i1	-4.62424	WP_025874126.1	len633	211	3.6e-146	433	100	40323	Bacteria	Stenotrophomonas	MULTISPECIES: malic enzyme
TRINITY_DN1462298_c3_g3_i2	-4.6185	WP_059065718.1	len571	71	1.04e-37	147	98.592	40324	Bacteria	Stenotrophomonas maltophilia	DNA gyrase subunit B
TRINITY_DN1448806_c7_g3_i1	-4.61615	WP_056082949.1	len471	156	3.07e-102	316	98.718	1736271	Bacteria	Arthrobacter sp. Leaf137	cell division protein FtsH
TRINITY_DN1457621_c4_g1_i1	-4.61319	WP_058932441.1	len547	113	3.18e-57	189	94.69	121292	Bacteria	Pseudarthrobacter sulfonivorans	cystathionine beta-lyase
TRINITY_DN1473976_c3_g6_i8	-4.60812	WP_055801029.1	len1728	150	2.66e-95	298	96.667	1736342	Bacteria	Arthrobacter sp. Leaf337	recombination protein RecR
TRINITY_DN1470202_c1_g1_i2	-4.60546	WP_058932608.1	len1487	80	2.7e-28	125	81.25	121292	Bacteria	Pseudarthrobacter sulfonivorans	sodium:proton exchanger
TRINITY_DN1469755_c1_g3_i3	-4.60488	ABM08284.1	len1010	216	1.65e-150	432	99.074	290340	Bacteria	Paenarthrobacter aurescens TC1	conserved hypothetical protein
TRINITY_DN1471414_c4_g3_i3	-4.60353	WP_056627068.1	len994	227	2.22e-133	398	92.07	1736395	Bacteria	Arthrobacter sp. Soil736	glucose-6-phosphate dehydrogenase
TRINITY_DN1445473_c0_g2_i1	-4.60178	ALI36266.1	len712	197	3.53e-104	309	84.772	1353260	Archaea	Thaumarchaeota archaeon MY3	plastocyanin
TRINITY_DN1475803_c2_g3_i1	-4.59755	WP_028269208.1	len1101	263	1.22e-137	415	80.608	1449044	Bacteria	Arthrobacter sp. UNC362MFTsu5.1	WYL domain-containing protein
TRINITY_DN1464221_c0_g1_i1	-4.59528	WP_018778803.1	len1483	219	5.44e-85	270	97.26	1268	Bacteria	Micrococcaceae	MULTISPECIES: methionine ABC transporter ATP-binding protein
TRINITY_DN1457544_c0_g7_i1	-4.59413	ACL39218.1	len733	144	5.37e-70	229	84.722	452863	Bacteria	Pseudarthrobacter chlorophenolicus A6	Extracellular ligand-binding receptor
TRINITY_DN1472209_c1_g1_i1	-4.59402	BAS09512.1	len513	154	1.22e-88	273	91.558	1588021	Bacteria	Arthrobacter sp. Hiyo4	signal recognition particle receptor FtsY
TRINITY_DN1475606_c9_g5_i8	-4.59214	WP_030132565.1	len1732	563	0	1062	99.822	1435425	Bacteria	Pseudomonas sp. QTF5	DNA gyrase subunit B
TRINITY_DN1293101_c0_g1_i1	-4.59092	WP_010256116.1	len485	103	2.63e-50	165	100	53335	Bacteria	Pantoea	MULTISPECIES: RNA-binding protein Hfq
TRINITY_DN1461138_c4_g18_i1	-4.59037	WP_013601820.1	len311	87	3.37e-53	171	98.851	361575	Bacteria	Pseudarthrobacter phenanthrenivorans	50S ribosomal protein L18
TRINITY_DN1463267_c1_g1_i2	-4.58551	WP_043425594.1	len739	246	2.88e-170	489	95.122	1663	Bacteria	Arthrobacter	MULTISPECIES: sugar phosphotransferase
TRINITY_DN1474690_c1_g1_i1	-4.58339		len447								unknown
TRINITY_DN1424113_c0_g1_i1	-4.58152	KWV90203.1	len735	229	1.86e-160	459	96.507	294	Bacteria	Pseudomonas fluorescens	General L-amino acid-binding periplasmic protein AapJ precursor
TRINITY_DN1464789_c3_g6_i2	-4.57736	WP_032892038.1	len1980	469	0	870	99.574	378534	Bacteria	Pseudomonas sp. Eur1 9.41	cytochrome c oxidase accessory protein CcoG
TRINITY_DN1184777_c0_g2_i1	-4.57077
TRINITY_DN1471268_c5_g4_i1	-4.57041	WP_047711216.1	len1567	429	0	862	99.068	294	Bacteria	Pseudomonas fluorescens	dihydrolipoyl dehydrogenase
TRINITY_DN1363288_c0_g1_i3	-4.56803	WP_044270233.1	len951	155	5.73e-74	238	98.71	294	Bacteria	Pseudomonas fluorescens	LysR family transcriptional regulator
TRINITY_DN1471406_c4_g1_i5	-4.56696	WP_017198525.1	len1998	606	0	1171	99.01	1197706	Bacteria	Arthrobacter sp. M2012083	glutamate dehydrogenase
TRINITY_DN1454074_c3_g1_i3	-4.56622	WP_017198047.1	len761	239	1.36e-167	488	97.908	1197706	Bacteria	Arthrobacter sp. M2012083	glycogen debranching enzyme
TRINITY_DN1472190_c5_g3_i5	-4.56611	WP_056635425.1	len702	219	2.71e-138	395	86.758	1736395	Bacteria	Arthrobacter sp. Soil736	GntR family transcriptional regulator
TRINITY_DN1386721_c0_g3_i1	-4.56546		len293								unknown
TRINITY_DN1452831_c1_g1_i1	-4.56527	WP_017200242.1	len308	102	1.06e-67	214	100	1197706	Bacteria	Arthrobacter sp. M2012083	NUDIX hydrolase
TRINITY_DN1467611_c3_g1_i5	-4.56406	WP_062095250.1	len1153	297	1.12e-172	496	86.869	1771959	Bacteria	Arthrobacter sp. ATCC 21022	IS110 family transposase
TRINITY_DN1466486_c0_g2_i1	-4.56258		len874								unknown
TRINITY_DN1472578_c3_g1_i4	-4.55743	WP_059064745.1	len2686	887	0	1638	90.643	40324	Bacteria	Stenotrophomonas maltophilia	TonB-dependent receptor
TRINITY_DN1452049_c6_g2_i1	-4.55558	WP_003188976.1	len530	156	1.36e-95	282	100	286	Bacteria	Pseudomonas	MULTISPECIES: bacterioferritin
TRINITY_DN1474217_c8_g10_i3	-4.55034	WP_056625193.1	len528	175	2.86e-101	307	96	1736395	Bacteria	Arthrobacter sp. Soil736	trigger factor
TRINITY_DN1467556_c1_g2_i3	-4.54801	WP_056337006.1	len587	178	9.93e-74	239	92.135	1736403	Bacteria	Arthrobacter sp. Soil764	tripartite tricarboxylate transporter TctA
TRINITY_DN1473365_c1_g2_i5	-4.54383		len1192								unknown
TRINITY_DN1459631_c2_g1_i3	-4.53926	WP_049469912.1	len345	115	1.93e-74	241	100	40324	Bacteria	Stenotrophomonas maltophilia	RNA helicase
TRINITY_DN1473020_c1_g1_i1	-4.53822		len1117								unknown
TRINITY_DN1268057_c0_g1_i1	-4.53769
TRINITY_DN1469769_c2_g1_i3	-4.53766	WP_017199880.1	len1491	341	0	667	95.308	1197706	Bacteria	Arthrobacter sp. M2012083	agmatine deiminase
TRINITY_DN1473006_c3_g2_i5	-4.5318	EZP65819.1	len1593	265	2.43e-170	504	92.83	1470593	Bacteria	Pseudomonas sp. RIT357	ExsB family transcriptional regulator
TRINITY_DN1423922_c4_g1_i3	-4.52969	WP_027135696.1	len220	48	6.91e-22	96.7	81.25	404900	Bacteria	Geminicoccus roseus	ribonucleotide-diphosphate reductase subunit alpha
TRINITY_DN1461589_c1_g2_i3	-4.52	WP_004717375.1	len431	57	2.29e-32	118	100	543	Bacteria	Enterobacteriaceae	MULTISPECIES: cold-shock protein
TRINITY_DN1456049_c2_g1_i2	-4.51926	WP_026541689.1	len1148	240	1.74e-148	428	85.833	29320	Bacteria	Paenarthrobacter nicotinovorans	histidine kinase
TRINITY_DN1442762_c1_g3_i1	-4.51676	AMM31899.1	len235	37	3.77e-15	72.8	83.784	37927	Bacteria	Sinomonas atrocyanea	Putative cold shock protein
TRINITY_DN1333711_c0_g3_i1	-4.51567	WP_047711020.1	len939	312	0	632	99.679	294	Bacteria	Pseudomonas fluorescens	peptidoglycan-binding protein
TRINITY_DN1422966_c0_g1_i1	-4.51517	WP_044271358.1	len1035	259	0	536	100	294	Bacteria	Pseudomonas fluorescens	isomerase
TRINITY_DN1446262_c5_g5_i1	-4.50796	WP_056344389.1	len380	126	8.95e-84	252	98.413	1268	Bacteria	Micrococcaceae	MULTISPECIES: 50S ribosomal protein L4
TRINITY_DN1460256_c3_g6_i2	-4.5066	BAS09119.1	len358	104	9.93e-37	139	83.654	1588021	Bacteria	Arthrobacter sp. Hiyo4	glycerol-3-phosphate dehydrogenase
TRINITY_DN1469613_c5_g5_i4	-4.50478	WP_058419410.1	len1034	147	2.05e-97	306	100	294	Bacteria	Pseudomonas fluorescens	methylmalonate-semialdehyde dehydrogenase (acylating)
TRINITY_DN1443247_c3_g1_i1	-4.50338	WP_026542786.1	len463	49	3.34e-22	100	100	29320	Bacteria	Paenarthrobacter nicotinovorans	NAD-dependent succinate-semialdehyde dehydrogenase
TRINITY_DN1245500_c0_g2_i1	-4.50116	WP_056628742.1	len204	63	5.49e-31	116	92.063	1736395	Bacteria	Arthrobacter sp. Soil736	DivIVA domain-containing protein
TRINITY_DN1329256_c0_g2_i1	-4.49886	WP_062066177.1	len230	38	2.43e-17	81.6	97.368	1743141	Bacteria	Arthrobacter sp. EpRS71	ribosomal subunit interface protein
TRINITY_DN1379119_c0_g2_i1	-4.49797		len1188								unknown
TRINITY_DN1462310_c0_g3_i1	-4.49685	WP_024817140.1	len581	127	1.59e-81	254	99.213	1663	Bacteria	Arthrobacter	MULTISPECIES: 3-oxoacyl-ACP synthase
TRINITY_DN1475688_c3_g1_i3	-4.49599	GAB12233.1	len590	126	7.37e-67	209	80.159	1077972	Bacteria	Arthrobacter globiformis NBRC 12137	cytidine deaminase
TRINITY_DN1468381_c1_g2_i2	-4.4945	WP_050055490.1	len1191	289	0	558	95.156	861266	Bacteria	Pseudarthrobacter siccitolerans	hypothetical protein
TRINITY_DN1471422_c3_g8_i1	-4.49346	KJB95308.1	len217	42	6.73e-18	80.5	88.095	1385368	Bacteria	Skermanella aerolata KACC 11604	phasin
TRINITY_DN1436901_c1_g5_i1	-4.48883	WP_066434909.1	len464	143	3.47e-90	267	94.406	1745378	Bacteria	Arthrobacter sp. EPSL27	transcriptional regulator
TRINITY_DN1377881_c0_g1_i1	-4.48358		len750								unknown
TRINITY_DN1470013_c5_g8_i4	-4.48186	WP_056338595.1	len411	106	8.7e-68	220	99.057	1736403	Bacteria	Arthrobacter sp. Soil764	glycine--tRNA ligase
TRINITY_DN1336838_c0_g1_i1	-4.48161	WP_056786904.1	len809	191	2.4e-128	390	99.476	286	Bacteria	Pseudomonas	MULTISPECIES: bifunctional diguanylate cyclase/phosphodiesterase
TRINITY_DN1468811_c4_g1_i1	-4.48074	WP_018776886.1	len420	127	1.33e-28	112	95.276	1151118	Bacteria	Arthrobacter sp. 161MFSha2.1	peptidase
TRINITY_DN1429230_c1_g1_i1	-4.47621	WP_026863224.1	len800	222	1.64e-134	387	87.838	1380370	Bacteria	Intrasporangiaceae bacterium URHB0013	glutamine amidotransferase
TRINITY_DN1465058_c1_g3_i9	-4.47471	WP_008068269.1	len1541	242	1.95e-158	458	96.281	1144338	Bacteria	Pseudomonas sp. GM79	UDP-2,3-diacylglucosamine diphosphatase
TRINITY_DN1446411_c1_g1_i4	-4.47206	CRD46062.1	len680	129	8.88e-85	256	99.225	40324	Bacteria	Stenotrophomonas maltophilia	putative DNA transport competence protein
TRINITY_DN1470040_c8_g3_i5	-4.4702	WP_058930243.1	len2366	325	0	572	90.769	121292	Bacteria	Pseudarthrobacter sulfonivorans	ABC transporter ATP-binding protein
TRINITY_DN1475194_c3_g2_i7	-4.46727	WP_060764640.1	len4782	934	0	1739	99.679	294	Bacteria	Pseudomonas fluorescens	multidrug transporter, partial
TRINITY_DN1422526_c0_g1_i1	-4.46562	WP_017198497.1	len840	219	3.63e-132	385	96.804	1197706	Bacteria	Arthrobacter sp. M2012083	peptidase S1
TRINITY_DN1472398_c0_g1_i2	-4.46393	WP_056628227.1	len830	258	4.18e-161	456	84.884	1736395	Bacteria	Arthrobacter sp. Soil736	esterase
TRINITY_DN1448513_c1_g1_i7	-4.463	WP_058415262.1	len635	211	5.26e-150	439	100	298	Bacteria	Pseudomonas marginalis	PrkA family serine protein kinase
TRINITY_DN1429382_c0_g1_i2	-4.4619	WP_062068816.1	len847	282	0	520	93.262	1743141	Bacteria	Arthrobacter sp. EpRS71	peptidase M50
TRINITY_DN1429168_c0_g1_i1	-4.46043	WP_047712807.1	len1033	309	0	574	98.706	294	Bacteria	Pseudomonas fluorescens	zinc ABC transporter substrate-binding protein
TRINITY_DN1432767_c1_g2_i2	-4.45983	WP_044270485.1	len1131	324	0	658	99.383	294	Bacteria	Pseudomonas fluorescens	D-glycerate dehydrogenase
TRINITY_DN1422401_c0_g1_i3	-4.45952	WP_044269662.1	len919	146	1.17e-97	292	99.315	294	Bacteria	Pseudomonas fluorescens	ATPase
TRINITY_DN1469734_c3_g5_i5	-4.45897	WP_058932095.1	len842	279	0	524	91.756	121292	Bacteria	Pseudarthrobacter sulfonivorans	D-alanine--D-alanine ligase A
TRINITY_DN1196356_c0_g1_i1	-4.45866	WP_056634237.1	len983	293	0	520	91.126	1736395	Bacteria	Arthrobacter sp. Soil736	UTP--glucose-1-phosphate uridylyltransferase
TRINITY_DN1475423_c3_g2_i5	-4.45729	WP_003177853.1	len1314	200	4.96e-129	379	91.5	286	Bacteria	Pseudomonas	MULTISPECIES: 23S rRNA methyltransferase
TRINITY_DN1470158_c1_g5_i4	-4.45573	WP_066434467.1	len946	176	8.62e-108	324	87.5	1745378	Bacteria	Arthrobacter sp. EPSL27	short chain dehydrogenase
TRINITY_DN1444204_c2_g3_i3	-4.4533	WP_046063856.1	len796	182	1.93e-118	348	97.802	286	Bacteria	Pseudomonas	MULTISPECIES: ABC transporter permease
TRINITY_DN1465816_c3_g12_i1	-4.4481	WP_026005508.1	len298	99	5.86e-61	201	100	1268	Bacteria	Micrococcaceae	MULTISPECIES: dihydrolipoyl dehydrogenase
TRINITY_DN1442738_c0_g1_i1	-4.44705	WP_025041123.1	len550	178	4.45e-111	330	92.135	35799	Bacteria	Nitrosospira briensis	aminotransferase
TRINITY_DN1459559_c12_g34_i1	-4.445		len328								unknown
TRINITY_DN1443690_c2_g5_i5	-4.44239	WP_054896081.1	len595	165	4.76e-108	330	100	1661052	Bacteria	Pseudomonas sp. NBRC 111137	potassium transporter
TRINITY_DN1365258_c0_g1_i1	-4.43804	WP_044269652.1	len683	218	2.39e-159	448	99.083	294	Bacteria	Pseudomonas fluorescens	phosphoserine phosphatase
TRINITY_DN1469884_c0_g3_i1	-4.43802	WP_017199764.1	len1660	198	1.08e-132	394	95.455	1197706	Bacteria	Arthrobacter sp. M2012083	alkylated DNA repair protein
TRINITY_DN1434983_c0_g1_i2	-4.43474	WP_043429630.1	len750	213	2.72e-68	218	81.69	290399	Bacteria	Arthrobacter sp. FB24	GntR family transcriptional regulator
TRINITY_DN1454872_c4_g10_i1	-4.43291		len228								unknown
TRINITY_DN1354749_c0_g1_i1	-4.43268	BAS10314.1	len784	116	9.85e-65	206	89.655	1588021	Bacteria	Arthrobacter sp. Hiyo4	uncharacterized HTH-type transcriptional regulator Rv0081/MT0088
TRINITY_DN1466762_c0_g2_i4	-4.4307	WP_056348570.1	len775	239	2.37e-120	355	82.008	1736401	Bacteria	Arthrobacter sp. Soil762	multidrug ABC transporter ATP-binding protein
TRINITY_DN1467048_c1_g1_i1	-4.42952	WP_017199437.1	len1573	282	0	527	96.454	1197706	Bacteria	Arthrobacter sp. M2012083	CoA ester lyase
TRINITY_DN1402567_c0_g2_i1	-4.42526	WP_056782762.1	len546	161	1.8e-112	330	100	1736604	Bacteria	Pseudomonas sp. Root9	transglutaminase
TRINITY_DN1475687_c10_g2_i1	-4.42457	KPY68563.1	len211	68	1.27e-38	140	98.529	360920	Bacteria	Pseudomonas savastanoi pv. Savastanoi	Carbamoyl-phosphate synthase small chain
TRINITY_DN1462810_c2_g6_i8	-4.41902	WP_038981369.1	len3099	571	0	998	95.096	286	Bacteria	Pseudomonas	MULTISPECIES: peptidase C13
TRINITY_DN1255617_c0_g1_i1	-4.4168	WP_037000182.1	len3362	252	1e-134	417	84.127	330	Bacteria	Pseudomonas pseudoalcaligenes	HNH endonuclease
TRINITY_DN1453672_c3_g1_i1	-4.41459	WP_003193196.1	len1185	344	0	659	99.709	286	Bacteria	Pseudomonas	MULTISPECIES: NADP-dependent oxidoreductase
TRINITY_DN1470962_c1_g2_i4	-4.41367	WP_017199184.1	len962	318	0	644	100	1197706	Bacteria	Arthrobacter sp. M2012083	glutamate dehydrogenase
TRINITY_DN1191573_c0_g1_i2	-4.41008	WP_047568462.1	len1957	404	0	729	87.129	615	Bacteria	Serratia marcescens	ABC transporter ATP-binding protein
TRINITY_DN1464076_c2_g1_i1	-4.4068		len646								unknown
TRINITY_DN1469246_c0_g1_i2	-4.40677	ABM07881.1	len937	176	4.02e-83	257	96.023	290340	Bacteria	Paenarthrobacter aurescens TC1	putative lipoprotein
TRINITY_DN1442805_c0_g1_i2	-4.40189		len751								unknown
TRINITY_DN1294212_c0_g1_i1	-4.40026		len537								unknown
TRINITY_DN1474985_c4_g3_i2	-4.39872	WP_047711215.1	len2610	422	0	738	96.445	294	Bacteria	Pseudomonas fluorescens	branched-chain alpha-keto acid dehydrogenase subunit E2
TRINITY_DN1471348_c1_g1_i8	-4.39872	WP_056635221.1	len930	274	3.26e-111	332	83.212	1736395	Bacteria	Arthrobacter sp. Soil736	shikimate dehydrogenase
TRINITY_DN1334578_c0_g1_i1	-4.39603	WP_028271377.1	len713	208	6.16e-123	364	92.308	1449044	Bacteria	Arthrobacter sp. UNC362MFTsu5.1	sugar ABC transporter substrate-binding protein
TRINITY_DN1462569_c1_g3_i1	-4.39458	WP_052014157.1	len1004	118	1.6e-54	191	80.508	683150	Bacteria	Arthrobacter nitrophenolicus	transcriptional regulator, partial
TRINITY_DN1180628_c0_g1_i1	-4.39347	ABK05884.1	len847	154	2.38e-92	282	85.714	290399	Bacteria	Arthrobacter sp. FB24	hypothetical protein Arth_4243 (plasmid)
TRINITY_DN1463952_c0_g9_i1	-4.39236	BAS09627.1	len811	59	1.32e-13	79.7	91.525	1588021	Bacteria	Arthrobacter sp. Hiyo4	nuclease SbcCD subunit C
TRINITY_DN1372779_c0_g1_i1	-4.39166
TRINITY_DN1473979_c5_g2_i2	-4.3875	WP_056628071.1	len876	193	5.94e-104	328	88.083	1736395	Bacteria	Arthrobacter sp. Soil736	ATP-dependent DNA helicase RecG
TRINITY_DN1475266_c1_g1_i5	-4.38285	WP_056633508.1	len296	98	1.69e-41	145	89.796	1736395	Bacteria	Arthrobacter sp. Soil736	ABC transporter
TRINITY_DN1443976_c0_g1_i1	-4.38185	NP_705912.1	len1755	525	0	935	85.524	178876	Eukaryota	Cryptococcus neoformans var. grubii	cytochrome c oxidase subunit IV
TRINITY_DN1475675_c1_g3_i2	-4.37575	WP_066437422.1	len517	171	1.42e-107	323	92.398	1745378	Bacteria	Arthrobacter sp. EPSL27	gamma-glutamyl-phosphate reductase
TRINITY_DN1461389_c2_g1_i2	-4.37415	WP_026005818.1	len546	181	8.43e-123	367	98.895	1197706	Bacteria	Arthrobacter sp. M2012083	long-chain-fatty-acid--CoA ligase
TRINITY_DN1406106_c0_g1_i1	-4.37344	KWV71039.1	len1269	167	8.34e-115	341	97.006	294	Bacteria	Pseudomonas fluorescens	hypothetical protein PFL603g_05717
TRINITY_DN1470578_c1_g2_i5	-4.37254	WP_038689021.1	len1028	163	3.83e-97	293	96.933	216778	Bacteria	Stenotrophomonas rhizophila	hypothetical protein
TRINITY_DN1395406_c0_g1_i1	-4.37114	WP_060754852.1	len339	112	4.73e-73	228	100	294	Bacteria	Pseudomonas fluorescens	4-hydroxy-3-methylbut-2-enyl diphosphate reductase
TRINITY_DN1471466_c1_g1_i8	-4.36834	CCP16212.1	len732	179	3.33e-110	332	96.089	1118157	Bacteria	Stenotrophomonas maltophilia RA8	ribosomal RNA large subunit methyltransferase N
TRINITY_DN1049272_c0_g1_i1	-4.36535	WP_014922535.1	len603	184	1.56e-128	375	95.652	1118963	Bacteria	Arthrobacter sp. Rue61a	hypothetical protein
TRINITY_DN1473681_c0_g1_i4	-4.36264	WP_017199304.1	len1703	283	0	540	97.527	1197706	Bacteria	Arthrobacter sp. M2012083	pyridine nucleotide-disulfide oxidoreductase
TRINITY_DN1473686_c5_g5_i16	-4.36238	KOV91169.1	len601	172	2.22e-80	249	90.116	1519493	Bacteria	Streptomyces sp. NRRL B-3648	glycerol transporter
TRINITY_DN1468544_c0_g2_i1	-4.35862		len836								unknown
TRINITY_DN1464827_c0_g8_i1	-4.35688	WP_017197560.1	len260	81	1.65e-29	117	91.358	1197706	Bacteria	Arthrobacter sp. M2012083	phosphopantothenoylcysteine decarboxylase
TRINITY_DN1469641_c2_g4_i3	-4.3557	WP_056602391.1	len528	132	5.07e-67	209	84.091	1736408	Bacteria	Nocardioides sp. Soil774	cytochrome c oxidase subunit I
TRINITY_DN1451683_c0_g1_i1	-4.35294		len895								unknown
TRINITY_DN1445410_c5_g6_i1	-4.35098	WP_066436836.1	len254	84	1.76e-32	127	96.429	1745378	Bacteria	Arthrobacter sp. EPSL27	DNA-directed RNA polymerase subunit alpha
TRINITY_DN1472975_c1_g5_i2	-4.34626	WP_011692036.1	len990	142	3.29e-63	206	88.732	1663	Bacteria	Arthrobacter	MULTISPECIES: hypothetical protein
TRINITY_DN1471849_c3_g1_i2	-4.34485	WP_026005580.1	len864	196	1.07e-120	382	100	1197706	Bacteria	Arthrobacter sp. M2012083	transcription-repair coupling factor
TRINITY_DN1475336_c5_g2_i3	-4.34436		len2177								unknown
TRINITY_DN1456568_c0_g3_i1	-4.34374	WP_003804183.1	len425	83	2.04e-33	128	89.157	1665	Bacteria	Arthrobacter globiformis	sulfate ABC transporter permease
TRINITY_DN1356415_c0_g1_i1	-4.34199		len501								unknown
TRINITY_DN1473757_c2_g1_i5	-4.34104	WP_056627284.1	len1189	118	1.94e-65	213	87.288	1736395	Bacteria	Arthrobacter sp. Soil736	glyoxalase
TRINITY_DN1474709_c9_g5_i1	-4.33455	WP_017200620.1	len768	227	4.77e-147	420	97.357	1197706	Bacteria	Arthrobacter sp. M2012083	short chain dehydrogenase/reductase
TRINITY_DN1416199_c1_g2_i1	-4.33288	WP_017198853.1	len589	196	1.31e-118	343	97.959	1197706	Bacteria	Arthrobacter sp. M2012083	TetR family transcriptional regulator
TRINITY_DN1446899_c9_g12_i2	-4.33161	XP_014713867.1	len371	123	7.54e-82	253	98.374	9793	Eukaryota	Equus asinus	PREDICTED: actin, cytoplasmic 1-like
TRINITY_DN1468818_c1_g2_i4	-4.32654		len1710								unknown
TRINITY_DN633479_c0_g1_i1	-4.32573
TRINITY_DN1464946_c0_g1_i1	-4.32568	WP_032892100.1	len2378	500	0	985	100	286	Bacteria	Pseudomonas	MULTISPECIES: proline/betaine transporter
TRINITY_DN1471015_c1_g1_i9	-4.32022	WP_017354851.1	len1348	201	2.06e-135	404	99.005	40324	Bacteria	Stenotrophomonas maltophilia	cytochrome B558 subunit A
TRINITY_DN1319220_c0_g1_i1	-4.31918	WP_005269719.1	len224	67	1.11e-36	125	92.537	37928	Bacteria	Arthrobacter crystallopoietes	cold-shock protein
TRINITY_DN1461158_c0_g2_i2	-4.31536	WP_017200727.1	len1091	234	5.87e-159	460	95.299	1197706	Bacteria	Arthrobacter sp. M2012083	amidohydrolase
TRINITY_DN1468066_c1_g2_i4	-4.31279	WP_018770198.1	len857	98	3.96e-40	147	83.673	1663	Bacteria	Arthrobacter	MULTISPECIES: hypothetical protein
TRINITY_DN1474546_c1_g1_i2	-4.31139	WP_056633560.1	len2028	88	5.63e-40	168	85.227	1736395	Bacteria	Arthrobacter sp. Soil736	chromosome segregation protein SMC
TRINITY_DN1468068_c2_g1_i5	-4.30904	WP_032894725.1	len1045	179	1.15e-122	359	99.441	286	Bacteria	Pseudomonas	MULTISPECIES: DUF179 domain-containing protein
TRINITY_DN1406589_c1_g1_i1	-4.30708	WP_060764050.1	len729	148	2.08e-99	296	100	294	Bacteria	Pseudomonas fluorescens	pseudouridine synthase
TRINITY_DN1455509_c1_g2_i3	-4.30622	WP_060701769.1	len2304	315	0	543	99.365	256701	Bacteria	Glutamicibacter arilaitensis	GTPase ObgE
TRINITY_DN1467143_c3_g5_i4	-4.30357	WP_017198047.1	len904	301	0	620	99.336	1197706	Bacteria	Arthrobacter sp. M2012083	glycogen debranching enzyme
TRINITY_DN1464317_c2_g3_i1	-4.29352	WP_003798366.1	len610	94	8.73e-56	188	100	1665	Bacteria	Arthrobacter globiformis	transcription termination/antitermination protein NusA
TRINITY_DN1475723_c5_g2_i3	-4.2918	ABY25267.1	len223	31	2.22e-10	59.7	90.323	288705	Bacteria	Renibacterium salmoninarum ATCC 33209	LSU ribosomal protein L34P
TRINITY_DN1475640_c11_g11_i1	-4.29029	WP_058933068.1	len270	89	1.81e-48	173	92.135	121292	Bacteria	Pseudarthrobacter sulfonivorans	pyruvate dehydrogenase (acetyl-transferring), homodimeric type
TRINITY_DN1439482_c1_g1_i2	-4.28806	WP_044428354.1	len483	113	4.01e-74	236	100	393310	Bacteria	Skermanella aerolata	transcription termination factor Rho
TRINITY_DN1463477_c5_g1_i2	-4.28647	WP_003193498.1	len2587	398	0	604	99.749	294	Bacteria	Pseudomonas fluorescens	MFS transporter
TRINITY_DN1474015_c2_g2_i7	-4.28053	WP_003805260.1	len695	145	1.23e-68	238	81.379	1665	Bacteria	Arthrobacter globiformis	ATPase AAA
TRINITY_DN1473394_c7_g3_i5	-4.2788	WP_018776791.1	len503	167	1.05e-115	345	95.21	1268	Bacteria	Micrococcaceae	MULTISPECIES: catalase
TRINITY_DN1456917_c4_g2_i1	-4.27533		len1431								unknown
TRINITY_DN1464786_c3_g2_i4	-4.27476	WP_046170209.1	len966	303	0	530	92.079	728005	Bacteria	Devosia psychrophila	UTP--glucose-1-phosphate uridylyltransferase
TRINITY_DN1440153_c3_g1_i1	-4.27476	WP_033772486.1	len2278	366	0	676	99.727	53335	Bacteria	Pantoea	MULTISPECIES: peptidase
TRINITY_DN1466645_c0_g3_i3	-4.27225	WP_050054486.1	len843	197	2.87e-113	337	92.386	861266	Bacteria	Pseudarthrobacter siccitolerans	amino acid ABC transporter substrate-binding protein
TRINITY_DN1457137_c5_g1_i3	-4.27113	WP_046070724.1	len1086	128	1.18e-80	267	100	286	Bacteria	Pseudomonas	MULTISPECIES: arginine decarboxylase
TRINITY_DN1470198_c0_g4_i5	-4.26603	WP_058266873.1	len660	219	5.6e-130	379	94.521	993070	Bacteria	Arthrobacter enclensis	D-alanine--D-alanine ligase A
TRINITY_DN1464190_c1_g1_i1	-4.26472	WP_011774819.1	len921	306	7.2e-154	442	95.098	1268	Bacteria	Micrococcaceae	MULTISPECIES: membrane protein
TRINITY_DN1332766_c0_g1_i1	-4.26242		len732								unknown
TRINITY_DN1474954_c3_g2_i5	-4.26026	BAS15901.1	len1132	265	5.12e-173	491	92.075	1588023	Bacteria	Arthrobacter sp. Hiyo8	putative hydroxypyruvate isomerase
TRINITY_DN1465397_c1_g1_i2	-4.25623	WP_044268278.1	len2105	301	0	625	100	294	Bacteria	Pseudomonas fluorescens	histidine kinase
TRINITY_DN1457092_c1_g1_i2	-4.25055	WP_017199286.1	len493	163	1.66e-72	229	100	1197706	Bacteria	Arthrobacter sp. M2012083	4-(cytidine 5'-diphospho)-2-C-methyl-D-erythritol kinase
TRINITY_DN1468884_c1_g3_i3	-4.24767		len467								unknown
TRINITY_DN1467245_c5_g1_i1	-4.24715	WP_003188242.1	len666	133	1.84e-92	275	100	286	Bacteria	Pseudomonas	MULTISPECIES: Cu(I)-responsive transcriptional regulator
TRINITY_DN1418076_c0_g1_i1	-4.24637	WP_018768310.1	len1019	322	8.62e-159	471	80.435	1663	Bacteria	Arthrobacter	MULTISPECIES: ATP-dependent DNA helicase RecG
TRINITY_DN1468617_c1_g3_i1	-4.24453	BAS09467.1	len1458	179	1.57e-100	312	82.123	1588021	Bacteria	Arthrobacter sp. Hiyo4	NAD-dependent protein deacetylase 1
TRINITY_DN1458337_c4_g3_i3	-4.24445	WP_042615430.1	len1140	385	1.66e-118	362	81.818	40324	Bacteria	Stenotrophomonas maltophilia	flagellin
TRINITY_DN1459991_c4_g4_i1	-4.24286	BAS10785.1	len349	57	1.3e-23	95.9	80.702	1588021	Bacteria	Arthrobacter sp. Hiyo4	uncharacterized protein SCO3348
TRINITY_DN1447837_c0_g1_i1	-4.23895	WP_044273150.1	len1777	498	0	1019	99.598	294	Bacteria	Pseudomonas fluorescens	LuxR
TRINITY_DN1444495_c2_g3_i3	-4.23062	WP_036212546.1	len969	268	1.27e-135	396	85.448	1385522	Bacteria	Lysobacter arseniciresistens	membrane protein partial
TRINITY_DN1472982_c5_g2_i1	-4.22873	WP_011773969.1	len892	232	2.36e-166	475	99.569	1268	Bacteria	Micrococcaceae	MULTISPECIES: tryptophan--tRNA ligase
TRINITY_DN1470118_c3_g6_i1	-4.22805	WP_066432714.1	len456	151	1.18e-86	281	87.417	1745378	Bacteria	Arthrobacter sp. EPSL27	membrane protein
TRINITY_DN1475611_c0_g1_i1	-4.22799		len2709								unknown
TRINITY_DN1474083_c2_g4_i1	-4.2271	EGD09024.1	len276	49	2.34e-22	92.4	89.796	925775	Bacteria	Xanthomonas vesicatoria ATCC 35937	SSU ribosomal protein S13P
TRINITY_DN1438634_c1_g3_i1	-4.22446		len587								unknown
TRINITY_DN1444391_c0_g1_i1	-4.22281	WP_010248486.1	len977	243	3.86e-171	491	100	53335	Bacteria	Pantoea	MULTISPECIES: signal recognition particle protein
TRINITY_DN1432359_c1_g1_i1	-4.22127	WP_030142325.1	len1094	227	1.5e-145	419	90.308	294	Bacteria	Pseudomonas fluorescens	2,3-diketo-5-methylthio-1-phosphopentane phosphatase
TRINITY_DN1474763_c9_g1_i12	-4.2201	AHZ70530.1	len3517	633	0	1253	99.052	1147786	Bacteria	Pseudomonas mandelii JR-1	tRNA uridine 5-carboxymethylaminomethyl modification enzyme GidA
TRINITY_DN1471802_c3_g3_i6	-4.21909	WP_047711906.1	len2102	493	0	975	100	294	Bacteria	Pseudomonas fluorescens	anthranilate synthase component I
TRINITY_DN1474458_c6_g9_i7	-4.21889	WP_026539980.1	len399	132	2e-86	271	100	29320	Bacteria	Paenarthrobacter nicotinovorans	DNA helicase
TRINITY_DN1451278_c0_g2_i1	-4.21758	WP_044273473.1	len990	174	2.23e-115	346	98.276	294	Bacteria	Pseudomonas fluorescens	lactate dehydrogenase
TRINITY_DN1472303_c2_g5_i7	-4.2162	WP_050055538.1	len2353	254	1.16e-154	475	90.945	861266	Bacteria	Pseudarthrobacter siccitolerans	protein kinase
TRINITY_DN1409376_c0_g2_i3	-4.21547	WP_055421924.1	len295	97	1.7e-57	187	95.876	68249	Bacteria	Streptomyces pactum	F0F1 ATP synthase subunit gamma
TRINITY_DN1450410_c7_g15_i3	-4.20983	WP_006380762.1	len435	101	9.84e-64	199	100	40324	Bacteria	Stenotrophomonas maltophilia	50S ribosomal protein L20
TRINITY_DN1475132_c4_g6_i3	-4.20907	WP_058267837.1	len1148	327	0	532	92.966	993070	Bacteria	Arthrobacter enclensis	S-(hydroxymethyl)mycothiol dehydrogenase
TRINITY_DN1463203_c6_g17_i1	-4.20905	ABY22162.1	len288	82	4.47e-48	163	98.78	288705	Bacteria	Renibacterium salmoninarum ATCC 33209	transcriptional regulator
TRINITY_DN1471324_c1_g4_i2	-4.20583	WP_062550146.1	len1548	491	0	964	99.796	1727164	Bacteria	Pedobacter sp. PACM 27299	30S ribosomal protein S1
TRINITY_DN1471553_c0_g1_i3	-4.20203	WP_025040768.1	len1457	117	1.59e-61	205	87.179	35799	Bacteria	Nitrosospira briensis	histidine triad nucleotide-binding protein
TRINITY_DN1448900_c1_g1_i1	-4.20195	WP_032880606.1	len1117	243	3.49e-173	490	100	286	Bacteria	Pseudomonas	MULTISPECIES: TetR family transcriptional regulator
TRINITY_DN1438600_c1_g3_i1	-4.20154	WP_008026150.1	len666	120	8.44e-47	166	95.833	286	Bacteria	Pseudomonas	MULTISPECIES: cell division protein FtsX
TRINITY_DN1463370_c0_g1_i1	-4.1979	AFU58026.1	len286	94	2.53e-55	186	91.489	1237085	Archaea	Candidatus Nitrososphaera gargensis Ga9.2	FeS cluster assembly protein SufB
TRINITY_DN1468713_c0_g1_i2	-4.19458	WP_034134882.1	len1170	332	0	641	100	286	Bacteria	Pseudomonas	MULTISPECIES: 16S rRNA methyltransferase
TRINITY_DN1468167_c1_g2_i3	-4.1879	WP_058269066.1	len773	257	2.01e-153	454	91.829	993070	Bacteria	Arthrobacter enclensis	DNA ligase (NAD(+)) LigA
TRINITY_DN1332111_c0_g3_i1	-4.18654	WP_026541632.1	len213	71	3.43e-38	142	100	29320	Bacteria	Paenarthrobacter nicotinovorans	NDP-hexose 4-ketoreductase
TRINITY_DN1475050_c4_g4_i5	-4.18558	WP_038981971.1	len3658	418	0	836	97.129	286	Bacteria	Pseudomonas	MULTISPECIES: arginine deiminase
TRINITY_DN1469116_c1_g1_i2	-4.17607	WP_003806103.1	len1035	222	1.7e-121	357	85.135	1665	Bacteria	Arthrobacter globiformis	thiazole biosynthesis protein ThiJ
TRINITY_DN1472754_c9_g2_i4	-4.17282	WP_058267539.1	len631	114	4.04e-77	239	99.123	993070	Bacteria	Arthrobacter enclensis	ATP-dependent Clp protease proteolytic subunit
TRINITY_DN1458124_c0_g4_i1	-4.17024		len358								unknown
TRINITY_DN1441852_c1_g1_i8	-4.16751	WP_032894635.1	len641	213	7.44e-155	445	99.531	378534	Bacteria	Pseudomonas sp. Eur1 9.41	glutamine synthetase
TRINITY_DN1472245_c1_g2_i2	-4.16669	WP_058932862.1	len967	236	1.62e-161	459	95.339	121292	Bacteria	Pseudarthrobacter sulfonivorans	IclR family transcriptional regulator
TRINITY_DN1475269_c6_g2_i3	-4.16117	WP_003195247.1	len2099	453	0	914	96.689	286	Bacteria	Pseudomonas	MULTISPECIES: aspartate aminotransferase family protein
TRINITY_DN1450415_c1_g2_i7	-4.15941	WP_025874298.1	len727	218	1.07e-141	410	100	40323	Bacteria	Stenotrophomonas	MULTISPECIES: succinate--CoA ligase subunit beta
TRINITY_DN1471492_c4_g5_i4	-4.1548	EJP76926.1	len1322	212	2.16e-123	371	93.396	1183154	Bacteria	Stenotrophomonas maltophilia Ab55555	Protein RecA
TRINITY_DN1446635_c0_g1_i1	-4.15268	WP_056784281.1	len961	308	0	622	99.351	286	Bacteria	Pseudomonas	MULTISPECIES: NAD(P)H-quinone oxidoreductase
TRINITY_DN1474359_c1_g3_i1	-4.15241	WP_044270393.1	len4463	665	0	1361	99.85	294	Bacteria	Pseudomonas fluorescens	poly-beta-1,6-N-acetyl-D-glucosamine N-deacetylase PgaB
TRINITY_DN1475453_c5_g2_i12	-4.15151	WP_003171603.1	len2599	251	2.41e-170	504	100	286	Bacteria	Pseudomonas	MULTISPECIES: ribose-phosphate pyrophosphokinase
TRINITY_DN1433567_c0_g3_i1	-4.15139	WP_024817647.1	len595	189	3.91e-107	322	95.238	1115632	Bacteria	Arthrobacter sp. 31Y	ROK family transcriptional regulator
TRINITY_DN1475188_c3_g2_i3	-4.14996	WP_017198479.1	len811	257	2.91e-158	452	89.105	1197706	Bacteria	Arthrobacter sp. M2012083	ABC transporter substrate-binding protein
TRINITY_DN1458722_c1_g3_i3	-4.14911	AFR28332.1	len1396	403	0	772	97.022	1118963	Bacteria	Arthrobacter sp. Rue61a	acyl-coenzyme A dehydrogenase/oxidase family protein
TRINITY_DN1233604_c0_g1_i1	-4.149	WP_047711504.1	len760	253	4.26e-92	291	99.209	294	Bacteria	Pseudomonas fluorescens	flagellin
TRINITY_DN1468671_c0_g7_i1	-4.14836		len546								unknown
TRINITY_DN1420136_c0_g1_i1	-4.14532	WP_056180431.1	len485	120	8.06e-49	162	82.5	68	Bacteria	Lysobacter	MULTISPECIES: phasin family protein
TRINITY_DN1781264_c0_g1_i1	-4.13945	WP_060754429.1	len1402	59	3.78e-28	119	96.61	294	Bacteria	Pseudomonas fluorescens	transcriptional regulator
TRINITY_DN1471866_c0_g4_i1	-4.13621	WP_056343982.1	len1317	112	2.27e-65	217	95.536	1736401	Bacteria	Arthrobacter sp. Soil762	RNA polymerase sigma factor SigE
TRINITY_DN1389710_c0_g3_i1	-4.1275		len556								unknown
TRINITY_DN1475709_c4_g2_i1	-4.12027	WP_062073218.1	len689	132	2.03e-87	271	98.485	1743141	Bacteria	Arthrobacter sp. EpRS71	aminomethyltransferase
TRINITY_DN1453841_c3_g1_i2	-4.12004	WP_003803335.1	len861	285	2.42e-178	501	89.474	1665	Bacteria	Arthrobacter globiformis	Nif3-like dinuclear metal center hexameric protein
TRINITY_DN1456010_c1_g2_i3	-4.11996	WP_003195472.1	len826	219	1.42e-140	413	100	286	Bacteria	Pseudomonas	MULTISPECIES: gamma-glutamyl-gamma-aminobutyraldehyde dehydrogenase
TRINITY_DN1472993_c2_g3_i8	-4.11905	WP_019816714.1	len1727	473	0	893	100	911244	Bacteria	Pseudomonas sp. CFT9	DNA translocase FtsK
TRINITY_DN1366819_c0_g1_i1	-4.11771		len767								unknown
TRINITY_DN1473269_c0_g4_i3	-4.11755	WP_020372863.1	len809	229	1.42e-121	355	95.197	1197706	Bacteria	Arthrobacter sp. M2012083	glucose-1-dehydrogenase
TRINITY_DN1450604_c3_g5_i1	-4.11666	ABK04284.1	len320	103	1.32e-63	206	96.117	290399	Bacteria	Arthrobacter sp. FB24	Myo-inositol-1-phosphate synthase
TRINITY_DN1407763_c0_g1_i3	-4.11303
TRINITY_DN1453189_c0_g1_i1	-4.11154	WP_034134138.1	len767	75	3.99e-43	149	100	286	Bacteria	Pseudomonas	MULTISPECIES: hypothetical protein
TRINITY_DN1468107_c0_g3_i2	-4.11017	WP_011380853.1	len608	110	3.11e-29	116	81.818	1231	Bacteria	Nitrosospira multiformis	membrane protein
TRINITY_DN1475560_c3_g3_i5	-4.10603	WP_057448979.1	len1376	343	0	651	96.793	1736526	Bacteria	Pseudomonas sp. Root401	amino acid ABC transporter substrate-binding protein
TRINITY_DN1471107_c0_g2_i2	-4.10566		len1879								unknown
TRINITY_DN1385413_c0_g2_i1	-4.10229		len1320								unknown
TRINITY_DN1473051_c1_g3_i3	-4.10197		len694								unknown
TRINITY_DN1472183_c2_g1_i6	-4.10086	WP_062070432.1	len1421	227	7.08e-138	410	97.357	1743141	Bacteria	Arthrobacter sp. EpRS71	cystathionine gamma-synthase
TRINITY_DN680134_c0_g1_i1	-4.09554
TRINITY_DN1473085_c0_g1_i1	-4.09511	WP_046272182.1	len820	213	1.92e-121	353	92.958	40324	Bacteria	Stenotrophomonas maltophilia	cytochrome o ubiquinol oxidase subunit III
TRINITY_DN1434039_c1_g1_i1	-4.09453		len866								unknown
TRINITY_DN1454418_c2_g1_i1	-4.09339	GAB15303.1	len1065	317	3.6e-149	439	83.596	1077972	Bacteria	Arthrobacter globiformis NBRC 12137	putative two-component histidine kinase
TRINITY_DN1475003_c4_g2_i3	-4.08843	WP_043480499.1	len993	165	3.48e-95	288	93.333	1610703	Bacteria	Arthrobacter sp. SPG23	transcriptional regulator
TRINITY_DN1400361_c0_g1_i1	-4.08832	KWV68913.1	len870	162	1e-66	222	100	294	Bacteria	Pseudomonas fluorescens	Multidrug resistance protein MdtH
TRINITY_DN1474682_c12_g2_i2	-4.08793	WP_009359150.1	len312	99	9.59e-60	195	96.97	683150	Bacteria	Arthrobacter nitrophenolicus	sugar ABC transporter ATP-binding protein
TRINITY_DN1465501_c2_g3_i1	-4.0807	WP_047711913.1	len687	154	4.37e-89	275	100	294	Bacteria	Pseudomonas fluorescens	aminoglycoside phosphotransferase
TRINITY_DN1454604_c0_g2_i1	-4.0794	WP_003189093.1	len1460	261	2.17e-176	503	100	286	Bacteria	Pseudomonas	MULTISPECIES: membrane protein
TRINITY_DN1425231_c1_g1_i4	-4.07939	EIK67716.1	len1901	32	1.11e-49	61.2	84.375	96901	Bacteria	Pseudomonas synxantha BG33R	ISPen1-like transposase, Orf2
TRINITY_DN1463974_c0_g2_i1	-4.07474	ADK26020.1	len803	242	1.09e-138	398	87.603	497727	Archaea	Candidatus Nitrososphaera gargensis	r-protein L2p, partial
TRINITY_DN1470713_c0_g2_i3	-4.07342	WP_005785485.1	len837	235	4.48e-116	341	98.723	47883	Bacteria	Pseudomonas synxantha	protein YebE
TRINITY_DN1468052_c2_g9_i1	-4.07066	AFR27732.1	len515	147	1.48e-102	304	99.32	1118963	Bacteria	Arthrobacter sp. Rue61a	putative oxidoreductase
TRINITY_DN1475072_c0_g1_i5	-4.06933	WP_055972364.1	len734	106	2.18e-67	223	100	1736274	Bacteria	Arthrobacter sp. Leaf145	dihydrofolate synthase
TRINITY_DN1396083_c0_g3_i1	-4.06906	WP_003187311.1	len618	143	3.01e-98	290	100	286	Bacteria	Pseudomonas	MULTISPECIES: peroxiredoxin
TRINITY_DN925173_c0_g1_i1	-4.06613	WP_052025829.1	len703	133	5.57e-70	219	85.714	1144343	Bacteria	Phyllobacterium sp. YR531	ribosome silencing factor
TRINITY_DN1442245_c2_g4_i1	-4.06544
TRINITY_DN1474956_c2_g3_i1	-4.06207	WP_017200575.1	len1744	318	5.92e-137	413	86.164	1197706	Bacteria	Arthrobacter sp. M2012083	hypothetical protein
TRINITY_DN1469032_c2_g2_i1	-4.06138	WP_059387833.1	len310	67	2.02e-18	85.1	80.597	1588020	Bacteria	Arthrobacter sp. Hiyo1	TetR family transcriptional regulator
TRINITY_DN1469044_c3_g2_i1	-4.05817	EFQ64698.1	len3156	374	0	694	98.93	746360	Bacteria	Pseudomonas fluorescens WH6	D-isomer specific 2-hydroxyacid dehydrogenase family protein
TRINITY_DN1465189_c2_g1_i1	-4.05449	WP_056345184.1	len311	90	3.42e-51	176	92.222	1736401	Bacteria	Arthrobacter sp. Soil762	phenylacetaldehyde dehydrogenase
TRINITY_DN1472952_c1_g2_i2	-4.05353	WP_046272549.1	len2238	599	0	1220	97.329	40324	Bacteria	Stenotrophomonas maltophilia	lysine decarboxylase
TRINITY_DN1475257_c2_g1_i2	-4.05328	WP_056390024.1	len413	54	1.76e-23	102	87.037	1736400	Bacteria	Arthrobacter sp. Soil761	homoserine O-acetyltransferase
TRINITY_DN1442873_c0_g1_i1	-4.05199	WP_056628742.1	len220	35	3.52e-11	65.1	85.714	1736395	Bacteria	Arthrobacter sp. Soil736	DivIVA domain-containing protein
TRINITY_DN1472870_c2_g3_i1	-4.05077	WP_056344639.1	len698	169	9.92e-115	334	93.491	1736401	Bacteria	Arthrobacter sp. Soil762	4-hydroxybenzoyl-CoA thioesterase
TRINITY_DN1467330_c0_g1_i2	-4.04997	ACF52864.1	len1162	362	6.23e-165	483	85.083	391008	Bacteria	Stenotrophomonas maltophilia R551-3	integral membrane sensor signal transduction histidine kinase
TRINITY_DN1404296_c7_g1_i1	-4.04716	WP_003193748.1	len810	155	4.32e-108	318	100	286	Bacteria	Pseudomonas	MULTISPECIES: aldehyde dehydrogenase
TRINITY_DN1386673_c0_g2_i1	-4.04548	WP_047712286.1	len1407	266	4.83e-146	436	98.872	294	Bacteria	Pseudomonas fluorescens	membrane protein
TRINITY_DN1474284_c7_g8_i6	-4.04025	KPW29715.1	len290	96	9.83e-52	179	93.75	81036	Bacteria	Pseudomonas syringae pv. Apii	Uncharacterized protein ALO87_05623
TRINITY_DN1435870_c0_g3_i1	-4.03199	WP_038685816.1	len1214	97	2.76e-55	186	94.845	216778	Bacteria	Stenotrophomonas rhizophila	peptidoglycan-binding protein LysM
TRINITY_DN1475691_c2_g1_i3	-4.02867	WP_003190882.1	len1719	327	0	642	100	286	Bacteria	Pseudomonas	MULTISPECIES: 6-phosphogluconate dehydrogenase
TRINITY_DN1445931_c1_g2_i1	-4.02548	WP_056627051.1	len585	121	2.62e-59	197	99.174	1736395	Bacteria	Arthrobacter sp. Soil736	DNA-binding
TRINITY_DN1473006_c3_g2_i1	-4.02448	WP_056786256.1	len2083	393	0	806	98.982	1736604	Bacteria	Pseudomonas sp. Root9	integrase
TRINITY_DN1470391_c3_g4_i4	-4.02135	GAP53860.1	len1209	106	4.37e-64	218	100	1588022	Bacteria	Arthrobacter sp. Hiyo6	sporulation initiation inhibitor protein Soj
TRINITY_DN1473281_c5_g6_i2	-4.01908	WP_024817405.1	len568	188	3.92e-127	390	99.468	1115632	Bacteria	Arthrobacter sp. 31Y	membrane protein
TRINITY_DN1470340_c1_g1_i2	-4.01721	WP_017199161.1	len622	117	7.14e-72	231	97.436	1197706	Bacteria	Arthrobacter sp. M2012083	phospho-2-dehydro-3-deoxyheptonate aldolase
TRINITY_DN1372770_c1_g4_i1	-4.01686
TRINITY_DN1429449_c0_g1_i3	-4.0152		len675								unknown
TRINITY_DN1453489_c6_g25_i1	-4.0109	WP_003800801.1	len282	93	1.83e-53	182	94.624	1665	Bacteria	Arthrobacter globiformis	glycerol kinase
TRINITY_DN1344996_c0_g1_i1	-4.00797	WP_031376545.1	len401	84	1.07e-53	172	98.81	1522060	Bacteria	Pantoea sp. 3.5.1	biofilm formation regulatory protein BssS
TRINITY_DN1466927_c1_g2_i2	-4.00728	WP_056627573.1	len1916	402	2.1e-154	460	80.348	1736395	Bacteria	Arthrobacter sp. Soil736	ABC transporter substrate-binding protein
TRINITY_DN1475815_c7_g5_i7	-4.00574	WP_062069477.1	len570	190	2.22e-88	269	94.211	1743141	Bacteria	Arthrobacter sp. EpRS71	shikimate dehydrogenase
TRINITY_DN1449702_c1_g1_i5	-4.00466	WP_034126946.1	len978	248	1.83e-175	498	99.597	286	Bacteria	Pseudomonas	MULTISPECIES: ubiquinol oxidase subunit II
TRINITY_DN1465045_c3_g2_i1	-3.99409		len432								unknown
TRINITY_DN1475496_c3_g2_i1	-3.99044	WP_057449615.1	len3490	565	0	1139	98.938	1736526	Bacteria	Pseudomonas sp. Root401	group II intron reverse transcriptase/maturase
TRINITY_DN1469753_c1_g1_i1	-3.98878
TRINITY_DN1414307_c0_g4_i1	-3.98702	WP_012881229.1	len558	113	7.68e-65	204	87.611	382	Bacteria	Sinorhizobium meliloti	hypothetical protein
TRINITY_DN1456294_c1_g1_i7	-3.98341	WP_028275772.1	len773	237	8.28e-146	420	84.388	218158	Bacteria	Arthrobacter sp. I3	LacI family transcriptional regulator
TRINITY_DN1468689_c1_g5_i2	-3.98292	WP_003193804.1	len598	140	1.42e-60	194	95.714	286	Bacteria	Pseudomonas	MULTISPECIES: LTXXQ domain protein
TRINITY_DN1468431_c1_g1_i1	-3.98287	WP_017198564.1	len890	296	1.35e-156	463	97.973	1197706	Bacteria	Arthrobacter sp. M2012083	peptidase
TRINITY_DN1457881_c6_g1_i4	-3.98078	WP_005408270.1	len883	90	3.4e-45	156	98.889	1224	Bacteria	Proteobacteria	MULTISPECIES: transcriptional regulator
TRINITY_DN1372565_c1_g1_i1	-3.9784	WP_011773704.1	len472	148	6.34e-77	234	91.216	1268	Bacteria	Micrococcaceae	MULTISPECIES: DUF805 domain-containing protein
TRINITY_DN1475091_c0_g5_i5	-3.97727	WP_043806312.1	len1416	225	7.34e-140	409	96.889	43663	Bacteria	Paenarthrobacter aurescens	coenzyme A pyrophosphatase
TRINITY_DN1475652_c3_g2_i1	-3.97416	WP_017199317.1	len386	110	8.19e-66	222	97.273	1197706	Bacteria	Arthrobacter sp. M2012083	nitrite reductase large subunit
TRINITY_DN1451033_c0_g1_i1	-3.97411	WP_044272475.1	len1712	306	0	606	100	294	Bacteria	Pseudomonas fluorescens	lipid kinase
TRINITY_DN1474480_c0_g2_i2	-3.97204	WP_062073209.1	len499	166	5.3e-101	302	100	1743141	Bacteria	Arthrobacter sp. EpRS71	6-phosphofructokinase
TRINITY_DN1470667_c5_g7_i4	-3.96764	WP_034133691.1	len3622	545	0	992	99.45	294	Bacteria	Pseudomonas fluorescens	hypothetical protein
TRINITY_DN1474951_c4_g3_i5	-3.96493	WP_017198823.1	len727	233	3.27e-169	483	100	1197706	Bacteria	Arthrobacter sp. M2012083	adenylosuccinate lyase
TRINITY_DN1425754_c3_g1_i1	-3.96385	YP_004769790.1	len1924	211	8.03e-82	267	95.261	759272	Eukaryota	Chaetomium thermophilum var. thermophilum DSM 1495	ATP synthase F0 subunit 6
TRINITY_DN1473516_c3_g1_i3	-3.96332	WP_059398063.1	len431	143	2.93e-98	298	100	136843	Bacteria	Pseudomonas fluorescens group	MULTISPECIES: porin
TRINITY_DN1470894_c5_g7_i1	-3.95477	WP_031144168.1	len539	106	8.64e-60	191	98.113	67385	Bacteria	Streptomyces xanthophaeus	30S ribosomal protein S16
TRINITY_DN1453851_c2_g3_i5	-3.95004	EJM23768.1	len1279	406	0	726	93.103	1144325	Bacteria	Pseudomonas sp. GM21	aspartate/tyrosine/aromatic aminotransferase
TRINITY_DN1469494_c8_g3_i1	-3.94878	WP_032893637.1	len997	235	1.62e-170	484	100	286	Bacteria	Pseudomonas	MULTISPECIES: 4-hydroxy-3-methylbut-2-enyl diphosphate reductase
TRINITY_DN1471703_c1_g2_i1	-3.94722	WP_044270658.1	len2650	816	0	1645	100	294	Bacteria	Pseudomonas fluorescens	maltodextrin phosphorylase
TRINITY_DN1474244_c3_g3_i3	-3.94478	WP_003800825.1	len1314	409	0	723	91.932	1665	Bacteria	Arthrobacter globiformis	coproporphyrinogen III oxidase
TRINITY_DN1454351_c1_g1_i1	-3.93516	WP_047710300.1	len1857	319	0	614	99.373	294	Bacteria	Pseudomonas fluorescens	RNA polymerase sigma-H factor AlgU
TRINITY_DN1473606_c8_g7_i3	-3.93445	KPK18651.1	len569	140	2.76e-84	264	85	1703391	Bacteria	Betaproteobacteria bacterium SG8_41	Fe-S oxidoreductase
TRINITY_DN1403699_c1_g2_i1	-3.93284		len241								unknown
TRINITY_DN1470123_c1_g1_i2	-3.93037	WP_011773367.1	len1465	317	0	595	99.369	1268	Bacteria	Micrococcaceae	MULTISPECIES: sugar ABC transporter permease
TRINITY_DN1473394_c7_g10_i6	-3.9295	WP_058931622.1	len314	104	1.47e-69	224	100	121292	Bacteria	Pseudarthrobacter sulfonivorans	catalase
TRINITY_DN1474464_c0_g2_i1	-3.92937		len3963								unknown
TRINITY_DN1457753_c2_g1_i1	-3.92616	WP_034135263.1	len1204	189	1.23e-115	344	100	286	Bacteria	Pseudomonas	MULTISPECIES: DNA-binding response regulator
TRINITY_DN1474836_c1_g7_i5	-3.92585	WP_028271079.1	len1521	187	4.87e-121	362	96.791	1449044	Bacteria	Arthrobacter sp. UNC362MFTsu5.1	uracil phosphoribosyltransferase
TRINITY_DN1457198_c3_g2_i1	-3.92289	WP_057711122.1	len626	148	5.63e-99	308	97.973	1615674	Bacteria	Pseudomonas sp. DSM 29167	acetyl-coenzyme A synthetase
TRINITY_DN1475022_c2_g3_i1	-3.92155	WP_051421656.1	len270	89	2.47e-52	171	100	29320	Bacteria	Paenarthrobacter nicotinovorans	GntR family transcriptional regulator
TRINITY_DN1449794_c0_g1_i2	-3.91395	WP_056628258.1	len752	221	2.98e-133	383	82.805	1736395	Bacteria	Arthrobacter sp. Soil736	1-acyl-sn-glycerol-3-phosphate acyltransferase
TRINITY_DN1462797_c0_g3_i2	-3.90868	WP_058932030.1	len1164	380	0	695	97.105	121292	Bacteria	Pseudarthrobacter sulfonivorans	hypothetical protein
TRINITY_DN1472446_c3_g1_i1	-3.90831	WP_043478558.1	len1665	332	0	585	88.855	1610703	Bacteria	Arthrobacter sp. SPG23	5-dehydro-2-deoxygluconokinase
TRINITY_DN1472334_c1_g2_i5	-3.90087	WP_003805685.1	len1219	392	0	617	95.918	1665	Bacteria	Arthrobacter globiformis	phosphoenolpyruvate--protein phosphotransferase
TRINITY_DN1436524_c0_g1_i1	-3.8987		len1490								unknown
TRINITY_DN1459834_c0_g1_i2	-3.89741	WP_003193988.1	len1508	482	0	996	100	286	Bacteria	Pseudomonas	MULTISPECIES: lytic transglycosylase F
TRINITY_DN1460860_c2_g1_i2	-3.89245	WP_056627831.1	len847	149	1.63e-82	270	99.329	1736395	Bacteria	Arthrobacter sp. Soil736	ATP-dependent helicase
TRINITY_DN1469411_c0_g1_i3	-3.88301		len1179								unknown
TRINITY_DN1473069_c0_g1_i2	-3.87879		len8900								unknown
TRINITY_DN1456150_c1_g1_i3	-3.87604	WP_019185308.1	len1015	338	0	633	97.337	40324	Bacteria	Stenotrophomonas maltophilia	anthranilate synthase component I
TRINITY_DN1413667_c0_g2_i2	-3.86997	WP_044273876.1	len1433	296	0	597	97.635	294	Bacteria	Pseudomonas fluorescens	cell division protein
TRINITY_DN1470878_c0_g2_i5	-3.86968	WP_017138330.1	len993	113	1.85e-61	200	99.115	294	Bacteria	Pseudomonas fluorescens	hypothetical protein
TRINITY_DN1452691_c0_g2_i4	-3.86851	WP_057711131.1	len1505	496	0	989	99.395	1615674	Bacteria	Pseudomonas sp. DSM 29167	hypothetical protein
TRINITY_DN1473622_c3_g2_i4	-3.86481	WP_044568658.1	len1576	193	1.25e-97	304	98.964	1197706	Bacteria	Arthrobacter sp. M2012083	alpha-dehydro-beta-deoxy-D-glucarate aldolase
TRINITY_DN1450275_c1_g1_i1	-3.86036	WP_011775683.1	len428	123	1.49e-84	251	99.187	1268	Bacteria	Micrococcaceae	MULTISPECIES: thiol reductase thioredoxin
TRINITY_DN1218591_c0_g3_i1	-3.8458		len2188								unknown
TRINITY_DN1473666_c4_g1_i6	-3.8457	WP_003188203.1	len1669	537	0	1079	100	286	Bacteria	Pseudomonas	MULTISPECIES: arginine decarboxylase
TRINITY_DN1458498_c1_g2_i1	-3.84403	WP_044273489.1	len1241	291	0	603	100	294	Bacteria	Pseudomonas fluorescens	AraC family transcriptional regulator
TRINITY_DN1437255_c0_g1_i1	-3.84368		len1308								unknown
TRINITY_DN1473644_c1_g3_i2	-3.83849		len983								unknown
TRINITY_DN1461848_c4_g1_i1	-3.8355	WP_056628173.1	len797	160	1.07e-98	294	88.75	1736395	Bacteria	Arthrobacter sp. Soil736	peroxiredoxin
TRINITY_DN1466567_c3_g5_i1	-3.83391	WP_043480623.1	len260	69	8.81e-28	110	94.203	1610703	Bacteria	Arthrobacter sp. SPG23	sulfurtransferase
TRINITY_DN1456272_c0_g4_i1	-3.831	ALT22000.1	len366	68	6.59e-38	142	97.059	294	Bacteria	Pseudomonas fluorescens	FleQ, partial
TRINITY_DN1468936_c1_g2_i1	-3.82898		len715								unknown
TRINITY_DN1475652_c3_g1_i2	-3.82849	WP_017199317.1	len5547	806	0	1565	99.38	1197706	Bacteria	Arthrobacter sp. M2012083	nitrite reductase large subunit
TRINITY_DN1470273_c0_g2_i2	-3.82683	WP_058931599.1	len880	277	3.98e-128	379	83.755	121292	Bacteria	Pseudarthrobacter sulfonivorans	MFS transporter
TRINITY_DN1402223_c2_g2_i1	-3.82266	WP_003173830.1	len571	172	5.31e-121	352	100	286	Bacteria	Pseudomonas	MULTISPECIES: UTP--glucose-1-phosphate uridylyltransferase
TRINITY_DN1474080_c3_g2_i9	-3.82222	WP_032878350.1	len1137	336	0	697	99.702	1524267	Bacteria	Pseudomonas sp. BRG-100	fructose-bisphosphatase
TRINITY_DN1449117_c1_g4_i2	-3.82158	WP_044268839.1	len1605	431	0	717	100	286	Bacteria	Pseudomonas	MULTISPECIES: guanine permease
TRINITY_DN1461395_c4_g1_i3	-3.82091		len384								unknown
TRINITY_DN1417663_c0_g3_i1	-3.8199	CCP09995.1	len435	73	4.59e-43	147	97.26	1118156	Bacteria	Stenotrophomonas maltophilia SKK35	30S ribosomal protein S10
TRINITY_DN1475818_c17_g1_i2	-3.81908	WP_016773679.1	len270	90	1.23e-54	182	98.889	286	Bacteria	Pseudomonas	MULTISPECIES: succinate--CoA ligase subunit beta
TRINITY_DN1397654_c0_g3_i1	-3.81537	WP_005418622.1	len710	138	6.74e-58	188	88.406	40324	Bacteria	Stenotrophomonas maltophilia	Tfp pilus assembly protein major pilin
TRINITY_DN1444878_c0_g2_i1	-3.80711	WP_044274709.1	len2091	539	0	1081	100	294	Bacteria	Pseudomonas fluorescens	FMN-binding glutamate synthase family protein
TRINITY_DN1471214_c1_g10_i1	-3.8019		len667								unknown
TRINITY_DN1405780_c1_g6_i2	-3.79731	WP_058410110.1	len691	100	4.81e-44	157	100	1208102	Bacteria	Pseudomonas sp. ICMP 19500	aliphatic sulfonates ABC transporter ATP-binding protein
TRINITY_DN1474959_c12_g1_i3	-3.79064	WP_019409896.1	len1084	162	1.55e-87	270	96.296	122355	Bacteria	Pseudomonas psychrophila	50S ribosomal protein L10
TRINITY_DN1466348_c6_g6_i3	-3.78989	WP_026541632.1	len299	99	8.16e-57	196	100	29320	Bacteria	Paenarthrobacter nicotinovorans	NDP-hexose 4-ketoreductase
TRINITY_DN1469048_c2_g1_i2	-3.78549	WP_043046605.1	len1075	358	0	691	99.721	286	Bacteria	Pseudomonas	MULTISPECIES: ATP-dependent Clp protease ATP-binding subunit ClpA
TRINITY_DN1470848_c2_g2_i1	-3.78391	WP_058390090.1	len948	150	7.51e-58	197	83.333	207340	Bacteria	Roseomonas mucosa	transposase
TRINITY_DN1475265_c4_g5_i1	-3.78376	WP_056633220.1	len724	226	2.74e-118	379	91.15	1736395	Bacteria	Arthrobacter sp. Soil736	glutamate dehydrogenase
TRINITY_DN1461500_c2_g4_i2	-3.78345	KWV87537.1	len547	143	1.06e-80	248	84.615	294	Bacteria	Pseudomonas fluorescens	hypothetical protein PFLmoz3_02820
TRINITY_DN1314119_c0_g2_i1	-3.7817	WP_032894305.1	len313	85	6.64e-56	180	100	286	Bacteria	Pseudomonas	MULTISPECIES: thiol:disulfide interchange protein
TRINITY_DN1473832_c3_g4_i4	-3.77526	WP_056625961.1	len839	176	3.17e-66	213	84.659	1736395	Bacteria	Arthrobacter sp. Soil736	aminoacyl-tRNA decyclase
TRINITY_DN1475730_c6_g2_i1	-3.7695	WP_038687242.1	len508	168	1.13e-95	290	97.619	216778	Bacteria	Stenotrophomonas rhizophila	NADH-quinone oxidoreductase subunit H
TRINITY_DN1460816_c7_g1_i1	-3.76946	WP_056208020.1	len332	67	7.52e-42	140	100	2040	Bacteria	Aeromicrobium]	MULTISPECIES: cold-shock protein
TRINITY_DN1464217_c1_g1_i1	-3.76551	WP_050055475.1	len603	98	2.25e-46	156	88.776	861266	Bacteria	Pseudarthrobacter siccitolerans	dUTPase
TRINITY_DN1441351_c0_g1_i1	-3.7653	WP_034135553.1	len1765	385	0	697	98.701	286	Bacteria	Pseudomonas	MULTISPECIES: oxidoreductase
TRINITY_DN1423525_c0_g1_i1	-3.76298	WP_050054557.1	len1396	364	0	676	89.011	861266	Bacteria	Pseudarthrobacter siccitolerans	NAD-dependent dehydratase
TRINITY_DN1457688_c6_g2_i1	-3.76037	KPK49249.1	len472	121	1.17e-71	220	87.603	1703416	Bacteria	Thiotrichales bacterium SG8_50	rubrerythrin
TRINITY_DN1444656_c0_g2_i1	-3.75853		len931								unknown
TRINITY_DN1452047_c3_g3_i2	-3.74664	WP_047710374.1	len664	100	5.52e-66	213	100	294	Bacteria	Pseudomonas fluorescens	hypothetical protein
TRINITY_DN1470240_c5_g4_i2	-3.74602	CAY52214.1	len1501	179	7.33e-113	340	89.944	216595	Bacteria	Pseudomonas fluorescens SBW25	putative glutathione peroxidase
TRINITY_DN1077509_c0_g2_i1	-3.74468
TRINITY_DN1475769_c2_g2_i4	-3.73985	WP_044568127.1	len745	161	3.4e-98	296	97.516	1197706	Bacteria	Arthrobacter sp. M2012083	indole-3-glycerol-phosphate synthase
TRINITY_DN1469327_c0_g2_i4	-3.73928	WP_024819265.1	len636	148	4.07e-86	259	97.297	1115632	Bacteria	Arthrobacter sp. 31Y	alkaline-shock protein
TRINITY_DN1455592_c2_g5_i2	-3.73354	ABM08933.1	len312	103	4.54e-68	213	100	290340	Bacteria	Paenarthrobacter aurescens TC1	phosphoglycerate mutase
TRINITY_DN1474240_c6_g9_i2	-3.73285	AHZ69093.1	len1146	187	1.14e-130	381	98.93	1147786	Bacteria	Pseudomonas mandelii JR-1	RNA polymerase sigma-H factor AlgU
TRINITY_DN1449717_c0_g1_i1	-3.73195	WP_044274025.1	len2567	554	0	1134	99.819	294	Bacteria	Pseudomonas fluorescens	outer membrane protein assembly factor
TRINITY_DN1475718_c15_g2_i6	-3.7228	WP_050686652.1	len1067	133	1.88e-63	206	88.722	1676590	Bacteria	Arthrobacter sp. ZBG10	ribosome silencing factor
TRINITY_DN1469228_c0_g5_i4	-3.72139	WP_046273205.1	len1612	448	0	882	95.982	40324	Bacteria	Stenotrophomonas maltophilia	dihydroorotase
TRINITY_DN1475791_c4_g1_i5	-3.71923	WP_014921190.1	len1733	208	1.27e-121	385	98.077	1118963	Bacteria	Arthrobacter sp. Rue61a	DNA ligase (NAD(+)) LigA
TRINITY_DN1466866_c12_g4_i2	-3.71781	WP_019186114.1	len1035	135	6.07e-63	205	94.815	40324	Bacteria	Stenotrophomonas maltophilia	preprotein translocase subunit SecE
TRINITY_DN1471057_c1_g2_i5	-3.71737	WP_056634660.1	len1165	225	2.09e-124	366	90.667	1736395	Bacteria	Arthrobacter sp. Soil736	coenzyme A pyrophosphatase
TRINITY_DN1472506_c0_g24_i2	-3.71687		len424								unknown
TRINITY_DN1469125_c2_g1_i5	-3.71329	WP_014719595.1	len874	271	0	553	100	286	Bacteria	Pseudomonas	MULTISPECIES: aspartate aminotransferase family protein
TRINITY_DN1469911_c2_g6_i1	-3.71167	WP_044275290.1	len1373	427	0	874	99.532	294	Bacteria	Pseudomonas fluorescens	gamma-glutamylputrescine oxidoreductase
TRINITY_DN1281099_c0_g1_i1	-3.70586	WP_032893587.1	len610	163	1.46e-115	337	100	286	Bacteria	Pseudomonas	MULTISPECIES: periplasmic/secreted protein
TRINITY_DN1457347_c1_g2_i3	-3.7052	WP_042614231.1	len523	173	1.68e-118	356	100	40324	Bacteria	Stenotrophomonas maltophilia	GTP-binding protein
TRINITY_DN1452156_c0_g1_i1	-3.70496		len1903								unknown
TRINITY_DN1436187_c0_g3_i2	-3.70468	WP_003188815.1	len740	136	1.92e-80	246	100	286	Bacteria	Pseudomonas	Bacteria MULTISPECIES: hypothetical protein
TRINITY_DN1431478_c2_g2_i1	-3.7024	WP_044274075.1	len918	293	3.98e-168	480	100	294	Bacteria	Pseudomonas fluorescens	MexE family multidrug efflux RND transporter periplasmic adaptor subunit
TRINITY_DN1439901_c2_g1_i2	-3.69881		len1289								unknown
TRINITY_DN1467556_c1_g2_i1	-3.69207	WP_056337006.1	len596	178	7.99e-74	239	92.135	1736403	Bacteria	Arthrobacter sp. Soil764	tripartite tricarboxylate transporter TctA
TRINITY_DN1468781_c0_g3_i4	-3.69187	WP_047712820.1	len2654	648	0	1221	99.537	294	Bacteria	Pseudomonas fluorescens	GGDEF domain-containing protein
TRINITY_DN1475608_c15_g6_i1	-3.69089	KPX16521.1	len389	118	1.88e-63	214	90.678	192088	Bacteria	Pseudomonas syringae pv. Delphinii	Fatty acid oxidation complex subunit alpha
TRINITY_DN1473685_c2_g8_i2	-3.69031	KIA73169.1	len1964	622	0	1072	94.373	1534409	Bacteria	Arthrobacter sp. MWB30	DNA polymerase I
TRINITY_DN1466206_c2_g1_i1	-3.68924	WP_017197636.1	len651	170	2.78e-106	313	100	1197706	Bacteria	Arthrobacter sp. M2012083	DtxR family transcriptional regulator
TRINITY_DN1453991_c9_g8_i1	-3.686	WP_019481284.1	len491	41	5.43e-20	87.4	100	1663	Bacteria	Arthrobacter	MULTISPECIES: cold-shock protein
TRINITY_DN1406937_c0_g1_i1	-3.67923	WP_017198318.1	len449	130	1.26e-72	222	100	1197706	Bacteria	Arthrobacter sp. M2012083	universal stress protein UspA
TRINITY_DN1466026_c0_g1_i5	-3.67286	CCP17326.1	len899	152	1.46e-83	261	84.211	1118157	Bacteria	Stenotrophomonas maltophilia RA8	Uncharacterized HTH-type transcriptional regulator yhcF
TRINITY_DN1464433_c0_g1_i3	-3.66891	AFR27817.1	len1437	359	0	712	96.379	1118963	Bacteria	Arthrobacter sp. Rue61a	HTH-type transcriptional repressor PurR
TRINITY_DN1475812_c11_g6_i1	-3.66153	WP_062066886.1	len254	70	1.11e-39	144	100	1743141	Bacteria	Arthrobacter sp. EpRS71	phosphopyruvate hydratase
TRINITY_DN1466441_c0_g3_i1	-3.65889		len3134								unknown
TRINITY_DN1460737_c0_g4_i1	-3.64598	WP_047710460.1	len1998	182	3.17e-109	350	99.451	294	Bacteria	Pseudomonas fluorescens	diguanylate phosphodiesterase
TRINITY_DN1472874_c1_g2_i1	-3.64502	WP_018778805.1	len2562	501	0	562	89.222	1151118	Bacteria	Arthrobacter sp. 161MFSha2.1	MFS transporter
TRINITY_DN1473505_c1_g2_i1	-3.6396	WP_017199635.1	len1271	423	8.72e-161	493	94.799	1197706	Bacteria	Arthrobacter sp. M2012083	chromosome segregation protein SMC
TRINITY_DN1473856_c0_g4_i3	-3.63908	WP_056633375.1	len656	218	1.13e-137	403	92.202	1736395	Bacteria	Arthrobacter sp. Soil736	hypothetical protein
TRINITY_DN1447714_c0_g1_i1	-3.63891		len3037								unknown
TRINITY_DN1475246_c1_g4_i3	-3.63735	WP_038688780.1	len1017	211	4.32e-122	358	93.839	216778	Bacteria	Stenotrophomonas rhizophila	membrane protein
TRINITY_DN1450306_c4_g1_i1	-3.62811	BAS17223.1	len4843	351	0	610	80.912	1588023	Bacteria	Arthrobacter sp. Hiyo8	galactofuranosyl transferase GlfT2
TRINITY_DN1474939_c2_g2_i3	-3.62604		len743								unknown
TRINITY_DN1474637_c0_g1_i2	-3.62573		len1079								unknown
TRINITY_DN1468670_c1_g2_i5	-3.62571	WP_017354440.1	len1111	261	0	521	99.617	40324	Bacteria	Stenotrophomonas maltophilia	flagellar basal body rod protein FlgG
TRINITY_DN1315024_c0_g1_i1	-3.62541	WP_003188596.1	len544	101	3.32e-64	201	100	286	Bacteria	Pseudomonas	MULTISPECIES: anti-sigma factor antagonist
TRINITY_DN1472054_c8_g1_i1	-3.62386	AFR30762.1	len1479	261	0	523	97.701	1118963	Bacteria	Arthrobacter sp. Rue61a	putative lipase/esterase, SGNH-hydrolase superfamily
TRINITY_DN1451342_c1_g3_i8	-3.62189	WP_003194521.1	len1133	218	5.79e-121	357	100	286	Bacteria	Pseudomonas	MULTISPECIES: anti-sigma factor antagonist
TRINITY_DN1472357_c3_g15_i1	-3.61949	WP_024817471.1	len320	106	5.19e-66	216	99.057	1115632	Bacteria	Arthrobacter sp. 31Y	ABC transporter substrate-binding protein
TRINITY_DN1421087_c0_g2_i1	-3.61849	GAP55191.1	len426	62	1.85e-26	104	80.645	1588022	Bacteria	Arthrobacter sp. Hiyo6	alkaline phosphatase synthesis sensor protein PhoR
TRINITY_DN1473601_c2_g5_i4	-3.6169	WP_047712354.1	len2291	360	0	708	100	294	Bacteria	Pseudomonas fluorescens	dTDP-glucose 4,6-dehydratase
TRINITY_DN1474449_c2_g1_i1	-3.61679		len2844								unknown
TRINITY_DN1411980_c0_g1_i2	-3.61264	WP_044274725.1	len697	125	3.35e-82	261	99.2	294	Bacteria	Pseudomonas fluorescens	hybrid sensor histidine kinase/response regulator
TRINITY_DN1436125_c0_g7_i1	-3.61006
TRINITY_DN1475812_c11_g2_i2	-3.60485	WP_011773994.1	len950	300	0	587	100	1268	Bacteria	Micrococcaceae	MULTISPECIES: enolase
TRINITY_DN1441337_c4_g4_i4	-3.6024	WP_045745713.1	len605	62	3.88e-21	92.4	90.323	113571	Bacteria	Actinoplanes rectilineatus	MerR family transcriptional regulator
TRINITY_DN1439734_c0_g1_i7	-3.59405	WP_060767648.1	len393	130	1.16e-88	266	100	294	Bacteria	Pseudomonas fluorescens	RNA polymerase sigma factor FliA
TRINITY_DN1474564_c2_g3_i5	-3.58774	WP_039762672.1	len2348	377	0	724	98.939	286	Bacteria	Pseudomonas	MULTISPECIES: multidrug efflux RND transporter permease subunit
TRINITY_DN1475463_c4_g4_i1	-3.5867	ABM07236.1	len1457	264	1.79e-166	483	95.833	290340	Bacteria	Paenarthrobacter aurescens TC1	glutamate racemase
TRINITY_DN1470766_c1_g3_i4	-3.58323	WP_017199497.1	len1510	483	0	726	97.723	1197706	Bacteria	Arthrobacter sp. M2012083	Na+/H+ antiporter subunit A
TRINITY_DN1474855_c6_g4_i3	-3.58287	WP_003798089.1	len534	155	8.88e-80	250	96.129	1665	Bacteria	Arthrobacter globiformis	mannose-1-phosphate guanylyltransferase
TRINITY_DN1461488_c2_g5_i10	-3.57947	WP_015094352.1	len1336	255	0	530	100	1207075	Bacteria	Pseudomonas sp. UW4	isovaleryl-CoA dehydrogenase
TRINITY_DN1447451_c0_g1_i1	-3.57517	WP_056791968.1	len1207	216	6.72e-135	396	100	286	Bacteria	Pseudomonas	MULTISPECIES: ferrous iron transporter
TRINITY_DN1426277_c1_g3_i7	-3.57329	WP_025879148.1	len758	192	1.49e-130	375	94.792	40323	Bacteria	Stenotrophomonas	MULTISPECIES: 50S ribosomal protein L25/general stress protein Ctc
TRINITY_DN1469136_c6_g1_i2	-3.57095	WP_044273695.1	len1747	547	0	1013	100	294	Bacteria	Pseudomonas fluorescens	phosphoglucomutase, alpha-D-glucose phosphate-specific
TRINITY_DN1470643_c0_g1_i5	-3.5698	WP_022883997.1	len602	53	2.41e-24	104	88.679	501023	Bacteria	Glaciibacter superstes	DNA-binding
TRINITY_DN1460540_c0_g1_i2	-3.56181	WP_056633125.1	len1152	232	1.16e-128	378	90.517	1736395	Bacteria	Arthrobacter sp. Soil736	GlcNAc-PI de-N-acetylase
TRINITY_DN1437748_c3_g1_i3	-3.5592	WP_044275046.1	len763	223	2.25e-126	397	100	294	Bacteria	Pseudomonas fluorescens	ATP-dependent helicase
TRINITY_DN1473489_c2_g2_i1	-3.55677	WP_038686415.1	len499	141	5.44e-72	242	95.035	216778	Bacteria	Stenotrophomonas rhizophila	TonB-dependent receptor
TRINITY_DN1472800_c2_g2_i2	-3.55242	KTC44395.1	len788	262	0	535	99.237	1230466	Bacteria	Pseudomonas fluorescens ABAC62	AMP nucleosidase, partial
TRINITY_DN1466283_c1_g4_i5	-3.5521	WP_028269083.1	len1119	194	1.43e-131	385	97.423	1449044	Bacteria	Arthrobacter sp. UNC362MFTsu5.1	transcriptional regulator
TRINITY_DN1353388_c0_g1_i1	-3.54616	WP_068676897.1	len760	157	5.02e-82	251	80.255	207745	Bacteria	Variovorax sp. WDL1	hypothetical protein
TRINITY_DN1461813_c0_g1_i1	-3.54408		len1279								unknown
TRINITY_DN1472796_c0_g6_i2	-3.5428		len601								unknown
TRINITY_DN1449260_c4_g4_i3	-3.53945	WP_017197571.1	len387	128	7.66e-71	231	99.219	1197706	Bacteria	Arthrobacter sp. M2012083	FAD-dependent oxidoreductase
TRINITY_DN1444603_c0_g1_i1	-3.53755		len963								unknown
TRINITY_DN1436830_c0_g1_i2	-3.53328	AFR28640.1	len452	90	4.53e-36	129	100	1118963	Bacteria	Arthrobacter sp. Rue61a	phosphoribosyl-ATP pyrophosphatase HisE
TRINITY_DN1465045_c3_g5_i2	-3.5317		len436								unknown
TRINITY_DN1458527_c0_g1_i2	-3.52779	WP_060764470.1	len747	102	8.1e-66	211	100	294	Bacteria	Pseudomonas fluorescens	phenylalanine 4-monooxygenase, partial
TRINITY_DN1473172_c78_g2_i2	-3.5253	WP_020301253.1	len1347	448	0	875	98.661	286	Bacteria	Pseudomonas	MULTISPECIES: UDP-N-acetylmuramate--L-alanine ligase
TRINITY_DN1472361_c0_g4_i1	-3.52419	ACL39984.1	len1504	163	2.03e-88	277	85.276	452863	Bacteria	Pseudarthrobacter chlorophenolicus A6	Shikimate kinase
TRINITY_DN1474680_c3_g3_i2	-3.51957	WP_003188658.1	len1549	477	0	926	99.581	286	Bacteria	Pseudomonas	MULTISPECIES: penicillin-binding protein activator
TRINITY_DN1463670_c6_g2_i3	-3.51762	WP_017198546.1	len725	241	4.09e-169	486	99.17	1197706	Bacteria	Arthrobacter sp. M2012083	ABC transporter ATP-binding protein
TRINITY_DN1447692_c1_g5_i2	-3.51762	WP_026556685.1	len422	129	1.14e-85	254	93.798	1132441	Bacteria	Arthrobacter sp. 35W	lyase
TRINITY_DN1432121_c2_g2_i7	-3.51515	WP_046068609.1	len692	181	2.95e-113	332	100	286	Bacteria	Pseudomonas	MULTISPECIES: BAX inhibitor protein
TRINITY_DN1474699_c1_g2_i1	-3.51407	WP_026005326.1	len1672	357	0	696	97.199	1197706	Bacteria	Arthrobacter sp. M2012083	methicillin resistance protein
TRINITY_DN1428843_c2_g1_i2	-3.51192	WP_055976720.1	len402	70	1.99e-39	143	98.571	1736274	Bacteria	Arthrobacter sp. Leaf145	thioredoxin-disulfide reductase
TRINITY_DN1475700_c3_g12_i1	-3.51146	WP_035752716.1	len301	94	7.79e-49	163	97.872	683150	Bacteria	Arthrobacter nitrophenolicus	TetR family transcriptional regulator
TRINITY_DN1460366_c0_g3_i1	-3.50985	WP_047710591.1	len1054	238	1.64e-169	490	99.16	294	Bacteria	Pseudomonas fluorescens	methylmalonate-semialdehyde dehydrogenase (acylating)
TRINITY_DN1459874_c2_g1_i4	-3.5081		len848								unknown
TRINITY_DN1444085_c2_g2_i2	-3.50692	WP_057723775.1	len580	74	1.56e-36	142	91.892	76758	Bacteria	Pseudomonas orientalis	long-chain-fatty-acid--CoA ligase
TRINITY_DN1475696_c4_g1_i2	-3.50021	WP_038691966.1	len454	84	9.79e-32	119	98.81	216778	Bacteria	Stenotrophomonas rhizophila	preprotein translocase subunit SecG
TRINITY_DN1425255_c0_g2_i1	-3.49691	WP_057497491.1	len586	124	6.78e-74	239	100	40324	Bacteria	Stenotrophomonas maltophilia	transcription termination/antitermination protein NusA
TRINITY_DN1473078_c2_g2_i1	-3.49022	WP_050057098.1	len1400	449	0	588	81.514	861266	Bacteria	Pseudarthrobacter siccitolerans	serine/threonine protein kinase
TRINITY_DN1474416_c3_g1_i3	-3.48702	ABM07187.1	len1056	347	0	701	99.424	290340	Bacteria	Paenarthrobacter aurescens TC1	GTP-binding protein Era
TRINITY_DN1450788_c4_g1_i3	-3.48419	WP_014719418.1	len1169	306	0	553	99.02	286	Bacteria	Pseudomonas	MULTISPECIES: RNA helicase
TRINITY_DN1459640_c2_g2_i1	-3.48239	KWT96764.1	len951	257	7.19e-175	507	95.331	207745	Bacteria	Variovorax sp. WDL1	acetyl-coenzyme A synthetase
TRINITY_DN1459679_c0_g5_i1	-3.47859	EZP66901.1	len2087	356	0	613	93.258	1470593	Bacteria	Pseudomonas sp. RIT357	DNA-binding
TRINITY_DN1439711_c0_g5_i1	-3.47671	WP_037127537.1	len787	106	4.54e-61	204	91.509	1500301	Bacteria	Rhizobium sp. CF097	UDP-glucose 4-epimerase GalE
TRINITY_DN1368576_c0_g3_i1	-3.47296
TRINITY_DN1474343_c1_g1_i3	-3.46481	WP_056636077.1	len2302	374	0	594	86.096	1736395	Bacteria	Arthrobacter sp. Soil736	ABC transporter permease
TRINITY_DN1475399_c3_g3_i6	-3.46284	WP_033056412.1	len1443	244	7.39e-166	478	96.721	75612	Bacteria	Pseudomonas mandelii	signal peptidase I
TRINITY_DN1469729_c4_g3_i1	-3.46	WP_056343907.1	len552	183	8.91e-119	351	92.896	1736401	Bacteria	Arthrobacter sp. Soil762	ferrochelatase
TRINITY_DN1462308_c2_g4_i8	-3.45749	KWV69921.1	len2453	518	0	1040	100	294	Bacteria	Pseudomonas fluorescens	Glycogen synthase
TRINITY_DN1422298_c0_g1_i1	-3.45746		len644								unknown
TRINITY_DN1462646_c2_g2_i1	-3.45524	WP_003188651.1	len1654	214	9.31e-152	442	100	286	Bacteria	Pseudomonas	MULTISPECIES: MBL fold metallo-hydrolase
TRINITY_DN1473333_c1_g5_i1	-3.44599	WP_017200291.1	len660	217	6.94e-114	341	97.235	1197706	Bacteria	Arthrobacter sp. M2012083	phosphoglycerate mutase
TRINITY_DN1468195_c1_g1_i6	-3.4441	WP_019694494.1	len2143	248	4.99e-125	388	97.581	294	Bacteria	Pseudomonas fluorescens	glutamate/aspartate:proton symporter GltP
TRINITY_DN1457415_c0_g4_i2	-3.44296		len823								unknown
TRINITY_DN1470376_c2_g1_i2	-3.43935	WP_025875044.1	len1208	114	3.32e-71	236	100	40323	Bacteria	Stenotrophomonas	MULTISPECIES: agmatine deiminase
TRINITY_DN1473169_c0_g3_i3	-3.43906	WP_056625424.1	len1232	203	9.94e-108	328	81.773	1736395	Bacteria	Arthrobacter sp. Soil736	hydroxyacid dehydrogenase
TRINITY_DN1462129_c4_g1_i1	-3.43862	WP_058929637.1	len758	163	4.05e-91	275	91.411	121292	Bacteria	Pseudarthrobacter sulfonivorans	hypothetical protein
TRINITY_DN1473507_c7_g1_i1	-3.43814		len2564								unknown
TRINITY_DN1474546_c1_g4_i1	-3.43557	WP_017200426.1	len1689	379	0	659	93.931	1197706	Bacteria	Arthrobacter sp. M2012083	exonuclease sbcCD subunit D
TRINITY_DN1474483_c3_g2_i8	-3.43507	AGL86198.1	len2722	434	0	712	82.258	1124983	Bacteria	Pseudomonas protegens CHA0	putative allantoicase Alc
TRINITY_DN1474598_c4_g6_i2	-3.43273	WP_043806115.1	len510	170	9.21e-112	345	99.412	43663	Bacteria	Paenarthrobacter aurescens	leucine--tRNA ligase
TRINITY_DN1470808_c1_g1_i1	-3.43228	WP_032895932.1	len581	183	1.09e-132	380	100	286	Bacteria	Pseudomonas	MULTISPECIES: phenylalanine 4-monooxygenase
TRINITY_DN1468463_c2_g5_i1	-3.43107		len621								unknown
TRINITY_DN1434362_c0_g5_i1	-3.42998	EPJ76034.1	len721	104	5.55e-49	164	100	911244	Bacteria	Pseudomonas sp. CFT9	hypothetical protein CFT9_26846
TRINITY_DN1473431_c4_g4_i4	-3.42503	WP_014720364.1	len1909	594	0	1170	99.495	286	Bacteria	Pseudomonas	MULTISPECIES: phosphoenolpyruvate--protein phosphotransferase
TRINITY_DN1475273_c36_g1_i1	-3.42132	KFA19023.1	len238	78	7.3e-35	129	83.333	1184263	Bacteria	Xanthomonas campestris pv. musacearum NCPPB 4392	hypothetical protein A11G_0109380, partial
TRINITY_DN1473396_c1_g4_i4	-3.42101	WP_056342990.1	len1706	313	0	584	94.888	1736401	Bacteria	Arthrobacter sp. Soil762	delta fatty acid desaturase
TRINITY_DN1473394_c7_g3_i1	-3.4101	WP_050054205.1	len503	167	3.78e-115	343	95.21	861266	Bacteria	Pseudarthrobacter siccitolerans	catalase
TRINITY_DN1472002_c1_g2_i5	-3.40971	ETK42055.1	len2644	658	0	1199	100	1284404	Bacteria	Pseudomonas fluorescens FH5	flagellar hook-associated protein FlgK
TRINITY_DN1467037_c3_g6_i1	-3.40454	WP_044274310.1	len1857	460	0	855	99.565	294	Bacteria	Pseudomonas fluorescens	hypothetical protein
TRINITY_DN1443077_c1_g1_i1	-3.39851	WP_032893153.1	len1695	160	4.05e-108	329	100	286	Bacteria	Pseudomonas	MULTISPECIES: lipoprotein
TRINITY_DN1475336_c5_g5_i1	-3.39253		len298								unknown
TRINITY_DN1467918_c5_g1_i1	-3.39245	WP_056627211.1	len1019	282	0	559	97.163	1736395	Bacteria	Arthrobacter sp. Soil736	carboxylate--amine ligase
TRINITY_DN1326346_c0_g4_i1	-3.38389	WP_062096185.1	len336	107	2.22e-65	221	100	1771959	Bacteria	Arthrobacter sp. ATCC 21022	aconitate hydratase
TRINITY_DN1433242_c0_g1_i1	-3.38175	WP_058180095.1	len5414	494	0	833	80.769	287	Bacteria	Pseudomonas aeruginosa	sulfurtransferase DndC
TRINITY_DN1473783_c2_g1_i4	-3.38076	WP_018760323.1	len1534	500	0	902	91.8	1158050	Bacteria	Arthrobacter sp. 135MFCol5.1	ABC transporter ATP-binding protein
TRINITY_DN1471866_c0_g1_i1	-3.37953	WP_050054453.1	len685	125	9.15e-78	241	92	861266	Bacteria	Pseudarthrobacter siccitolerans	RNA polymerase sigma factor SigE
TRINITY_DN1440116_c0_g1_i1	-3.37838	WP_044273645.1	len1137	339	0	656	99.705	286	Bacteria	Pseudomonas	MULTISPECIES: dienelactone hydrolase
TRINITY_DN1472281_c1_g2_i3	-3.37238	WP_017354425.1	len1002	237	4.13e-139	408	97.89	40324	Bacteria	Stenotrophomonas maltophilia	chemotaxis protein
TRINITY_DN1472196_c4_g7_i3	-3.37115	ABM09225.1	len1459	457	0	693	99.125	290340	Bacteria	Paenarthrobacter aurescens TC1	ammonium transporter
TRINITY_DN1475556_c6_g1_i2	-3.36888	GAB14551.1	len2323	418	0	708	82.297	1077972	Bacteria	Arthrobacter globiformis NBRC 12137	putative ABC transporter substrate-binding protein
TRINITY_DN1460655_c9_g4_i1	-3.36155	WP_044267712.1	len1410	263	4.04e-162	469	100	294	Bacteria	Pseudomonas fluorescens	alpha/beta hydrolase
TRINITY_DN1467129_c0_g4_i6	-3.35938	WP_044268020.1	len1903	569	0	1146	100	294	Bacteria	Pseudomonas fluorescens	single-stranded-DNA-specific exonuclease RecJ
TRINITY_DN1474418_c1_g2_i1	-3.35565	WP_017199579.1	len1031	246	1.01e-159	456	93.089	1197706	Bacteria	Arthrobacter sp. M2012083	glycerophosphodiester phosphodiesterase
TRINITY_DN1473128_c5_g14_i2	-3.35344	WP_017197150.1	len701	233	2.3e-147	427	98.283	1197706	Bacteria	Arthrobacter sp. M2012083	sulfate adenylyltransferase
TRINITY_DN1425601_c2_g1_i1	-3.35288	WP_034128121.1	len1492	269	1.43e-165	485	99.628	294	Bacteria	Pseudomonas fluorescens	short-chain fatty acid transporter
TRINITY_DN1456270_c3_g6_i2	-3.34653	WP_047711352.1	len904	86	1.8e-39	142	100	294	Bacteria	Pseudomonas fluorescens	hypothetical protein
TRINITY_DN1471058_c3_g6_i5	-3.3451	WP_044268374.1	len1504	269	0	552	99.257	294	Bacteria	Pseudomonas fluorescens	AraC family transcriptional regulator
TRINITY_DN1471990_c3_g5_i3	-3.34509	WP_047712433.1	len3479	391	0	712	98.977	294	Bacteria	Pseudomonas fluorescens	FAD-dependent oxidoreductase
TRINITY_DN1273675_c0_g3_i1	-3.34506	WP_026540137.1	len243	59	1.1e-27	109	89.831	29320	Bacteria	Paenarthrobacter nicotinovorans	ATP synthase subunit A
TRINITY_DN1460793_c9_g2_i1	-3.34219
TRINITY_DN1465748_c0_g1_i3	-3.34186	WP_021472245.1	len7553	330	2.5e-170	538	83.636	1349820	Bacteria	Arthrobacter sp. AK-YN10	UDP-N-acetyl glucosamine 2-epimerase
TRINITY_DN1458884_c0_g1_i1	-3.33931	WP_015886133.1	len541	154	9.96e-110	318	99.351	286	Bacteria	Pseudomonas	MULTISPECIES: bacterioferritin
TRINITY_DN1326931_c0_g2_i1	-3.33868	ACT91669.1	len248	46	5.32e-20	83.6	89.13	471854	Bacteria	Dyadobacter fermentans DSM 18053	hypothetical protein Dfer_0400
TRINITY_DN1475255_c1_g6_i2	-3.33218	WP_009358941.1	len1495	318	4.68e-169	491	80.818	683150	Bacteria	Arthrobacter nitrophenolicus	hypothetical protein
TRINITY_DN1457747_c6_g3_i1	-3.33142	WP_046272245.1	len429	63	9.3e-37	137	98.413	40324	Bacteria	Stenotrophomonas maltophilia	zinc-dependent alcohol dehydrogenase
TRINITY_DN1457260_c0_g4_i2	-3.32925	WP_056634235.1	len644	109	7.87e-34	128	81.651	1736395	Bacteria	Arthrobacter sp. Soil736	peptidase
TRINITY_DN1449516_c0_g1_i1	-3.3264		len2069								unknown
TRINITY_DN1449305_c6_g1_i4	-3.3248	WP_047711795.1	len879	206	2.22e-100	301	99.515	294	Bacteria	Pseudomonas fluorescens	ornithine aminotransferase
TRINITY_DN1474775_c1_g3_i2	-3.32153		len2139								unknown
TRINITY_DN1462504_c1_g1_i1	-3.31342	WP_032895036.1	len2255	283	0	581	99.293	378534	Bacteria	Pseudomonas sp. Eur1 9.41	bis(5'-nucleosyl)-tetraphosphatase (symmetrical)
TRINITY_DN1474377_c0_g1_i4	-3.30488	WP_038689866.1	len2859	919	0	1633	89.771	216778	Bacteria	Stenotrophomonas rhizophila	TonB-dependent receptor
TRINITY_DN1474689_c1_g4_i5	-3.30222	WP_056341730.1	len2385	191	3.43e-69	235	81.675	1736401	Bacteria	Arthrobacter sp. Soil762	hypothetical protein
TRINITY_DN1475565_c6_g4_i1	-3.30153	WP_043419630.1	len982	327	0	589	96.636	1665	Bacteria	Arthrobacter globiformis	glutamine--fructose-6-phosphate aminotransferase
TRINITY_DN1450908_c9_g3_i3	-3.3005	WP_003800852.1	len545	111	2.25e-74	228	99.099	1665	Bacteria	Arthrobacter globiformis	hypothetical protein
TRINITY_DN1464163_c3_g3_i1	-3.2974	WP_044274900.1	len3433	608	0	1257	99.507	294	Bacteria	Pseudomonas fluorescens	long-chain-acyl-CoA synthetase
TRINITY_DN1453463_c1_g3_i1	-3.29498	WP_044568871.1	len534	151	4.51e-98	288	97.351	1197706	Bacteria	Arthrobacter sp. M2012083	MarR family transcriptional regulator
TRINITY_DN1475757_c3_g2_i1	-3.29163	WP_026005453.1	len550	179	3.75e-115	335	99.441	1197706	Bacteria	Arthrobacter sp. M2012083	ribosomal subunit interface protein
TRINITY_DN1439978_c0_g3_i1	-3.28258		len3389								unknown
TRINITY_DN1471029_c1_g9_i1	-3.27281	WP_056601746.1	len367	97	2.39e-46	154	82.474	1736408	Bacteria	Nocardioides sp. Soil774	WhiB family transcriptional regulator
TRINITY_DN1458350_c1_g2_i3	-3.26793	AAN18032.1	len3057	383	0	688	88.512	86192	Bacteria	Pseudomonas chlororaphis subsp. Aurantiaca	b-ketoacyl synthase III -like protein
TRINITY_DN1468177_c1_g2_i6	-3.2665	WP_038691154.1	len1383	371	0	756	97.844	216778	Bacteria	Stenotrophomonas rhizophila	ribonucleoside-diphosphate reductase subunit alpha
TRINITY_DN1456138_c2_g3_i1	-3.26215	WP_059065901.1	len429	68	1.12e-21	99	97.059	40324	Bacteria	Stenotrophomonas maltophilia	RNA helicase
TRINITY_DN1473281_c5_g8_i5	-3.26153	WP_051629071.1	len656	201	4.04e-111	349	90.05	1449044	Bacteria	Arthrobacter sp. UNC362MFTsu5.1	membrane protein
TRINITY_DN1473994_c0_g1_i5	-3.25893	WP_032897635.1	len2860	578	0	1123	99.827	286	Bacteria	Pseudomonas	MULTISPECIES: glucan biosynthesis protein G
TRINITY_DN1422639_c0_g4_i1	-3.25875
TRINITY_DN1284276_c0_g1_i1	-3.25651	WP_019752914.1	len1905	183	1.77e-100	337	89.617	303	Bacteria	Pseudomonas putida	hypothetical protein
TRINITY_DN1474826_c6_g7_i7	-3.23441	EZP43820.1	len462	98	1.57e-64	202	100	1470590	Bacteria	Stenotrophomonas sp. RIT309	30S ribosomal protein S12
TRINITY_DN1472620_c11_g3_i2	-3.23139	WP_003194166.1	len626	198	2.41e-141	414	100	286	Bacteria	Pseudomonas	MULTISPECIES: glucose-6-phosphate isomerase
TRINITY_DN1465014_c1_g1_i5	-3.2287	AJP52782.1	len2921	211	8.48e-126	390	98.104	294	Bacteria	Pseudomonas fluorescens	SCO1/SenC family protein
TRINITY_DN1472851_c0_g1_i1	-3.22782	ABM09762.1	len1872	228	4.89e-155	455	99.561	290340	Bacteria	Paenarthrobacter aurescens TC1	putative ABC transporter, ATP-binding protein
TRINITY_DN1474439_c1_g2_i2	-3.21783	WP_050056927.1	len506	156	2.39e-98	289	85.256	861266	Bacteria	Pseudarthrobacter siccitolerans	glutathione peroxidase
TRINITY_DN1473206_c3_g2_i7	-3.21508	WP_038689413.1	len1665	527	0	1021	94.118	216778	Bacteria	Stenotrophomonas rhizophila	ribonuclease R
TRINITY_DN1475391_c1_g13_i6	-3.21171		len2114								unknown
TRINITY_DN1469788_c2_g2_i2	-3.20658	WP_017200601.1	len1761	160	3.87e-108	330	98.125	1197706	Bacteria	Arthrobacter sp. M2012083	globin
TRINITY_DN1475459_c8_g3_i3	-3.20624	WP_026005259.1	len970	322	1.4e-163	471	98.137	1197706	Bacteria	Arthrobacter sp. M2012083	uroporphyrinogen-III C-methyltransferase
TRINITY_DN1344998_c1_g2_i1	-3.20503	WP_047712349.1	len761	146	8.49e-77	237	100	294	Bacteria	Pseudomonas fluorescens	peptidoglycan-binding protein LysM
TRINITY_DN1453143_c0_g2_i3	-3.19128	WP_046170204.1	len1383	289	9.4e-179	510	84.429	728005	Bacteria	Devosia psychrophila	pyruvyl transferase
TRINITY_DN1475813_c26_g1_i2	-3.19048	WP_024820541.1	len287	95	1.52e-55	193	100	1115632	Bacteria	Arthrobacter sp. 31Y	aconitate hydratase
TRINITY_DN1455421_c4_g2_i1	-3.19039	WP_044273990.1	len1174	172	2.36e-118	358	100	286	Bacteria	Pseudomonas	MULTISPECIES: aminotransferase
TRINITY_DN1456885_c2_g1_i3	-3.18403		len643								unknown
TRINITY_DN1470375_c3_g4_i3	-3.17992	WP_047711900.1	len2648	470	0	865	99.574	294	Bacteria	Pseudomonas fluorescens	peptidase M23
TRINITY_DN1465757_c0_g1_i1	-3.17917	WP_056625131.1	len542	180	4.69e-120	358	97.778	1736395	Bacteria	Arthrobacter sp. Soil736	GTPase ObgE
TRINITY_DN1475495_c1_g3_i3	-3.17518	WP_058929378.1	len2875	389	0	555	87.661	121292	Bacteria	Pseudarthrobacter sulfonivorans	UDP-N-acetylmuramate--L-alanine ligase
TRINITY_DN1463298_c1_g5_i10	-3.17268	WP_038688404.1	len676	189	2.48e-114	340	95.238	216778	Bacteria	Stenotrophomonas rhizophila	chemotaxis protein
TRINITY_DN1470434_c4_g3_i3	-3.16805	WP_017197633.1	len1230	147	5.95e-95	291	98.639	1197706	Bacteria	Arthrobacter sp. M2012083	hypothetical protein
TRINITY_DN1458377_c0_g1_i3	-3.16579	WP_026542471.1	len517	171	3.33e-118	348	100	29320	Bacteria	Paenarthrobacter nicotinovorans	pseudouridine synthase
TRINITY_DN1439479_c2_g3_i1	-3.16576	WP_050687984.1	len242	80	2.72e-50	161	100	1676590	Bacteria	Arthrobacter sp. ZBG10	integration host factor
TRINITY_DN1466660_c10_g1_i1	-3.15783	WP_045732471.1	len1199	366	0	577	93.989	85085	Bacteria	Pseudarthrobacter chlorophenolicus	amino acid permease
TRINITY_DN1470448_c0_g1_i3	-3.15686		len1763								unknown
TRINITY_DN1461752_c3_g4_i2	-3.15489	XP_007446419.1	len297	67	3.73e-41	142	100	118797	Eukaryota	Lipotes vexillifer	PREDICTED: superoxide dismutase [Fe]-like
TRINITY_DN1475759_c5_g4_i2	-3.15453	WP_017198668.1	len1749	309	0	565	94.822	1197706	Bacteria	Arthrobacter sp. M2012083	glycosyl transferase
TRINITY_DN1468976_c0_g1_i4	-3.15314	WP_003191666.1	len1462	114	5.02e-73	235	100	286	Bacteria	Pseudomonas	MULTISPECIES: conjugal transfer protein TraR
TRINITY_DN1451404_c0_g2_i2	-3.14941	WP_026005614.1	len712	167	2.67e-65	224	98.204	1197706	Bacteria	Arthrobacter sp. M2012083	copper resistance protein CopD
TRINITY_DN1475728_c7_g3_i4	-3.14874	WP_017198586.1	len3033	407	0	822	98.771	1197706	Bacteria	Arthrobacter sp. M2012083	ferrochelatase
TRINITY_DN1464454_c4_g1_i3	-3.14781	ABM06716.1	len1528	348	0	654	97.989	290340	Bacteria	Paenarthrobacter aurescens TC1	putative bacterial domain of unknown function (DUF403)
TRINITY_DN1307050_c0_g1_i1	-3.14703	WP_014717525.1	len394	88	9.51e-56	177	100	286	Bacteria	Pseudomonas	MULTISPECIES: chromosome segregation ATPase
TRINITY_DN1475723_c5_g3_i1	-3.1434	ABY25267.1	len579	31	6.53e-09	59.7	90.323	288705	Bacteria	Renibacterium salmoninarum ATCC 33209	LSU ribosomal protein L34P
TRINITY_DN1450147_c2_g1_i4	-3.1404	WP_049412226.1	len2655	874	0	1617	89.931	40323	Bacteria	Stenotrophomonas	MULTISPECIES: TonB-dependent receptor
TRINITY_DN1470367_c3_g3_i4	-3.13771	KPX28693.1	len454	124	1.29e-66	206	97.581	251653	Bacteria	Pseudomonas coronafaciens pv. Garcae	Marine sediment meta DNA
TRINITY_DN1460789_c5_g1_i1	-3.13441	WP_057629344.1	len278	92	9.97e-43	145	100	40323	Bacteria	Stenotrophomonas	MULTISPECIES: translation initiation factor IF-3
TRINITY_DN1448198_c2_g6_i1	-3.12928	WP_026005506.1	len508	142	1.03e-97	286	100	1197706	Bacteria	Arthrobacter sp. M2012083	peroxiredoxin
TRINITY_DN1472039_c1_g1_i2	-3.12525	WP_005790290.1	len883	223	9.14e-134	387	99.552	286	Bacteria	Pseudomonas	MULTISPECIES: transcriptional regulator FNR
TRINITY_DN1474490_c3_g2_i5	-3.12462	WP_032894573.1	len6069	413	0	694	99.758	286	Bacteria	Pseudomonas	MULTISPECIES: heme biosynthesis protein HemY
TRINITY_DN1455091_c2_g1_i4	-3.12277	WP_017198881.1	len978	264	3.35e-108	330	99.242	1197706	Bacteria	Arthrobacter sp. M2012083	RNA polymerase sigma factor
TRINITY_DN1444217_c5_g3_i2	-3.11895	WP_003194155.1	len1518	478	0	919	100	286	Bacteria	Pseudomonas	MULTISPECIES: Fis family transcriptional regulator
TRINITY_DN1472489_c5_g1_i1	-3.11846	WP_058933045.1	len1354	205	3.97e-130	390	92.683	121292	Bacteria	Pseudarthrobacter sulfonivorans	pilus assembly protein CpaF
TRINITY_DN1474035_c5_g6_i3	-3.11719	WP_030127992.1	len1324	287	8.2e-172	491	98.258	1435425	Bacteria	Pseudomonas sp. QTF5	elongation Ts
TRINITY_DN1472460_c9_g5_i1	-3.11633	WP_039242519.1	len345	115	1.52e-74	238	100	1534409	Bacteria	Arthrobacter sp. MWB30	aldehyde dehydrogenase
TRINITY_DN1470878_c1_g2_i4	-3.11559	WP_003193472.1	len3259	479	0	962	100	286	Bacteria	Pseudomonas	MULTISPECIES: GntR family transcriptional regulator
TRINITY_DN1464647_c3_g4_i6	-3.11416	WP_060753541.1	len1495	330	0	684	99.697	294	Bacteria	Pseudomonas fluorescens	gamma-glutamylputrescine synthetase
TRINITY_DN1469840_c2_g4_i9	-3.11399	WP_017198041.1	len763	178	3e-113	360	97.753	1197706	Bacteria	Arthrobacter sp. M2012083	1,4-alpha-glucan branching enzyme
TRINITY_DN1475819_c7_g1_i2	-3.11353	WP_018768566.1	len556	173	3.8e-105	310	94.22	1663	Bacteria	Arthrobacter	MULTISPECIES: chlorite dismutase
TRINITY_DN1458907_c0_g2_i2	-3.11308	WP_013599342.1	len1673	416	0	739	91.346	361575	Bacteria	Pseudarthrobacter phenanthrenivorans	transcriptional regulator
TRINITY_DN1420694_c3_g6_i2	-3.10856	WP_025875108.1	len425	65	1.38e-38	133	100	40323	Bacteria	Stenotrophomonas	MULTISPECIES: cold-shock protein
TRINITY_DN1475810_c6_g2_i1	-3.10771	WP_017200244.1	len1662	323	0	637	96.904	1197706	Bacteria	Arthrobacter sp. M2012083	mycothiol synthase
TRINITY_DN1438112_c3_g1_i1	-3.10465	WP_003194220.1	len498	131	4.56e-90	267	100	286	Bacteria	Pseudomonas	MULTISPECIES: transcriptional repressor
TRINITY_DN1473988_c3_g1_i5	-3.10355	WP_025854389.1	len1682	252	5.56e-146	441	95.635	1463662	Bacteria	Pseudomonas sp. CHM02	membrane protein insertase YidC
TRINITY_DN1473055_c2_g9_i2	-3.09316	WP_028616794.1	len478	109	6.49e-56	196	99.083	286	Bacteria	Pseudomonas	MULTISPECIES: ATP-dependent Clp protease ATP-binding subunit ClpA
TRINITY_DN1467769_c3_g1_i7	-3.08093	WP_056782566.1	len1477	213	1.07e-147	436	100	1736604	Bacteria	Pseudomonas sp. Root9	aminotransferase
TRINITY_DN1464319_c2_g4_i1	-3.08056	WP_032891996.1	len1579	435	0	893	99.77	286	Bacteria	Pseudomonas	MULTISPECIES: phosphatidylserine synthase
TRINITY_DN1467533_c0_g2_i1	-3.07648	WP_032892059.1	len1057	259	0	539	99.228	378534	Bacteria	Pseudomonas sp. Eur1 9.41	type I methionyl aminopeptidase
TRINITY_DN1475320_c1_g1_i5	-3.07504	WP_043422453.1	len2026	295	2.61e-154	476	85.763	1150398	Bacteria	Arthrobacter sp. 9MFCol3.1	aminopeptidase N
TRINITY_DN1475736_c6_g4_i3	-3.07209	WP_017198455.1	len790	246	7.94e-173	486	97.154	1197706	Bacteria	Arthrobacter sp. M2012083	triose-phosphate isomerase
TRINITY_DN1460861_c3_g1_i2	-3.06752	WP_003193874.1	len1245	157	2.24e-108	324	100	286	Bacteria	Pseudomonas	MULTISPECIES: DNA starvation/stationary phase protection protein
TRINITY_DN1475757_c3_g4_i1	-3.06664	AFR29735.1	len347	115	3.07e-63	201	100	1118963	Bacteria	Arthrobacter sp. Rue61a	putative ribosomal subunit interface protein
TRINITY_DN1291846_c0_g1_i1	-3.06076	XP_007462743.1	len276	91	4.85e-41	150	100	118797	Eukaryota	Lipotes vexillifer	PREDICTED: probable threonine--tRNA ligase, cytoplasmic-like
TRINITY_DN1461752_c3_g2_i1	-3.05571	WP_060766483.1	len358	89	3.06e-58	186	100	294	Bacteria	Pseudomonas fluorescens	superoxide dismutase
TRINITY_DN1468415_c2_g4_i5	-3.05036	WP_054820633.1	len421	91	8.62e-41	140	97.802	1460643	Bacteria	Arthrobacter sp. JCM 19049	50S ribosomal protein L22
TRINITY_DN1244408_c0_g5_i1	-3.04474	WP_024365339.1	len232	62	6.92e-38	129	100	1268	Bacteria	Micrococcaceae	MULTISPECIES: cold-shock protein
TRINITY_DN1435052_c0_g1_i1	-3.04293		len1443								unknown
TRINITY_DN1431675_c0_g2_i2	-3.04043	WP_032896200.1	len621	178	4.31e-87	269	100	286	Bacteria	Pseudomonas	MULTISPECIES: L-asparaginase
TRINITY_DN1474346_c3_g3_i2	-3.04014	WP_032892452.1	len1431	445	0	753	98.427	286	Bacteria	Pseudomonas	MULTISPECIES: MFS transporter
TRINITY_DN1473680_c0_g1_i2	-3.0388		len1907								unknown
TRINITY_DN1439479_c2_g11_i1	-3.03037	WP_056341443.1	len318	86	1.09e-53	171	98.837	1268	Bacteria	Micrococcaceae	MULTISPECIES: integration host factor
TRINITY_DN1468195_c1_g1_i2	-3.0303	WP_032894297.1	len981	155	1.02e-91	278	100	286	Bacteria	Pseudomonas	MULTISPECIES: hypothetical protein
TRINITY_DN1471177_c1_g4_i3	-3.02892	WP_017198367.1	len639	158	5.37e-105	307	98.101	1197706	Bacteria	Arthrobacter sp. M2012083	MarR family transcriptional regulator
TRINITY_DN1474445_c2_g5_i1	-3.02692	WP_056633220.1	len763	241	1.96e-134	423	83.817	1736395	Bacteria	Arthrobacter sp. Soil736	glutamate dehydrogenase
TRINITY_DN1418548_c0_g2_i1	-3.02532	WP_020301944.1	len1304	270	9.87e-164	475	100	286	Bacteria	Pseudomonas	MULTISPECIES: Bcr/CflA family drug resistance efflux transporter
TRINITY_DN1474035_c5_g15_i1	-3.02354	WP_064393191.1	len293	97	9.26e-63	199	100	1699620	Bacteria	Pseudomonas sp. RIT-PI-r	30S ribosomal protein S2
TRINITY_DN1441324_c0_g1_i1	-3.02108	WP_047710657.1	len2003	241	5.36e-164	481	100	294	Bacteria	Pseudomonas fluorescens	LysR family transcriptional regulator
TRINITY_DN1462868_c0_g2_i6	-3.02027	WP_032893759.1	len1994	355	0	719	99.718	286	Bacteria	Pseudomonas	Bacteria MULTISPECIES: hypothetical protein
TRINITY_DN1472640_c9_g16_i2	-3.01752	WP_019184434.1	len590	196	7e-79	256	98.469	40324	Bacteria	Stenotrophomonas maltophilia	RNA helicase
TRINITY_DN1472868_c6_g4_i4	-3.01665	WP_003190141.1	len2311	704	0	1376	100	286	Bacteria	Pseudomonas	MULTISPECIES: peptidase S41
TRINITY_DN1474130_c1_g1_i2	-3.01541	WP_056348341.1	len2469	383	0	632	92.167	1736401	Bacteria	Arthrobacter sp. Soil762	zinc metalloprotease
TRINITY_DN1475688_c2_g1_i1	-3.00977	WP_017197841.1	len652	195	3.28e-113	338	98.974	1197706	Bacteria	Arthrobacter sp. M2012083	BMP family ABC transporter substrate-binding protein
TRINITY_DN1467788_c6_g4_i4	-3.00976	WP_003189042.1	len1608	352	0	632	100	286	Bacteria	Pseudomonas	MULTISPECIES: DNA recombination/repair protein RecA
TRINITY_DN1463357_c4_g3_i2	-3.00406	WP_047711971.1	len2584	397	0	738	100	294	Bacteria	Pseudomonas fluorescens	transglycosylase
TRINITY_DN1471466_c1_g1_i3	-2.99753	WP_038688788.1	len350	90	6.45e-58	184	100	216778	Bacteria	Stenotrophomonas rhizophila	nucleoside-diphosphate kinase
TRINITY_DN1445284_c0_g4_i1	-2.99751	WP_021470392.1	len500	103	9.72e-37	138	91.262	1663	Bacteria	Arthrobacter	MULTISPECIES: tellurium resistance protein TerC
TRINITY_DN1425935_c0_g4_i1	-2.99709	WP_003195285.1	len1961	306	0	556	100	286	Bacteria	Pseudomonas	MULTISPECIES: paraslipin
TRINITY_DN1475513_c4_g1_i1	-2.98565	WP_044271644.1	len1434	162	2.01e-111	336	100	286	Bacteria	Pseudomonas	MULTISPECIES: toluene tolerance protein
TRINITY_DN1474310_c3_g3_i4	-2.98447	WP_056628329.1	len1472	213	2.04e-121	378	95.305	1736395	Bacteria	Arthrobacter sp. Soil736	hypothetical protein
TRINITY_DN1451841_c0_g2_i1	-2.98397	WP_057710556.1	len1625	365	0	652	99.726	1615674	Bacteria	Pseudomonas sp. DSM 29167	diguanylate cyclase
TRINITY_DN1440785_c1_g5_i1	-2.98311	KPX34349.1	len465	80	1.86e-45	153	92.5	251653	Bacteria	Pseudomonas coronafaciens pv. Garcae	Ribosome modulation factor
TRINITY_DN1437886_c0_g1_i1	-2.98307	KWV79917.1	len1700	162	2.99e-110	334	97.531	294	Bacteria	Pseudomonas fluorescens	hypothetical protein PFLL34_00942
TRINITY_DN965478_c0_g1_i1	-2.98164	WP_024365339.1	len213	65	1.24e-40	135	100	1268	Bacteria	Micrococcaceae	MULTISPECIES: cold-shock protein
TRINITY_DN1474255_c1_g4_i1	-2.98115		len1127								unknown
TRINITY_DN1466738_c0_g7_i1	-2.97743	WP_056636064.1	len1077	245	6.95e-150	435	99.184	1736395	Bacteria	Arthrobacter sp. Soil736	4-hydroxy-3-methylbut-2-enyl diphosphate reductase
TRINITY_DN1425978_c3_g5_i3	-2.97711		len598								unknown
TRINITY_DN1442691_c4_g7_i2	-2.97567	WP_019818234.1	len1207	297	0	613	100	286	Bacteria	Pseudomonas	MULTISPECIES: transaldolase
TRINITY_DN1468619_c2_g6_i1	-2.96158	WP_003195620.1	len1410	446	0	840	100	286	Bacteria	Pseudomonas	MULTISPECIES: membrane protein
TRINITY_DN1474315_c3_g32_i1	-2.96093		len751								unknown
TRINITY_DN1466682_c3_g1_i2	-2.9571	WP_058930170.1	len2359	489	0	798	87.117	121292	Bacteria	Pseudarthrobacter sulfonivorans	protease
TRINITY_DN1467727_c0_g2_i7	-2.95649	BAS10454.1	len792	233	8.86e-127	371	86.695	1588021	Bacteria	Arthrobacter sp. Hiyo4	bicarbonate transport system permease protein CmpB
TRINITY_DN1450352_c1_g4_i1	-2.95628	EQB16283.1	len1406	82	3.39e-37	140	84.146	1096930	Bacteria	Novosphingobium lindaniclasticum LE124	cold-shock protein
TRINITY_DN1472511_c2_g5_i1	-2.95551	WP_034115799.1	len966	314	0	634	100	294	Bacteria	Pseudomonas fluorescens	pyruvate kinase
TRINITY_DN1468288_c3_g7_i1	-2.94599	WP_011775070.1	len389	129	9.87e-74	238	100	1268	Bacteria	Micrococcaceae	MULTISPECIES: energy-dependent translational throttle protein EttA
TRINITY_DN72131_c0_g2_i1	-2.94075		len341								unknown
TRINITY_DN1475573_c3_g1_i3	-2.93936		len3535								unknown
TRINITY_DN1474465_c0_g1_i3	-2.93757	WP_050056256.1	len2000	434	0	696	85.714	861266	Bacteria	Pseudarthrobacter siccitolerans	two-component sensor histidine kinase
TRINITY_DN1457772_c1_g1_i1	-2.93499	WP_032893746.1	len1458	261	1.68e-177	506	99.234	286	Bacteria	Pseudomonas	MULTISPECIES: DNA-binding response regulator
TRINITY_DN1460224_c2_g9_i4	-2.93487	WP_013599475.1	len1360	202	1.4e-131	398	97.03	361575	Bacteria	Pseudarthrobacter phenanthrenivorans	lysine--tRNA ligase
TRINITY_DN1465108_c2_g2_i2	-2.93294	WP_050054430.1	len743	220	1.72e-101	314	89.091	861266	Bacteria	Pseudarthrobacter siccitolerans	ABC transporter substrate-binding protein
TRINITY_DN1474272_c0_g1_i1	-2.9313	WP_039242915.1	len3299	447	0	820	91.499	1534409	Bacteria	Arthrobacter sp. MWB30	monooxygenase
TRINITY_DN1466128_c3_g5_i2	-2.92404	WP_056636127.1	len1958	203	4.93e-135	402	96.552	1736395	Bacteria	Arthrobacter sp. Soil736	hypothetical protein
TRINITY_DN1471759_c0_g7_i2	-2.92074	WP_056628134.1	len981	304	0	565	89.803	1736395	Bacteria	Arthrobacter sp. Soil736	cell division protein FtsX
TRINITY_DN1474705_c1_g1_i6	-2.92	WP_058932094.1	len1190	213	3.38e-106	325	87.793	121292	Bacteria	Pseudarthrobacter sulfonivorans	glycerol-3-phosphate dehydrogenase
TRINITY_DN1457402_c2_g3_i2	-2.9199	EMI05249.1	len812	232	2.1e-134	389	87.5	1206777	Bacteria	Pseudomonas sp. Lz4W	FKBP-type peptidylprolyl isomerase
TRINITY_DN1475406_c5_g5_i3	-2.91915	KWV79375.1	len545	97	1.23e-49	169	87.629	294	Bacteria	Pseudomonas fluorescens	hypothetical protein PFLL34_00391
TRINITY_DN1474389_c1_g6_i1	-2.90453	WP_024817306.1	len2622	860	0	1560	95.581	1115632	Bacteria	Arthrobacter sp. 31Y	ATP-dependent helicase
TRINITY_DN1473692_c3_g6_i2	-2.88579	WP_056631925.1	len1615	333	0	607	94.294	1736395	Bacteria	Arthrobacter sp. Soil736	dihydroxyacetone kinase subunit DhaK
TRINITY_DN1407944_c0_g4_i1	-2.88284	WP_058427939.1	len743	69	2.49e-37	141	94.203	294	Bacteria	Pseudomonas fluorescens	pseudouridine synthase
TRINITY_DN1418021_c0_g1_i2	-2.87821	WP_047711469.1	len1921	176	3.66e-121	365	100	294	Bacteria	Pseudomonas fluorescens	acireductone dioxygenase
TRINITY_DN1463232_c0_g3_i1	-2.87667	WP_003188091.1	len838	148	3.23e-103	305	100	286	Bacteria	Pseudomonas	MULTISPECIES: azurin
TRINITY_DN1464157_c2_g6_i1	-2.86703	WP_047710888.1	len3447	397	0	709	99.748	294	Bacteria	Pseudomonas fluorescens	hybrid sensor histidine kinase/response regulator
TRINITY_DN1453951_c0_g1_i1	-2.86571	WP_056628757.1	len590	196	1.81e-114	340	100	1736395	Bacteria	Arthrobacter sp. Soil736	cell division protein FtsZ
TRINITY_DN1475440_c4_g1_i2	-2.86475	WP_044273288.1	len928	301	0	579	100	294	Bacteria	Pseudomonas fluorescens	methylmalonate-semialdehyde dehydrogenase (acylating)
TRINITY_DN1475777_c9_g6_i1	-2.86218	WP_017200853.1	len1030	247	1.13e-167	477	98.785	1197706	Bacteria	Arthrobacter sp. M2012083	RNA pseudouridine synthase
TRINITY_DN1439479_c2_g1_i1	-2.85732	WP_024367639.1	len218	72	1.79e-44	146	100	1663	Bacteria	Arthrobacter	MULTISPECIES: integration host factor
TRINITY_DN1433338_c2_g1_i1	-2.85552	WP_056858272.1	len465	154	1.84e-100	310	100	1735680	Bacteria	Pseudomonas sp. Leaf15	molecular chaperone DnaK
TRINITY_DN1453460_c1_g10_i3	-2.85327	WP_058930032.1	len956	279	5.63e-172	488	98.208	121292	Bacteria	Pseudarthrobacter sulfonivorans	23S rRNA (guanosine(2251)-2'-O)-methyltransferase RlmB
TRINITY_DN1466954_c12_g2_i2	-2.85085	BAS14256.1	len505	160	4.2e-101	299	98.75	1588023	Bacteria	Arthrobacter sp. Hiyo8	sn-glycerol-3-phosphate import ATP-binding protein UgpC
TRINITY_DN1440086_c0_g1_i1	-2.84932	WP_028271610.1	len451	137	9.42e-94	292	98.54	1449044	Bacteria	Arthrobacter sp. UNC362MFTsu5.1	acetolactate synthase large subunit
TRINITY_DN1473721_c1_g7_i1	-2.84694	WP_044273194.1	len4717	607	0	1249	100	294	Bacteria	Pseudomonas fluorescens	excinuclease ABC subunit C
TRINITY_DN1472401_c3_g5_i4	-2.84445	WP_014716953.1	len2368	250	2.81e-174	510	98.8	286	Bacteria	Pseudomonas	MULTISPECIES: peptidase M48
TRINITY_DN1465578_c3_g6_i1	-2.84334	WP_056076994.1	len968	166	4.81e-49	180	86.145	1736271	Bacteria	Arthrobacter sp. Leaf137	tripartite tricarboxylate transporter TctA
TRINITY_DN1475606_c9_g7_i1	-2.83982	WP_057725758.1	len1372	364	0	699	98.352	286	Bacteria	Pseudomonas	MULTISPECIES: DNA replication/repair protein RecF
TRINITY_DN1471052_c6_g1_i3	-2.83448	WP_058929641.1	len1189	193	5.02e-116	344	89.637	121292	Bacteria	Pseudarthrobacter sulfonivorans	polysaccharide synthesis protein GtrA
TRINITY_DN1472687_c7_g14_i7	-2.83437	WP_048729328.1	len713	237	3.9e-171	486	100	286	Bacteria	Pseudomonas	MULTISPECIES: transcription termination factor Rho
TRINITY_DN1469017_c1_g2_i4	-2.83425	WP_003193592.1	len1514	108	5.46e-65	214	100	286	Bacteria	Pseudomonas	MULTISPECIES: DNA-binding protein
TRINITY_DN1453170_c2_g1_i3	-2.83105	WP_017198663.1	len846	107	9.29e-64	216	99.065	1197706	Bacteria	Arthrobacter sp. M2012083	adenosylhomocysteinase
TRINITY_DN1475829_c24_g5_i2	-2.83005	WP_003804178.1	len1101	283	1.53e-170	488	90.459	1665	Bacteria	Arthrobacter globiformis	sulfonate ABC transporter substrate-binding protein
TRINITY_DN1460231_c4_g7_i3	-2.82944	WP_026542517.1	len367	98	6.02e-62	197	100	29320	Bacteria	Paenarthrobacter nicotinovorans	DivIVA domain-containing protein
TRINITY_DN1452357_c0_g1_i1	-2.82758		len622								unknown
TRINITY_DN1461802_c6_g4_i1	-2.82578	WP_038688807.1	len365	121	2.06e-61	205	100	216778	Bacteria	Stenotrophomonas rhizophila	30S ribosomal protein S1
TRINITY_DN1473283_c2_g4_i1	-2.82463	WP_020302582.1	len518	163	7.36e-97	290	100	911240	Bacteria	Pseudomonas sp. CF150	chromosome partitioning protein ParB
TRINITY_DN1469657_c1_g3_i1	-2.8214	WP_047711018.1	len2077	645	0	1320	99.69	294	Bacteria	Pseudomonas fluorescens	5-dehydro-2-deoxygluconokinase
TRINITY_DN1475799_c6_g1_i1	-2.8208	WP_056633902.1	len1465	140	4.1e-73	236	91.429	1736395	Bacteria	Arthrobacter sp. Soil736	4-hydroxybenzoyl-CoA thioesterase
TRINITY_DN1462909_c1_g3_i8	-2.81562	WP_056625128.1	len845	188	1.36e-108	328	95.213	1736395	Bacteria	Arthrobacter sp. Soil736	glutamate 5-kinase
TRINITY_DN1457226_c2_g1_i1	-2.81445	ABM06557.1	len829	221	1.18e-105	316	98.19	290340	Bacteria	Paenarthrobacter aurescens TC1	electron transfer flavoprotein subunit beta subunit
TRINITY_DN1474363_c6_g1_i1	-2.81018	WP_003213784.1	len1982	223	9.94e-150	441	99.552	286	Bacteria	Pseudomonas	MULTISPECIES: cell division ATP-binding protein FtsE
TRINITY_DN1470734_c4_g1_i2	-2.80935	WP_017197605.1	len364	119	6.43e-63	203	99.16	1197706	Bacteria	Arthrobacter sp. M2012083	anthranilate phosphoribosyltransferase
TRINITY_DN1475023_c8_g8_i3	-2.80507	WP_003192490.1	len3516	640	0	1283	99.688	286	Bacteria	Pseudomonas	MULTISPECIES: threonine--tRNA ligase
TRINITY_DN1474878_c5_g1_i1	-2.79947	WP_011775641.1	len1679	305	0	606	97.377	1268	Bacteria	Micrococcaceae	MULTISPECIES: UDP-N-acetylenolpyruvoylglucosamine reductase
TRINITY_DN1453128_c4_g1_i5	-2.79719		len1020								unknown
TRINITY_DN1417794_c3_g1_i2	-2.79519	EFQ65053.1	len608	200	8e-129	374	97	746360	Bacteria	Pseudomonas fluorescens WH6	extracellular solute-binding protein, family 3
TRINITY_DN1472309_c3_g5_i7	-2.78586	WP_017199759.1	len2078	324	9.41e-170	497	93.21	1197706	Bacteria	Arthrobacter sp. M2012083	hypothetical protein
TRINITY_DN1462858_c0_g1_i4	-2.78455	WP_003802914.1	len1447	334	0	631	91.916	1665	Bacteria	Arthrobacter globiformis	sugar phosphate isomerase
TRINITY_DN1474977_c1_g3_i4	-2.78233	WP_058930779.1	len2552	351	0	592	91.453	121292	Bacteria	Pseudarthrobacter sulfonivorans	aldo/keto reductase
TRINITY_DN1475258_c2_g5_i2	-2.7744	WP_056631361.1	len1185	165	2.47e-97	300	99.394	1736395	Bacteria	Arthrobacter sp. Soil736	sugar ABC transporter permease
TRINITY_DN1470908_c2_g1_i3	-2.77404	WP_005791088.1	len1515	243	2.73e-166	478	100	286	Bacteria	Pseudomonas	MULTISPECIES: protein disulfide-isomerase
TRINITY_DN1461385_c1_g3_i1	-2.77386		len1491								unknown
TRINITY_DN1473281_c5_g4_i1	-2.77321	WP_056633103.1	len824	274	1.72e-148	449	90.511	1736395	Bacteria	Arthrobacter sp. Soil736	membrane protein
TRINITY_DN1473172_c81_g1_i4	-2.76836	WP_061435356.1	len444	147	9.03e-97	293	100	47878	Bacteria	Pseudomonas azotoformans	cell division protein FtsZ
TRINITY_DN1474785_c6_g6_i7	-2.76574	WP_042614222.1	len1012	89	9.11e-54	180	97.753	40323	Bacteria	Stenotrophomonas	MULTISPECIES: 30S ribosomal protein S17
TRINITY_DN1475778_c8_g2_i3	-2.76287	WP_056628635.1	len677	211	9.78e-108	343	90.995	1736395	Bacteria	Arthrobacter sp. Soil736	ABC transporter
TRINITY_DN1474064_c5_g3_i4	-2.75128	WP_003805137.1	len1627	144	6.6e-93	291	99.306	1665	Bacteria	Arthrobacter globiformis	RNA polymerase sigma factor SigE
TRINITY_DN1475768_c8_g3_i5	-2.74943	ABM08893.1	len1081	305	0	603	98.361	290340	Bacteria	Paenarthrobacter aurescens TC1	transketolase
TRINITY_DN1272772_c0_g5_i1	-2.74795	WP_028264748.1	len268	88	2.86e-53	182	100	1101188	Bacteria	Arthrobacter sp. MA-N2	ATP synthase subunit alpha
TRINITY_DN1464990_c3_g1_i6	-2.74626	WP_034135793.1	len2139	231	1.35e-159	468	98.701	286	Bacteria	Pseudomonas	MULTISPECIES: tRNA (N6-threonylcarbamoyladenosine(37)-N6)-methyltransferase TrmO
TRINITY_DN1219991_c0_g1_i1	-2.74475		len4714								unknown
TRINITY_DN1474184_c8_g6_i4	-2.74435	WP_057702593.1	len2333	703	0	1379	100	1615673	Bacteria	Pseudomonas sp. DSM 29164	ribonuclease R
TRINITY_DN1465625_c2_g2_i8	-2.74019	WP_038685975.1	len1046	157	5.4e-93	282	94.904	216778	Bacteria	Stenotrophomonas rhizophila	hypothetical protein
TRINITY_DN1473716_c6_g1_i1	-2.73871	WP_017199752.1	len1038	184	6.1e-113	334	98.37	1197706	Bacteria	Arthrobacter sp. M2012083	RNA-binding protein
TRINITY_DN1475188_c3_g2_i4	-2.73722	WP_017198479.1	len811	257	6.35e-152	436	92.996	1197706	Bacteria	Arthrobacter sp. M2012083	ABC transporter substrate-binding protein
TRINITY_DN1471764_c0_g7_i1	-2.73558	WP_056632174.1	len452	74	1.31e-41	141	89.189	1736395	Bacteria	Arthrobacter sp. Soil736	hypothetical protein
TRINITY_DN1463653_c2_g9_i1	-2.73152	AHC37207.1	len519	173	3.51e-115	342	98.266	1415630	Bacteria	Pseudomonas sp. TKP	RNA helicase
TRINITY_DN1465413_c1_g4_i3	-2.72957	WP_056783284.1	len1784	452	0	870	99.779	286	Bacteria	Pseudomonas	MULTISPECIES: glutathione-disulfide reductase
TRINITY_DN1472780_c0_g12_i3	-2.72379	WP_017198041.1	len562	186	3.24e-120	376	99.462	1197706	Bacteria	Arthrobacter sp. M2012083	1,4-alpha-glucan branching enzyme
TRINITY_DN1361949_c0_g1_i1	-2.72033		len4060								unknown
TRINITY_DN1468830_c2_g2_i8	-2.7154	WP_062167945.1	len471	157	1.5e-87	275	100	40323	Bacteria	Stenotrophomonas	MULTISPECIES: 30S ribosomal protein S1
TRINITY_DN1359937_c3_g10_i1	-2.71423	WP_024365339.1	len457	67	1.65e-40	139	100	1268	Bacteria	Micrococcaceae	MULTISPECIES: cold-shock protein
TRINITY_DN1475736_c5_g2_i1	-2.70611	BAS08882.1	len796	264	3.37e-137	412	85.985	1588021	Bacteria	Arthrobacter sp. Hiyo4	phosphoglycerate kinase
TRINITY_DN1462279_c0_g1_i1	-2.70259	WP_066498725.1	len3760	298	5.2e-168	509	80.201	37927	Bacteria	Sinomonas atrocyanea	glycosyl transferase family 2
TRINITY_DN1475822_c34_g7_i1	-2.70254	WP_026005655.1	len302	100	1.25e-60	202	100	1197706	Bacteria	Arthrobacter sp. M2012083	ATP synthase subunit alpha
TRINITY_DN1474827_c5_g1_i2	-2.6979	WP_003194477.1	len1531	403	0	774	100	286	Bacteria	Pseudomonas	MULTISPECIES: penicillin-binding protein 2
TRINITY_DN1475787_c8_g3_i1	-2.69389	WP_017198889.1	len1167	357	0	612	93.838	1197706	Bacteria	Arthrobacter sp. M2012083	ABC transporter
TRINITY_DN1472634_c1_g2_i1	-2.68538	WP_019182690.1	len700	119	4.01e-68	226	99.16	40324	Bacteria	Stenotrophomonas maltophilia	transcription termination/antitermination protein NusA
TRINITY_DN1464810_c12_g5_i1	-2.68328
TRINITY_DN1421590_c0_g5_i1	-2.68249
TRINITY_DN1444081_c1_g3_i1	-2.68014	WP_056623208.1	len320	79	3.83e-46	152	96.203	1736395	Bacteria	Arthrobacter sp. Soil736	transcriptional regulator
TRINITY_DN1471910_c1_g1_i7	-2.67204	WP_003193792.1	len1743	402	0	774	100	286	Bacteria	Pseudomonas	MULTISPECIES: 23S rRNA pseudouridylate synthase B
TRINITY_DN1368176_c0_g2_i1	-2.66261	WP_056782762.1	len1352	167	4.26e-113	343	100	1736604	Bacteria	Pseudomonas sp. Root9	transglutaminase
TRINITY_DN1462934_c0_g2_i1	-2.66228	WP_017200830.1	len820	105	4.94e-65	207	100	1197706	Bacteria	Arthrobacter sp. M2012083	hypothetical protein
TRINITY_DN1462063_c1_g10_i1	-2.66185	WP_056625608.1	len403	97	2.35e-53	179	88.66	1736395	Bacteria	Arthrobacter sp. Soil736	C4-dicarboxylate ABC transporter substrate-binding protein
TRINITY_DN1475046_c2_g4_i1	-2.66101	AFR27077.1	len2446	376	0	714	98.404	1118963	Bacteria	Arthrobacter sp. Rue61a	hypothetical protein ARUE_c01300
TRINITY_DN1437444_c6_g3_i1	-2.65731	WP_017197559.1	len357	86	1.05e-53	171	98.837	1268	Bacteria	Micrococcaceae	MULTISPECIES: DNA-directed RNA polymerase subunit omega
TRINITY_DN1470965_c0_g2_i1	-2.65714	WP_034135466.1	len2310	323	0	634	100	294	Bacteria	Pseudomonas fluorescens	glucose-6-phosphate dehydrogenase
TRINITY_DN1432235_c0_g6_i3	-2.64999	WP_044267553.1	len759	168	2.72e-105	318	100	286	Bacteria	Pseudomonas	MULTISPECIES: branched chain amino acid ABC transporter substrate-binding protein
TRINITY_DN1438808_c0_g3_i1	-2.64989	AJP54514.1	len631	193	5.06e-135	391	98.964	294	Bacteria	Pseudomonas fluorescens	PhoH family protein
TRINITY_DN1475169_c6_g10_i4	-2.64864	WP_032895655.1	len1621	539	0	1108	100	286	Bacteria	Pseudomonas	MULTISPECIES: ribonucleotide-diphosphate reductase subunit alpha
TRINITY_DN1474164_c6_g3_i8	-2.64854	WP_019186146.1	len803	168	3.58e-105	312	99.405	40324	Bacteria	Stenotrophomonas maltophilia	50S ribosomal protein L4
TRINITY_DN1464331_c2_g8_i1	-2.63964	WP_057724790.1	len528	144	3.09e-100	295	100	286	Bacteria	Pseudomonas	MULTISPECIES: alkyl hydroperoxide reductase
TRINITY_DN1474861_c4_g3_i6	-2.63921	WP_044569430.1	len2804	378	0	713	99.471	1197706	Bacteria	Arthrobacter sp. M2012083	16S rRNA (cytosine(1402)-N(4))-methyltransferase
TRINITY_DN1462588_c2_g4_i1	-2.63656		len2828								unknown
TRINITY_DN1464004_c0_g5_i1	-2.63137	WP_044269945.1	len1503	299	0	564	98.662	294	Bacteria	Pseudomonas fluorescens	D-hexose-6-phosphate mutarotase
TRINITY_DN1472349_c0_g2_i1	-2.62999		len2097								unknown
TRINITY_DN1468689_c1_g10_i1	-2.62551	WP_044273374.1	len2451	448	0	783	94.643	294	Bacteria	Pseudomonas fluorescens	two-component sensor histidine kinase
TRINITY_DN1359937_c3_g11_i1	-2.62414	WP_058268572.1	len239	28	3.14e-11	62	100	993070	Bacteria	Arthrobacter enclensis	cold-shock protein
TRINITY_DN1453991_c9_g4_i1	-2.62339	ABM06759.1	len2339	424	0	728	95.755	290340	Bacteria	Paenarthrobacter aurescens TC1	N-acetylglucosamine-6-phosphate deacetylase
TRINITY_DN1464639_c7_g4_i4	-2.61023	WP_056626164.1	len624	151	4.87e-79	241	84.106	1736395	Bacteria	Arthrobacter sp. Soil736	thioredoxin
TRINITY_DN1473172_c82_g1_i2	-2.60941	WP_003188665.1	len3182	564	0	1122	100	286	Bacteria	Pseudomonas	MULTISPECIES: cell division protein
TRINITY_DN1475757_c3_g2_i2	-2.60856	WP_026005453.1	len604	155	2.97e-109	321	99.355	1197706	Bacteria	Arthrobacter sp. M2012083	ribosomal subunit interface protein
TRINITY_DN1205159_c2_g1_i1	-2.60762		len505								unknown
TRINITY_DN1475764_c1_g8_i1	-2.60275	WP_018778042.1	len3653	442	0	702	96.833	1663	Bacteria	Arthrobacter	MULTISPECIES: ABC transporter substrate-binding protein
TRINITY_DN1475417_c9_g2_i7	-2.59957	WP_050056550.1	len2070	295	9.78e-176	513	90.508	861266	Bacteria	Pseudarthrobacter siccitolerans	C4-dicarboxylate ABC transporter substrate-binding protein
TRINITY_DN1463275_c4_g3_i1	-2.59299	WP_011775524.1	len400	98	1.89e-51	166	98.98	1268	Bacteria	Micrococcaceae	MULTISPECIES: co-chaperone GroES
TRINITY_DN1463544_c4_g3_i1	-2.59255	WP_055798349.1	len788	124	3.74e-77	239	96.774	1663	Bacteria	Arthrobacter	MULTISPECIES: transcriptional regulator
TRINITY_DN1474284_c7_g8_i5	-2.59246	WP_003189774.1	len705	141	2.28e-72	239	100	286	Bacteria	Pseudomonas	MULTISPECIES: 30S ribosomal protein S1
TRINITY_DN1474956_c2_g3_i3	-2.58249	WP_017200575.1	len2708	427	0	550	89.227	1197706	Bacteria	Arthrobacter sp. M2012083	hypothetical protein
TRINITY_DN1473119_c0_g2_i3	-2.57947	WP_056628771.1	len1761	525	0	838	89.143	1736395	Bacteria	Arthrobacter sp. Soil736	UDP-N-acetylmuramoyl-L-alanine--D-glutamate ligase
TRINITY_DN1474961_c4_g3_i5	-2.56823	WP_032895576.1	len1329	237	3.4e-158	455	100	286	Bacteria	Pseudomonas	MULTISPECIES: 6-phosphogluconolactonase
TRINITY_DN1463203_c6_g8_i1	-2.56671	ABY22162.1	len286	94	7.78e-59	190	98.936	288705	Bacteria	Renibacterium salmoninarum ATCC 33209	transcriptional regulator
TRINITY_DN1465992_c4_g2_i7	-2.55873	WP_011691839.1	len696	197	3.97e-111	325	82.741	290399	Bacteria	Arthrobacter sp. FB24	adenylate kinase
TRINITY_DN1454735_c0_g2_i3	-2.55809	WP_043806225.1	len597	198	2.46e-126	378	100	43663	Bacteria	Paenarthrobacter aurescens	glutamine--fructose-6-phosphate aminotransferase
TRINITY_DN1475660_c7_g3_i1	-2.55171	WP_058932439.1	len428	129	1.14e-62	209	94.574	121292	Bacteria	Pseudarthrobacter sulfonivorans	ubiquinol-cytochrome c reductase cytochrome b subunit
TRINITY_DN1459327_c0_g1_i1	-2.54719	GAB12180.1	len645	174	7.72e-90	270	82.184	1077972	Bacteria	Arthrobacter globiformis NBRC 12137	WhiB family regulatory protein
TRINITY_DN1447076_c0_g1_i2	-2.54386	WP_003801812.1	len679	149	5.03e-98	290	95.973	1665	Bacteria	Arthrobacter globiformis	FHA domain-containing protein
TRINITY_DN1475160_c1_g1_i4	-2.54174	WP_047710317.1	len4937	456	0	911	100	294	Bacteria	Pseudomonas fluorescens	glutamine synthetase
TRINITY_DN1447925_c2_g2_i2	-2.52875	WP_034126163.1	len1619	268	0	557	99.627	286	Bacteria	Pseudomonas	MULTISPECIES: TenA family transcriptional regulator
TRINITY_DN1452515_c11_g7_i4	-2.52412	WP_011774796.1	len529	99	4.93e-62	195	98.99	1268	Bacteria	Micrococcaceae	MULTISPECIES: metal-sulfur cluster biosynthetic enzyme
TRINITY_DN1465418_c1_g2_i1	-2.52283	WP_017199222.1	len1160	226	2.81e-136	397	93.363	1197706	Bacteria	Arthrobacter sp. M2012083	DNA alkylation repair protein
TRINITY_DN1473961_c1_g3_i3	-2.52023	WP_043127401.1	len4558	328	0	588	86.28	1338436	Bacteria	Sinomonas humi	UDP-N-acetylglucosamine 4,6-dehydratase (inverting)
TRINITY_DN1450554_c0_g4_i1	-2.51314	WP_056634709.1	len518	116	4.44e-37	134	91.379	1736395	Bacteria	Arthrobacter sp. Soil736	LysR family transcriptional regulator
TRINITY_DN1475735_c4_g1_i1	-2.50736	WP_054898641.1	len3432	452	0	898	98.673	1661052	Bacteria	Pseudomonas sp. NBRC 111137	flagellum-specific ATP synthase FliI
TRINITY_DN1437222_c1_g3_i1	-2.50347	WP_017198457.1	len468	155	8.81e-109	321	100	1197706	Bacteria	Arthrobacter sp. M2012083	type I glyceraldehyde-3-phosphate dehydrogenase
TRINITY_DN1442986_c7_g3_i3	-2.49928	WP_058410819.1	len1062	303	1.44e-126	379	99.01	1208102	Bacteria	Pseudomonas sp. ICMP 19500	signal recognition particle-docking protein FtsY
TRINITY_DN1474444_c2_g2_i2	-2.49495	WP_003187441.1	len5166	710	0	1169	100	286	Bacteria	Pseudomonas	MULTISPECIES: ABC transporter
TRINITY_DN1452046_c2_g7_i1	-2.47703	WP_014719356.1	len4716	434	0	805	99.77	286	Bacteria	Pseudomonas	MULTISPECIES: flagellar cap protein FliD
TRINITY_DN1473049_c1_g6_i2	-2.46809	WP_003193533.1	len1026	230	7.87e-148	430	100	286	Bacteria	Pseudomonas	MULTISPECIES: branched chain amino acid ABC transporter substrate-binding protein
TRINITY_DN1474727_c3_g6_i2	-2.46304	WP_003800743.1	len932	161	8.35e-94	285	87.578	1665	Bacteria	Arthrobacter globiformis	Shikimate kinase
TRINITY_DN1068378_c0_g1_i2	-2.45918		len346								unknown
TRINITY_DN1462579_c3_g1_i3	-2.45873	GAB12622.1	len960	284	8.77e-148	425	85.563	1077972	Bacteria	Arthrobacter globiformis NBRC 12137	putative SufR family transcriptional regulator
TRINITY_DN1453991_c9_g2_i1	-2.4548	WP_058859157.1	len232	24	3.69e-08	53.9	100	446860	Bacteria	Kocuria flava	cold-shock protein
TRINITY_DN1474709_c9_g4_i5	-2.45374	WP_011692288.1	len1506	281	2.86e-168	486	97.153	1663	Bacteria	Arthrobacter	MULTISPECIES: cysteine synthase A
TRINITY_DN1475401_c4_g1_i1	-2.45062	WP_009356980.1	len1803	523	0	989	92.543	683150	Bacteria	Arthrobacter nitrophenolicus	4-phytase
TRINITY_DN1467219_c3_g1_i1	-2.44986	WP_058930499.1	len1678	157	1.15e-90	295	90.446	121292	Bacteria	Pseudarthrobacter sulfonivorans	oxidoreductase
TRINITY_DN1475176_c2_g2_i3	-2.44928	WP_044272801.1	len2292	371	0	715	100	294	Bacteria	Pseudomonas fluorescens	lipoprotein
TRINITY_DN1475814_c9_g1_i2	-2.44904	WP_017198042.1	len3784	598	0	1228	99.331	1197706	Bacteria	Arthrobacter sp. M2012083	trehalose synthase
TRINITY_DN1468830_c2_g2_i10	-2.44509	WP_062167945.1	len654	218	1.83e-127	379	97.706	40323	Bacteria	Stenotrophomonas	MULTISPECIES: 30S ribosomal protein S1
TRINITY_DN1471717_c1_g3_i1	-2.42958	WP_058414769.1	len936	199	6.5e-142	412	99.497	298	Bacteria	Pseudomonas marginalis	type I glyceraldehyde-3-phosphate dehydrogenase
TRINITY_DN1473198_c4_g1_i7	-2.42885	KPW37833.1	len1526	197	1.83e-135	404	96.447	47877	Bacteria	Pseudomonas amygdali	ISPsy2, transposase
TRINITY_DN1434865_c5_g5_i4	-2.42839	WP_043477592.1	len1839	411	0	670	84.672	1610703	Bacteria	Arthrobacter sp. SPG23	acyl-CoA dehydrogenase
TRINITY_DN1475781_c7_g1_i4	-2.41132	WP_043418667.1	len2812	496	0	878	90.927	1665	Bacteria	Arthrobacter globiformis	peptidoglycan glycosyltransferase
TRINITY_DN1457973_c4_g1_i1	-2.39569	WP_062067569.1	len435	102	4.9e-62	211	100	1743141	Bacteria	Arthrobacter sp. EpRS71	polyribonucleotide nucleotidyltransferase
TRINITY_DN1474785_c6_g12_i1	-2.39005	WP_057667308.1	len502	80	1.69e-50	167	100	266128	Bacteria	Stenotrophomonas koreensis	50S ribosomal protein L16
TRINITY_DN1474218_c2_g1_i3	-2.36789	WP_011774959.1	len2874	363	0	726	99.174	1268	Bacteria	Micrococcaceae	MULTISPECIES: 3-dehydroquinate synthase
TRINITY_DN1463203_c6_g3_i5	-2.36371	ABY22162.1	len494	161	5.43e-108	318	96.894	288705	Bacteria	Renibacterium salmoninarum ATCC 33209	transcriptional regulator
TRINITY_DN1450094_c5_g4_i5	-2.36002	WP_017198487.1	len1158	264	3.91e-169	481	98.485	1197706	Bacteria	Arthrobacter sp. M2012083	DNA-directed RNA polymerase sigma-70 factor
TRINITY_DN1466982_c2_g8_i2	-2.35732	WP_003804796.1	len1291	321	0	563	91.589	1665	Bacteria	Arthrobacter globiformis	homoserine kinase
TRINITY_DN1463203_c6_g2_i1	-2.32871	WP_003801162.1	len1012	214	5.07e-108	324	81.776	1665	Bacteria	Arthrobacter globiformis	2-C-methyl-D-erythritol 4-phosphate cytidylyltransferase
TRINITY_DN1475723_c7_g3_i3	-2.32567	ABM09182.1	len2899	351	0	675	98.86	290340	Bacteria	Paenarthrobacter aurescens TC1	putative ParA-family protein
TRINITY_DN1372770_c1_g6_i1	-2.32359
TRINITY_DN1467290_c3_g2_i4	-2.32307	WP_056628580.1	len1358	99	7.87e-52	197	98.99	1736395	Bacteria	Arthrobacter sp. Soil736	aconitate hydratase
TRINITY_DN1474785_c6_g2_i3	-2.31253	WP_026070241.1	len860	113	1.62e-71	224	100	40323	Bacteria	Stenotrophomonas	MULTISPECIES: 50S ribosomal protein L22
TRINITY_DN1474188_c2_g1_i2	-2.29814	WP_044567978.1	len2654	524	0	1012	99.046	1197706	Bacteria	Arthrobacter sp. M2012083	lysine--tRNA ligase
TRINITY_DN1475418_c1_g5_i3	-2.2864	ABM06489.1	len2409	385	0	712	98.442	290340	Bacteria	Paenarthrobacter aurescens TC1	peptide chain release factor 2
TRINITY_DN1462498_c1_g5_i2	-2.28054	WP_011774901.1	len547	130	8.2e-90	266	100	1268	Bacteria	Micrococcaceae	MULTISPECIES: hypothetical protein
TRINITY_DN1475432_c2_g1_i1	-2.27319	WP_011774141.1	len2809	316	0	613	97.468	43663	Bacteria	Paenarthrobacter aurescens	biotin--[acetyl-CoA-carboxylase] ligase
TRINITY_DN1475721_c7_g2_i1	-2.27178	WP_056626374.1	len1347	436	0	782	94.725	1736395	Bacteria	Arthrobacter sp. Soil736	phenylacetaldehyde dehydrogenase
TRINITY_DN1469804_c1_g1_i2	-2.27166	WP_056627233.1	len1860	262	1.7e-134	417	88.931	1736395	Bacteria	Arthrobacter sp. Soil736	transcriptional regulator
TRINITY_DN1475777_c7_g2_i4	-2.25937	WP_011774422.1	len1147	170	6.39e-95	290	100	1268	Bacteria	Micrococcaceae	MULTISPECIES: cell division protein SepF
TRINITY_DN1475816_c33_g5_i1	-2.25785	BAS09331.1	len1815	375	0	724	94.133	1588021	Bacteria	Arthrobacter sp. Hiyo4	ribonucleoside-diphosphate reductase subunit alpha 2
TRINITY_DN1447751_c0_g2_i1	-2.25139	WP_056631935.1	len772	105	1.48e-63	202	95.238	1736395	Bacteria	Arthrobacter sp. Soil736	Lsr2 family protein
TRINITY_DN1434240_c4_g8_i1	-2.24568	WP_058267394.1	len373	112	3.1e-58	196	95.536	993070	Bacteria	Arthrobacter enclensis	glycerol kinase
TRINITY_DN1475637_c0_g1_i1	-2.22421	WP_045074764.1	len6410	335	0	613	87.761	1618207	Bacteria	Arthrobacter sp. IHBB 11108	NAD-dependent dehydratase
TRINITY_DN1466482_c3_g6_i3	-2.21238	WP_056628747.1	len858	80	5.7e-47	164	100	1736395	Bacteria	Arthrobacter sp. Soil736	cell division protein SepF
TRINITY_DN1475331_c7_g3_i1	-2.21014	WP_017197559.1	len431	86	3.47e-53	171	98.837	1268	Bacteria	Micrococcaceae	MULTISPECIES: DNA-directed RNA polymerase subunit omega
TRINITY_DN1475497_c27_g9_i2	-2.20754	WP_026005738.1	len499	127	3.58e-24	103	95.276	1197706	Bacteria	Arthrobacter sp. M2012083	transcription termination/antitermination factor NusG
TRINITY_DN1466943_c9_g5_i1	-2.19301	WP_058931377.1	len574	70	1.24e-40	140	98.571	1268	Bacteria	Micrococcaceae	MULTISPECIES: AlpA family transcriptional regulator
TRINITY_DN1474533_c11_g11_i5	-2.18806	WP_011776754.1	len1293	193	2.17e-100	306	100	1268	Bacteria	Micrococcaceae	MULTISPECIES: single-stranded DNA-binding protein
TRINITY_DN1463473_c1_g2_i1	-2.18527	WP_056633198.1	len690	161	1.56e-108	320	95.031	1736395	Bacteria	Arthrobacter sp. Soil736	ribosomal subunit interface protein
TRINITY_DN1419763_c0_g5_i4	-2.18056	WP_017199730.1	len573	86	4.33e-29	115	100	1197706	Bacteria	Arthrobacter sp. M2012083	F0F1 ATP synthase subunit B
TRINITY_DN1474271_c5_g2_i1	-2.13922	WP_017200816.1	len2682	237	9.02e-142	429	98.312	1197706	Bacteria	Arthrobacter sp. M2012083	MerR family transcriptional regulator
TRINITY_DN1474286_c1_g4_i2	-2.1313	WP_017198481.1	len2186	450	0	743	98.667	1197706	Bacteria	Arthrobacter sp. M2012083	membrane protein
TRINITY_DN1475430_c6_g3_i2	-2.12702	WP_017200820.1	len3213	993	0	1873	99.698	1197706	Bacteria	Arthrobacter sp. M2012083	pyruvate carboxylase
TRINITY_DN1475630_c25_g3_i1	-2.12699	WP_003800856.1	len1112	267	2.85e-175	508	96.629	1665	Bacteria	Arthrobacter globiformis	cytochrome ubiquinol oxidase subunit I
TRINITY_DN1390688_c0_g1_i1	-2.10744	WP_028270336.1	len424	108	2.09e-66	205	93.519	1663	Bacteria	Arthrobacter	MULTISPECIES: Lsr2 family protein
TRINITY_DN1359937_c3_g4_i1	-2.10625	WP_024819996.1	len519	67	6.49e-40	138	97.015	1663	Bacteria	Arthrobacter	MULTISPECIES: cold-shock protein
TRINITY_DN1475728_c7_g3_i1	-2.08294	WP_017198586.1	len4340	407	0	820	98.526	1197706	Bacteria	Arthrobacter sp. M2012083	ferrochelatase
TRINITY_DN1474061_c9_g12_i1	-2.07854	WP_017199649.1	len1875	264	0	523	97.727	1197706	Bacteria	Arthrobacter sp. M2012083	tRNA (guanosine(37)-N1)-methyltransferase TrmD
TRINITY_DN1454348_c0_g12_i1	-2.06074	WP_017197579.1	len780	169	5.8e-108	318	91.124	1197706	Bacteria	Arthrobacter sp. M2012083	hypothetical protein
TRINITY_DN1474116_c10_g7_i2	-2.02723	WP_050054968.1	len369	123	9.59e-80	251	100	861266	Bacteria	Pseudarthrobacter siccitolerans	glycerol kinase
TRINITY_DN1149631_c0_g3_i1	2.32557
TRINITY_DN1349848_c1_g1_i2	2.38115	KPW91132.1	len385	127	6.72e-81	242	92.913	264450	Bacteria	Pseudomonas syringae pv. Castaneae	30S ribosomal protein S14
TRINITY_DN1280680_c0_g1_i1	2.41069	WP_064364682.1	len454	32	2.06e-11	68.2	96.875	1690246	Bacteria	Pseudomonas sp. RIT-PI-o	5-formyltetrahydrofolate cyclo-ligase
TRINITY_DN1443085_c36_g2_i1	2.4123		len332								unknown
TRINITY_DN1304145_c0_g5_i1	2.44373	WP_016772944.1	len306	102	1.34e-66	204	100	286	Bacteria	Pseudomonas	MULTISPECIES: 30S ribosomal protein S8
TRINITY_DN1474083_c2_g6_i4	2.6297	EGD09024.1	len334	47	1.99e-21	90.9	91.489	925775	Bacteria	Xanthomonas vesicatoria ATCC 35937	SSU ribosomal protein S13P
TRINITY_DN1329953_c1_g4_i1	2.68142
TRINITY_DN1431767_c32_g9_i1	2.92862		len237								unknown
TRINITY_DN1386845_c0_g1_i1	2.94496	CAI87018.1	len376	26	5.3e-07	56.2	92.308	326442	Bacteria	Pseudoalteromonas haloplanktis TAC125	putative membrane protein
TRINITY_DN1437111_c17_g3_i1	2.96316
TRINITY_DN1461802_c6_g1_i3	3.07467	WP_057506688.1	len380	126	1.19e-59	201	100	517011	Bacteria	Stenotrophomonas chelatiphaga	30S ribosomal protein S1
TRINITY_DN1474628_c0_g1_i4	3.12974	WP_042615192.1	len819	168	2.06e-107	322	97.024	40324	Bacteria	Stenotrophomonas maltophilia	segregation/condensation protein A
TRINITY_DN1404255_c0_g12_i1	3.14323		len204								unknown
TRINITY_DN1195605_c0_g1_i1	3.17571		len477								unknown
TRINITY_DN1404255_c0_g1_i1	3.22058		len213								unknown
TRINITY_DN1463659_c6_g1_i2	3.22799	WP_057629354.1	len1347	447	0	778	82.55	405446	Bacteria	Stenotrophomonas terrae	Oar protein
TRINITY_DN1467202_c1_g1_i11	3.25654	WP_042614363.1	len819	233	2.41e-147	420	100	40324	Bacteria	Stenotrophomonas maltophilia	peptidylprolyl isomerase
TRINITY_DN1473969_c5_g1_i4	3.25967	WP_042614215.1	len341	108	2.24e-70	216	99.074	40323	Bacteria	Stenotrophomonas	MULTISPECIES: 30S ribosomal protein S5
TRINITY_DN1471448_c2_g7_i8	3.4108		len432								unknown
TRINITY_DN1456080_c0_g2_i1	3.41158	WP_057507406.1	len305	62	2e-32	127	100	517011	Bacteria	Stenotrophomonas chelatiphaga	ATP-dependent RNA helicase RhlB
TRINITY_DN1446411_c1_g5_i2	3.42126	KIP80447.1	len303	79	7.82e-49	159	98.734	40324	Bacteria	Stenotrophomonas maltophilia	competence protein ComEA
TRINITY_DN1474692_c3_g3_i6	3.42758	WP_042612119.1	len2917	750	0	1449	99.2	40324	Bacteria	Stenotrophomonas maltophilia	TonB-dependent receptor
TRINITY_DN1460793_c9_g16_i3	3.43329
TRINITY_DN1442449_c8_g3_i3	3.56702
TRINITY_DN1310469_c0_g3_i1	3.68335	WP_052966016.1	len321	66	1.75e-39	137	96.97	317	Bacteria	Pseudomonas syringae	F0F1 ATP synthase subunit B
TRINITY_DN1465341_c2_g3_i1	3.73667	WP_042613282.1	len1085	203	1.47e-144	416	98.522	40324	Bacteria	Stenotrophomonas maltophilia	superoxide dismutase
TRINITY_DN1472939_c1_g3_i1	3.75283	WP_042615165.1	len484	160	2.75e-110	326	99.375	40324	Bacteria	Stenotrophomonas maltophilia	polyketide cyclase
TRINITY_DN1243890_c4_g6_i1	3.88542	AGZ33699.1	len241	28	2.21e-09	57.4	92.857	69328	Bacteria	Pseudomonas sp. VLB120	hypothetical protein PVLB_04460
TRINITY_DN1257749_c0_g3_i1	3.887		len209								unknown
TRINITY_DN1464282_c0_g4_i4	3.89467	WP_057687231.1	len1659	309	0	595	99.029	517011	Bacteria	Stenotrophomonas chelatiphaga	ribosomal protein L3 N(5)-glutamine methyltransferase
TRINITY_DN1453627_c12_g1_i1	3.92321	CDK01580.1	len215	41	4.79e-16	73.2	80.488	1177594	Bacteria	Microbacterium sp. C448	hypothetical protein MIC448_750005
TRINITY_DN1452587_c0_g1_i1	3.92979		len1887								unknown
TRINITY_DN1460017_c11_g8_i1	3.94073
TRINITY_DN1475312_c8_g12_i1	3.99939	WP_047599452.1	len232	71	4.15e-28	113	98.592	1470589	Bacteria	Pseudomonas sp. RIT288	MFS transporter
TRINITY_DN159695_c0_g1_i1	4.01194
TRINITY_DN1436315_c1_g3_i1	4.01725
TRINITY_DN1393322_c0_g2_i1	4.06244	WP_013349700.1	len1104	163	1.49e-85	265	98.16	256701	Bacteria	Glutamicibacter arilaitensis	50S ribosomal protein L10
TRINITY_DN1441077_c1_g3_i6	4.0702	WP_042614783.1	len676	143	1.3e-94	292	99.301	40324	Bacteria	Stenotrophomonas maltophilia	molecular chaperone SurA
TRINITY_DN1417048_c0_g2_i3	4.08821	WP_044643512.1	len785	261	8.82e-159	454	95.785	244366	Bacteria	Klebsiella variicola	preprotein translocase subunit SecY, partial
TRINITY_DN1461266_c2_g2_i1	4.08833	WP_042615041.1	len707	124	3.74e-72	229	97.581	40324	Bacteria	Stenotrophomonas maltophilia	3'(2'),5'-bisphosphate nucleotidase CysQ
TRINITY_DN1449805_c0_g1_i1	4.12125		len1469								unknown
TRINITY_DN1472256_c2_g4_i1	4.15465	WP_038478242.1	len276	64	4.21e-36	129	100	158822	Bacteria	Cedecea neteri	30S ribosomal protein S4
TRINITY_DN1337694_c1_g1_i1	4.15981		len302								unknown
TRINITY_DN1453515_c12_g7_i1	4.16214
TRINITY_DN1438569_c16_g5_i1	4.16535
TRINITY_DN1372779_c0_g2_i1	4.20919
TRINITY_DN1470468_c1_g3_i4	4.23811		len2308								unknown
TRINITY_DN1397241_c1_g2_i1	4.2929		len230								unknown
TRINITY_DN1442449_c8_g4_i2	4.31197
TRINITY_DN1434806_c1_g2_i1	4.31679	EDY61725.1	len1467	346	0	578	84.104	457429	Bacteria	Streptomyces pristinaespiralis ATCC 25486	periplasmic binding protein
TRINITY_DN1473686_c5_g1_i1	4.32498	KOU18979.1	len232	37	3.88e-08	57.4	83.784	1415552	Bacteria	Streptomyces sp. WM6349	glycerol transporter
TRINITY_DN1463224_c0_g6_i1	4.37218	WP_042612067.1	len595	197	1.72e-116	353	98.477	40324	Bacteria	Stenotrophomonas maltophilia	1-deoxy-D-xylulose-5-phosphate synthase
TRINITY_DN1474793_c3_g9_i1	4.40993	WP_042615261.1	len1346	454	0	904	97.137	40324	Bacteria	Stenotrophomonas maltophilia	TonB-dependent receptor
TRINITY_DN1210752_c0_g1_i1	4.4197	CUS33799.1	len1029	60	1.96e-26	111	81.667	1742973	Bacteria	Candidatus Nitrospira nitrificans	putative Ferredoxin-thioredoxin reductase, catalytic subunit
TRINITY_DN1467840_c1_g3_i4	4.48966	WP_057509141.1	len2150	647	0	1282	96.6	517011	Bacteria	Stenotrophomonas chelatiphaga	peptidase M20
TRINITY_DN1471318_c0_g5_i1	4.49199	WP_057687321.1	len508	120	1.01e-77	241	95.833	517011	Bacteria	Stenotrophomonas chelatiphaga	dienelactone hydrolase
TRINITY_DN1458836_c0_g2_i1	4.5012		len1344								unknown
TRINITY_DN1441696_c0_g4_i2	4.50178	WP_057508453.1	len371	123	6.22e-82	263	100	517011	Bacteria	Stenotrophomonas chelatiphaga	NADH dehydrogenase
TRINITY_DN1297850_c1_g1_i1	4.50691	EAS47265.1	len270	29	5.49e-06	50.1	82.759	314287	Bacteria	marine gamma proteobacterium HTCC2207	hypothetical protein GB2207_11628
TRINITY_DN1437206_c0_g3_i2	4.52577		len672								unknown
TRINITY_DN1371294_c1_g3_i4	4.53428	CDW61069.1	len972	307	0	545	87.948	36087	Eukaryota	Trichuris trichiura	Ribosomal L6 and Ribosomal S8 and Ribosomal S5 C and Ribosomal S5 domain containing protein
TRINITY_DN1303059_c0_g2_i1	4.53824
TRINITY_DN1425564_c0_g2_i1	4.55135		len1270								unknown
TRINITY_DN1471943_c13_g4_i1	4.56709	WP_042613349.1	len335	111	4.51e-71	226	100	40323	Bacteria	Stenotrophomonas	MULTISPECIES: ATP-dependent Clp protease ATP-binding subunit ClpX
TRINITY_DN1468133_c2_g2_i5	4.57609	WP_042614391.1	len980	201	4.3e-93	291	93.035	40324	Bacteria	Stenotrophomonas maltophilia	membrane protein
TRINITY_DN1443899_c1_g3_i1	4.59162		len607								unknown
TRINITY_DN1453303_c7_g2_i1	4.59413		len939								unknown
TRINITY_DN1472346_c0_g2_i4	4.6428	WP_042612187.1	len1425	272	2.55e-177	506	99.632	40324	Bacteria	Stenotrophomonas maltophilia	2-keto-4-pentenoate hydratase
TRINITY_DN1467817_c0_g1_i2	4.65677	WP_042611991.1	len1941	617	0	974	95.138	40324	Bacteria	Stenotrophomonas maltophilia	chemotaxis protein
TRINITY_DN1471729_c1_g2_i4	4.66316		len3618								unknown
TRINITY_DN899653_c0_g1_i1	4.75476
TRINITY_DN1439670_c0_g2_i1	4.76883	WP_023324890.1	len2129	280	4.02e-172	503	99.286	354276	Bacteria	Enterobacter cloacae complex	MULTISPECIES: motility protein A
TRINITY_DN1436323_c4_g3_i3	4.78174	WP_062777561.1	len627	191	1.71e-123	369	100	61648	Bacteria	Kluyvera intermedia	30S ribosomal protein S1
TRINITY_DN1454525_c1_g2_i3	4.79162	CRX68481.1	len571	151	7.02e-98	289	92.053	40324	Bacteria	Stenotrophomonas maltophilia	unnamed protein product
TRINITY_DN1433887_c6_g2_i7	4.79423	WP_057687585.1	len458	152	1.87e-100	310	100	517011	Bacteria	Stenotrophomonas chelatiphaga	ATP-dependent metalloprotease
TRINITY_DN1475696_c6_g2_i5	4.81533	CCP12567.1	len364	46	1.01e-20	89.7	97.826	1118156	Bacteria	Stenotrophomonas maltophilia SKK35	NADH dehydrogenase subunit A
TRINITY_DN1431454_c0_g2_i1	4.81655		len1040								unknown
TRINITY_DN1358636_c1_g1_i1	4.83653	WP_034460397.1	len521	70	9.93e-42	142	100	82976	Bacteria	Buttiauxella	MULTISPECIES: cold-shock protein
TRINITY_DN1371752_c0_g1_i2	4.87454	WP_060701733.1	len1062	98	4.06e-51	184	94.898	256701	Bacteria	Glutamicibacter arilaitensis	hypothetical protein
TRINITY_DN1474124_c2_g2_i6	4.87653	WP_057508306.1	len1000	293	0	515	95.222	517011	Bacteria	Stenotrophomonas chelatiphaga	hemolysin
TRINITY_DN1433108_c0_g12_i2	4.91464	WP_034455915.1	len543	78	1.16e-45	153	100	82976	Bacteria	Buttiauxella	MULTISPECIES: murein lipoprotein
TRINITY_DN1475620_c1_g5_i1	4.91886	WP_042611987.1	len583	194	3.04e-100	315	98.969	40324	Bacteria	Stenotrophomonas maltophilia	methyl-accepting chemotaxis protein
TRINITY_DN1348649_c0_g3_i1	4.92411	WP_034461105.1	len444	70	2.18e-42	143	100	82976	Bacteria	Buttiauxella	MULTISPECIES: cold-shock protein
TRINITY_DN1466597_c6_g2_i1	4.93747		len1466								unknown
TRINITY_DN1438330_c1_g4_i2	4.94167	WP_057507587.1	len1074	355	0	691	97.746	517011	Bacteria	Stenotrophomonas chelatiphaga	cell division protein ZapE
TRINITY_DN1291129_c0_g1_i1	4.95126		len277								unknown
TRINITY_DN927672_c0_g3_i1	4.95776	WP_012273869.1	len351	68	2.82e-42	142	98.529	1236	Bacteria	Gammaproteobacteria	MULTISPECIES: cold-shock protein
TRINITY_DN1472627_c0_g4_i3	4.98418	WP_042614424.1	len1428	204	2.14e-112	339	99.51	40324	Bacteria	Stenotrophomonas maltophilia	Bacteria fimbrial protein
TRINITY_DN1442645_c1_g2_i2	4.99918	WP_012006138.1	len1645	229	3.76e-159	461	100	613	Bacteria	Serratia	MULTISPECIES: cytidylate kinase
TRINITY_DN953013_c0_g1_i1	5.00108
TRINITY_DN1460991_c12_g4_i1	5.0031	CCH16186.1	len231	37	1.85e-11	62.4	89.189	1150864	Bacteria	Micromonospora lupini str. Lupac 08	Protein of unknown function
TRINITY_DN1468854_c2_g2_i5	5.0042	WP_057507296.1	len839	216	7.09e-157	446	100	517011	Bacteria	Stenotrophomonas chelatiphaga	signal peptidase I
TRINITY_DN1475372_c0_g3_i1	5.02018		len1277								unknown
TRINITY_DN1466307_c0_g1_i2	5.02045
TRINITY_DN1188984_c0_g1_i1	5.02875	WP_057507011.1	len293	95	6.26e-47	162	97.895	517011	Bacteria	Stenotrophomonas chelatiphaga	hypothetical protein
TRINITY_DN1380681_c0_g1_i1	5.03896		len430								unknown
TRINITY_DN1403745_c1_g1_i1	5.04759	WP_034499870.1	len399	132	1.52e-85	267	99.242	82977	Bacteria	Buttiauxella agrestis	ATP synthase subunit alpha
TRINITY_DN1457180_c2_g2_i1	5.07941	WP_042614999.1	len619	189	2.89e-117	339	100	40324	Bacteria	Stenotrophomonas maltophilia	adenylate kinase
TRINITY_DN1472343_c0_g2_i6	5.1233	KGQ13668.1	len1058	235	3.2e-152	385	88.085	1245745	Eukaryota	Beauveria bassiana D1-5	Sigma-E factor regulatory protein rseB
TRINITY_DN1454551_c2_g1_i1	5.17545		len269								unknown
TRINITY_DN1474793_c3_g1_i1	5.17584	WP_042615261.1	len1199	386	0	797	99.482	40324	Bacteria	Stenotrophomonas maltophilia	TonB-dependent receptor
TRINITY_DN1101272_c0_g1_i1	5.20776	WP_042612136.1	len203	67	8.11e-41	142	100	40324	Bacteria	Stenotrophomonas maltophilia	biopolymer transporter ExbB
TRINITY_DN1234674_c0_g2_i1	5.22934	CDW60863.1	len413	137	5.74e-54	191	84.672	36087	Eukaryota	Trichuris trichiura	IF3 N and tRNA SAD and Ribosomal L35p and tRNA-sy nt 2b and Ribosomal L20 and HGTP anticodon and TGS and IF3 C domain containing protein
TRINITY_DN1426880_c1_g1_i1	5.24272
TRINITY_DN1442449_c8_g4_i1	5.30612
TRINITY_DN1472863_c2_g1_i1	5.32308	WP_034493767.1	len682	223	1.97e-154	457	99.103	82977	Bacteria	Buttiauxella agrestis	Cu+ exporting ATPase
TRINITY_DN1437609_c2_g7_i1	5.3534
TRINITY_DN1444354_c1_g3_i4	5.35346	WP_042615068.1	len741	245	2.07e-162	464	97.959	40324	Bacteria	Stenotrophomonas maltophilia	trans-2-enoyl-CoA reductase
TRINITY_DN1465075_c3_g1_i2	5.38849		len307								unknown
TRINITY_DN1295910_c1_g1_i1	5.42206		len234								unknown
TRINITY_DN1458874_c3_g1_i3	5.44083	WP_064379846.1	len386	128	3.2e-85	257	99.219	1785145	Bacteria	Pseudomonas sp. MS586	ribonuclease PH
TRINITY_DN1473172_c76_g9_i1	5.4608	WP_011063319.1	len1266	148	3.86e-86	267	97.973	286	Bacteria	Pseudomonas	MULTISPECIES: division/cell wall cluster transcriptional repressor MraZ
TRINITY_DN1459916_c1_g2_i2	5.47571	KMU67167.1	len825	175	9.46e-113	332	97.143	40324	Bacteria	Stenotrophomonas maltophilia	PhbF
TRINITY_DN1433038_c0_g1_i1	5.53358		len553								unknown
TRINITY_DN1436323_c4_g3_i4	5.6364	WP_034456368.1	len1104	367	0	647	98.638	82976	Bacteria	Buttiauxella	MULTISPECIES: 30S ribosomal protein S1
TRINITY_DN1464573_c1_g1_i1	5.65526		len3444								unknown
TRINITY_DN942607_c2_g1_i1	5.71354
TRINITY_DN1453451_c1_g1_i1	5.73957
TRINITY_DN1446878_c0_g1_i1	5.74927		len436								unknown
TRINITY_DN1445000_c9_g22_i1	5.78283
TRINITY_DN1306274_c0_g6_i1	5.78622
TRINITY_DN1255252_c1_g1_i1	5.79829	XP_009350051.1	len347	85	4.78e-51	172	100	225117	Eukaryota	Pyrus x bretschneideri	PREDICTED: 30S ribosomal protein S3, chloroplastic-like
TRINITY_DN1462489_c1_g2_i1	5.8211		len1892								unknown
TRINITY_DN1423190_c0_g1_i2	5.82693	WP_034493714.1	len600	170	2.23e-103	313	99.412	82977	Bacteria	Buttiauxella agrestis	trigger factor
TRINITY_DN1461937_c0_g4_i1	5.86581		len614								unknown
TRINITY_DN1344571_c1_g1_i1	5.87728		len807								unknown
TRINITY_DN1402114_c0_g2_i1	5.90007	AAN80573.1	len482	149	5.89e-83	251	84.564	199310	Bacteria	Escherichia coli CFT073	hypothetical protein c2114
TRINITY_DN1431492_c1_g2_i2	5.90954		len506								unknown
TRINITY_DN186608_c0_g1_i1	5.94255
TRINITY_DN1465901_c1_g2_i1	5.99039		len1266								unknown
TRINITY_DN1473013_c2_g4_i1	5.99343		len701								unknown
TRINITY_DN1464185_c1_g1_i1	5.99392		len511								unknown
TRINITY_DN1445456_c5_g4_i4	6.0077	WP_034499040.1	len471	112	9.18e-74	226	100	82976	Bacteria	Buttiauxella	MULTISPECIES: 30S ribosomal protein S7
TRINITY_DN1467366_c0_g2_i1	6.01887	CAA32866.1	len535	73	2.79e-35	127	87.671	90371	Bacteria	Salmonella enterica subsp. enterica serovar Typhimurium	unnamed protein product
TRINITY_DN1259556_c0_g1_i1	6.04183	CRD62610.1	len280	93	1.19e-58	184	96.774	40324	Bacteria	Stenotrophomonas maltophilia	NADH-quinone oxidoreductase subunit A (NADH dehydrogenase I, chain A) (NDH-1, chain A)
TRINITY_DN1402386_c0_g1_i1	6.06908		len653								unknown
TRINITY_DN1444389_c2_g4_i1	6.076
TRINITY_DN1343970_c0_g4_i1	6.09688	WP_064387886.1	len208	69	6.13e-37	139	100	1699620	Bacteria	Pseudomonas sp. RIT-PI-r	translation initiation factor IF-2
TRINITY_DN1453311_c1_g3_i1	6.12805	WP_042613502.1	len610	139	3.4e-76	241	95.683	40324	Bacteria	Stenotrophomonas maltophilia	homoserine acetyltransferase
TRINITY_DN1433543_c3_g13_i1	6.14423		len412								unknown
TRINITY_DN1465911_c2_g1_i1	6.17916		len1240								unknown
TRINITY_DN1463915_c6_g1_i3	6.1797
TRINITY_DN1468496_c2_g4_i7	6.19378	WP_058910728.1	len818	200	9.08e-137	404	99	1384589	Bacteria	Erwinia sp. SCU-B244	F0F1 ATP synthase subunit alpha
TRINITY_DN1224008_c0_g1_i1	6.23438	WP_019185917.1	len273	67	4.36e-40	135	100	40323	Bacteria	Stenotrophomonas	MULTISPECIES: cold-shock protein
TRINITY_DN1470680_c2_g4_i2	6.27966	WP_034459799.1	len416	113	1.05e-75	229	100	82976	Bacteria	Buttiauxella	MULTISPECIES: 30S ribosomal protein S9
TRINITY_DN1417044_c0_g1_i1	6.29361	WP_034460259.1	len956	170	8.75e-109	332	94.118	82977	Bacteria	Buttiauxella agrestis	siroheme synthase
TRINITY_DN1326738_c1_g1_i2	6.31672	EPF18412.1	len244	69	2.37e-42	141	100	566551	Bacteria	Cedecea davisae DSM 4568	cold shock-like protein CspE
TRINITY_DN1431683_c0_g2_i2	6.3269	AAN82522.1	len407	119	4.12e-51	172	84.874	199310	Bacteria	Escherichia coli CFT073	hypothetical protein c4084
TRINITY_DN1432495_c2_g1_i1	6.34148	WP_042614122.1	len884	99	1.03e-58	201	100	40324	Bacteria	Stenotrophomonas maltophilia	chemotaxis protein
TRINITY_DN1474658_c2_g2_i2	6.34459		len910								unknown
TRINITY_DN1438185_c0_g3_i1	6.38278
TRINITY_DN1178254_c0_g4_i1	6.39285		len258								unknown
TRINITY_DN1446973_c2_g1_i1	6.41941	WP_041479797.1	len1346	423	0	829	99.764	286	Bacteria	Pseudomonas	MULTISPECIES: porin
TRINITY_DN1398355_c0_g3_i1	6.42714	WP_057687563.1	len235	78	2.42e-49	161	100	517011	Bacteria	Stenotrophomonas chelatiphaga	50S ribosomal protein L10
TRINITY_DN1398598_c1_g1_i1	6.42784	WP_034456078.1	len582	69	9.85e-41	141	100	82976	Bacteria	Buttiauxella	MULTISPECIES: cold-shock protein
TRINITY_DN1468496_c2_g4_i2	6.43698	WP_058910728.1	len389	129	3.5e-83	261	100	1384589	Bacteria	Erwinia sp. SCU-B244	F0F1 ATP synthase subunit alpha
TRINITY_DN1466976_c2_g5_i1	6.4936	WP_039030304.1	len863	261	6.53e-179	522	93.87	83655	Bacteria	Leclercia adecarboxylata	outer membrane protein assembly factor BamA
TRINITY_DN1451545_c0_g2_i1	6.49394
TRINITY_DN1470384_c0_g6_i3	6.51623	EPF13964.1	len423	139	2.13e-94	278	97.122	566551	Bacteria	Cedecea davisae DSM 4568	hypothetical protein HMPREF0201_04159
TRINITY_DN1474001_c2_g4_i2	6.56428		len399								unknown
TRINITY_DN1401459_c0_g2_i1	6.56892		len901								unknown
TRINITY_DN1434056_c0_g1_i2	6.58765		len1899								unknown
TRINITY_DN758898_c0_g1_i1	6.60522	WP_067306996.1	len238	24	5.84e-07	51.2	95.833	291594	Bacteria	Micromonospora rifamycinica	cold-shock protein
TRINITY_DN1465711_c6_g1_i3	6.61226	WP_034497134.1	len688	126	2.01e-74	231	100	82977	Bacteria	Buttiauxella agrestis	hypothetical protein
TRINITY_DN1472606_c2_g5_i2	6.64641		len844								unknown
TRINITY_DN1473660_c3_g2_i5	6.66803	WP_042614874.1	len1411	231	6.07e-114	343	96.97	40324	Bacteria	Stenotrophomonas maltophilia	nucleoprotein/polynucleotide-associated enzyme
TRINITY_DN1462177_c1_g1_i3	6.67129	WP_034494529.1	len1398	301	0	624	100	82977	Bacteria	Buttiauxella agrestis	ribonuclease E
TRINITY_DN1371294_c1_g3_i1	6.70555	WP_034461770.1	len528	126	5.46e-85	254	100	82976	Bacteria	Buttiauxella	MULTISPECIES: 30S ribosomal protein S8
TRINITY_DN1474812_c14_g3_i11	6.7126	WP_005479851.1	len1112	217	4.2e-112	334	87.558	1883	Bacteria	Streptomyces	MULTISPECIES: hypothetical protein
TRINITY_DN1457686_c0_g1_i1	6.74591		len2638								unknown
TRINITY_DN1457559_c0_g3_i2	6.76899	WP_034498904.1	len1546	259	1.26e-170	493	100	82977	Bacteria	Buttiauxella agrestis	rod shape-determining protein MreC
TRINITY_DN1358015_c0_g1_i1	6.77634	EHC79852.1	len1401	270	5.04e-141	418	82.963	913242	Bacteria	Salmonella enterica subsp. enterica serovar Montevideo str. S5-403	Respiratory nitrate reductase gamma chain
TRINITY_DN1327391_c0_g3_i1	6.80196
TRINITY_DN1457223_c0_g2_i3	6.83507	WP_037893482.1	len1778	231	1.83e-155	453	97.403	67385	Bacteria	Streptomyces xanthophaeus	DNA-binding
TRINITY_DN1463650_c1_g5_i9	6.84845	WP_006317459.1	len1145	121	3.41e-75	238	100	613	Bacteria	Serratia	MULTISPECIES: 30S ribosomal protein S6
TRINITY_DN725731_c0_g1_i1	6.86426
TRINITY_DN1456780_c4_g2_i1	6.98119
TRINITY_DN1438887_c1_g6_i1	6.98169	WP_034494088.1	len1372	448	0	892	100	82977	Bacteria	Buttiauxella agrestis	DNA gyrase subunit A
TRINITY_DN1061561_c0_g2_i1	7.03023	WP_054623113.1	len241	80	1.15e-50	168	100	28141	Bacteria	Cronobacter sakazakii	DNA-directed RNA polymerase subunit alpha, partial
TRINITY_DN324188_c0_g3_i1	7.05891	WP_036111075.1	len271	59	2.6e-34	122	100	543	Bacteria	Enterobacteriaceae	MULTISPECIES: 30S ribosomal protein S12
TRINITY_DN1440397_c2_g2_i2	7.08969		len446								unknown
TRINITY_DN1442707_c0_g2_i1	7.09851
TRINITY_DN1474658_c2_g4_i2	7.11306		len1172								unknown
TRINITY_DN1473517_c0_g1_i2	7.24588
TRINITY_DN1350206_c0_g1_i1	7.25685	WP_034461763.1	len410	118	1.95e-78	235	99.153	82976	Bacteria	Buttiauxella	MULTISPECIES: 30S ribosomal protein S13
TRINITY_DN1419363_c0_g2_i1	7.30919	WP_034493419.1	len1431	471	0	863	99.788	82977	Bacteria	Buttiauxella agrestis	multicopper oxidase
TRINITY_DN1402492_c0_g1_i1	7.31538	WP_024107515.1	len233	37	3.8e-16	77.4	100	204039	Bacteria	Dickeya dianthicola	50S ribosomal protein L5
TRINITY_DN1435991_c2_g6_i2	7.33096
TRINITY_DN1194822_c0_g1_i1	7.3664	WP_042390165.1	len293	79	6.49e-33	124	97.468	566	Bacteria	Escherichia vulneris	lipoprotein NlpI
TRINITY_DN1464869_c0_g1_i1	7.38872	WP_034493498.1	len1097	166	6.09e-91	278	99.398	82977	Bacteria	Buttiauxella agrestis	molecular chaperone
TRINITY_DN1417945_c0_g1_i2	7.41742	WP_034461783.1	len456	151	3.65e-104	305	99.338	82976	Bacteria	Buttiauxella	MULTISPECIES: 50S ribosomal protein L3
TRINITY_DN1473300_c5_g2_i1	7.66316	WP_034455978.1	len1380	413	0	873	99.758	82976	Bacteria	Buttiauxella	MULTISPECIES: threonine--tRNA ligase
TRINITY_DN1472256_c2_g2_i1	7.75436	WP_038478242.1	len276	64	4.21e-36	129	100	158822	Bacteria	Cedecea neteri	30S ribosomal protein S4
TRINITY_DN1458061_c1_g1_i1	7.82879	WP_034498640.1	len1193	177	3.53e-115	342	100	82977	Bacteria	Buttiauxella agrestis	molecular chaperone OsmY
TRINITY_DN1461896_c1_g4_i5	7.86719	WP_034459174.1	len2632	393	0	792	98.982	82977	Bacteria	Buttiauxella agrestis	outer membrane protein assembly factor BamB
TRINITY_DN1465711_c6_g1_i1	7.90289	WP_034458746.1	len1223	271	0	553	100	82976	Bacteria	Buttiauxella	MULTISPECIES: translocation protein TolB
TRINITY_DN1463340_c0_g1_i3	7.91173
TRINITY_DN1323852_c0_g7_i1	7.94757	WP_032670179.1	len434	64	3.54e-29	110	82.812	354276	Bacteria	Enterobacter cloacae complex	MULTISPECIES: hypothetical protein
TRINITY_DN1417689_c0_g1_i1	8.0655	WP_034461768.1	len430	117	1.62e-77	233	100	82976	Bacteria	Buttiauxella	MULTISPECIES: 50S ribosomal protein L18
TRINITY_DN1472498_c0_g3_i1	8.27319	WP_034459325.1	len4244	787	0	1623	99.365	82977	Bacteria	Buttiauxella agrestis	LPS assembly protein LptD
TRINITY_DN1361392_c0_g1_i1	8.2915	CBA27880.1	len360	93	8.03e-56	177	93.548	693216	Bacteria	Cronobacter turicensis z3032	30S ribosomal protein S20
TRINITY_DN1175204_c0_g1_i1	8.30458	WP_042566323.1	len225	61	1.56e-34	120	98.361	1587524	Bacteria	Flavobacterium sp. MEB061	general stress protein CsbD
TRINITY_DN1452249_c0_g1_i3	8.3114	WP_034492301.1	len1194	387	0	797	99.742	82977	Bacteria	Buttiauxella agrestis	DNA-directed RNA polymerase subunit alpha
TRINITY_DN1465529_c0_g3_i8	8.35253	WP_034494721.1	len892	219	2.91e-144	417	98.63	82977	Bacteria	Buttiauxella agrestis	glyceraldehyde-3-phosphate dehydrogenase
TRINITY_DN1348649_c0_g2_i1	8.38743	WP_006177792.1	len288	46	7.29e-25	97.1	100	543	Bacteria	Enterobacteriaceae	MULTISPECIES: cold-shock protein
TRINITY_DN1465529_c0_g3_i7	8.45169	WP_034494721.1	len892	219	8.37e-145	418	99.087	82977	Bacteria	Buttiauxella agrestis	glyceraldehyde-3-phosphate dehydrogenase
TRINITY_DN1428283_c0_g3_i1	8.62449
TRINITY_DN1435383_c0_g1_i4	8.74584	WP_006684069.1	len1506	460	0	634	86.087	133448	Bacteria	Citrobacter youngae	flagellin
TRINITY_DN1458337_c4_g3_i2	8.80406	WP_057507701.1	len1027	165	1.47e-81	266	88.485	517011	Bacteria	Stenotrophomonas chelatiphaga	flagellin
TRINITY_DN1433108_c0_g3_i1	8.81931	WP_034455915.1	len543	78	1.16e-45	153	100	82976	Bacteria	Buttiauxella	MULTISPECIES: murein lipoprotein
TRINITY_DN1474001_c2_g4_i1	8.84099		len630								unknown
TRINITY_DN1458061_c1_g1_i3	8.88134	WP_034498640.1	len1191	177	1.52e-111	333	96.61	82977	Bacteria	Buttiauxella agrestis	molecular chaperone OsmY
TRINITY_DN1431870_c0_g1_i3	8.89243	CBA31616.1	len535	106	6.97e-55	177	83.019	693216	Bacteria	Cronobacter turicensis z3032	Cold shock-like protein cspC
TRINITY_DN1245540_c0_g1_i1	8.9501	WP_062779428.1	len334	111	1.16e-72	231	100	61648	Bacteria	Kluyvera intermedia	preprotein translocase subunit SecY
TRINITY_DN1440674_c11_g14_i4	9.07374		len380								unknown
TRINITY_DN1474792_c1_g4_i1	9.09484		len708								unknown
TRINITY_DN1340671_c0_g1_i1	9.30515	WP_034461769.1	len468	155	1.27e-95	282	99.355	82976	Bacteria	Buttiauxella	MULTISPECIES: 50S ribosomal protein L6
TRINITY_DN1402114_c0_g2_i2	9.32766	WP_034455977.1	len403	73	5.37e-43	147	100	82976	Bacteria	Buttiauxella	MULTISPECIES: translation initiation factor IF-3
TRINITY_DN1454107_c0_g1_i1	9.47437		len2946								unknown
TRINITY_DN46395_c0_g1_i1	9.4751
TRINITY_DN1447316_c0_g1_i1	9.79802		len2958								unknown
TRINITY_DN1758620_c0_g1_i1	9.9574	AHM76604.1	len1665	405	0	702	87.407	1443113	Bacteria	Yersinia enterocolitica LC20	Transposase for insertion sequence element IS801 (plasmid)
TRINITY_DN1750634_c0_g1_i1	10.0329	EEW41606.1	len771	61	7.19e-26	105	81.967	667127	Bacteria	Klebsiella pneumoniae subsp. rhinoscleromatis ATCC 13884	Hok/gef family protein
TRINITY_DN1474792_c1_g1_i1	10.3829		len2836								unknown
TRINITY_DN1474792_c1_g1_i6	10.6035		len2785								unknown
TRINITY_DN1323852_c0_g3_i2	10.7721	WP_032670179.1	len434	64	3.5e-28	107	81.25	354276	Bacteria	Enterobacter cloacae complex	MULTISPECIES: hypothetical protein
TRINITY_DN1474461_c0_g2_i1	11.3099		len9292								unknown
