# Supplementary material for: Comparative Metatranscriptomics of Wheat Rhizosphere Microbiomes in Disease Suppressive and Non-suppressive Soils for Rhizoctonia solani AG8
Source: Front Microbiol. 2018 May 4;9:859. doi: 10.3389/fmicb.2018.00859 (PMC5945926; doi:10.3389/fmicb.2018.00859)
Supplement: Supplementary file 7 [file Data_Sheet_1.zip]

Archive with 1 entries (1 files):
- DataSheet1_Assembly_contigs.counts.matrix.txt
